# Supplementary material for: Synthesis and crystal structure of tri­carbonyl­chlorido­{1-[(pyridin-2-yl­methyl­idene)amino]­adamantane}rhenium(I)
Source: Acta Crystallogr E Crystallogr Commun. 2016 Aug 9;72(Pt 9):1276–9. doi: 10.1107/S205698901601255X (PMC5120706; doi:10.1107/S205698901601255X)
Supplement: Supplementary file 1 [file e-72-01276-sup1.cif]

##############################################################################
#                                                                            #
# This CIF contains the data in a paper accepted for publication in          #
# Acta Crystallographica Section E. It conforms to the requirements of       #
# Notes for Authors for Acta Crystallographica Section E, and has been       #
# peer reviewed under the auspices of the IUCr Commission on Journals.       #
#                                                                            #
# Full details of the Crystallographic Information File format               #
# are given in the paper "The Crystallographic Information File (CIF):       #
# a New Standard Archive File for Crystallography" by S. R. Hall, F. H.      #
# Allen and I. D. Brown [Acta Cryst. (1991), A47, 655-685].                  #
#                                                                            #
# The current version of the core CIF dictionary is obtainable from          #
# ftp://ftp.iucr.org/pub/cif_core.dic.                                       #
#                                                                            #
# Software is freely available for graphical display of the structure(s)     #
# in this CIF. For information consult the CIF software page                 #
# http://www.iucr.org/resources/cif/software.                                #
#                                                                            #
# This file may be used for bona fide research purposes within the           #
# scientific community so long as proper attribution is given to the journal # 
# article from which it was obtained.                                        #
#                                                                            #
##############################################################################
data_I
_database_code_depnum_ccdc_archive 'CCDC 1497515'
_audit_creation_method     'SHELXL-2014/7'
_journal_date_recd_electronic     2016-07-18
_journal_date_accepted     2016-08-03
_journal_name_full     'Acta Crystallographica, Section E'
_journal_year     2016
_journal_volume     72
_journal_issue      9
_journal_page_first     1276
_journal_page_last     1279
_journal_paper_category     GM
_journal_paper_doi     10.1107/S205698901601255X
_journal_coeditor_code     WM5310
_publ_contact_author_name     'Pradip Mascharak'
_publ_contact_author_address
;
Department of Chemistry, University of California Santa Cruz, CA 95064
USA
;
_publ_contact_author_email     'pradip@ucsc.edu'
_publ_contact_author_phone     '831-459-4605'
_publ_section_title
;
Synthesis and crystal structure of
tricarbonylchlorido{1-[(pyridin-2-ylmethylidene)amino]adamantane}rhenium(I)
;
loop_
    _publ_author_name
    _publ_author_footnote
    _publ_author_address
    'Jimenez, Jorge' .
;
Department of Chemistry, University of California Santa Cruz, CA 95064
USA
;
    'Chakraborty, Indranil' .
;
Department of Chemistry, University of California Santa Cruz, CA 95064
USA
;
    'Mascharak, Pradip' .
;
Department of Chemistry, University of California Santa Cruz, CA 95064
USA
;
_publ_section_synopsis
;
The compound [ReCl(pyAm)(CO)~3~], where pyAm is
1-[(pyridin-2-ylmethylidene)amino]adamantane, comprises an Re^I^ atom with an
octahedral C~3~ClN~2~ coordination set.
;
_chemical_name_systematic
;
Tricarbonylchlorido{1-[(pyridin-2-ylmethylidene)amino]tricyclo[3.3.1.1^3,7^]\
decane}rhenium(I)
;
_chemical_name_common
;
Tricarbonylchlorido{1-[(pyridin-2-ylmethylidene)amino]adamantane}rhenium(I)
;
_chemical_formula_moiety     'C19 H20 Cl N2 O3 Re'
_chemical_formula_sum     'C19 H20 Cl N2 O3 Re'
_chemical_formula_iupac     '[Re Cl (C16 H20 N2) (C O)3]'
_chemical_formula_weight     546.02
_chemical_melting_point     ?
_shelx_space_group_comment
;
The symmetry employed for this shelxl refinement is uniquely defined
by the following loop, which should always be used as a source of
symmetry information in preference to the above space-group names.
They are only intended as comments.
;
_space_group_crystal_system     monoclinic
_space_group_name_H-M_alt     'P 21/n'
_space_group_name_Hall     '-P 2yn'
loop_
    _space_group_symop_operation_xyz
    'x, y, z'
    '-x+1/2, y+1/2, -z+1/2'
    '-x, -y, -z'
    'x-1/2, -y-1/2, z-1/2'
_cell_length_a     6.9550(6)
_cell_length_b     21.7483(19)
_cell_length_c     12.4482(11)
_cell_angle_alpha     90
_cell_angle_beta     94.5090(10)
_cell_angle_gamma     90
_cell_volume     1877.1(3)
_cell_formula_units_Z     4
_cell_measurement_reflns_used     8126
_cell_measurement_theta_min     2.49
_cell_measurement_theta_max     24.10
_cell_measurement_temperature     273(2)
_exptl_crystal_description     plate
_exptl_crystal_colour     yellow
_exptl_crystal_size_max     0.15
_exptl_crystal_size_mid     0.10
_exptl_crystal_size_min     0.04
_exptl_crystal_density_diffrn     1.932
_exptl_crystal_density_meas     ?
_exptl_crystal_density_method     ?
_exptl_crystal_F_000     1056
_exptl_absorpt_coefficient_mu     6.637
_exptl_absorpt_correction_type     multi-scan
_exptl_absorpt_process_details
;
(<i>SADABS</i>; Bruker, 2012)
;
_shelx_estimated_absorpt_T_min     ?
_shelx_estimated_absorpt_T_max     ?
_exptl_absorpt_correction_T_min     0.4960
_exptl_absorpt_correction_T_max     0.7450
_diffrn_ambient_temperature     273(2)
_diffrn_radiation_type     MoK\a
_diffrn_radiation_wavelength     0.71073
_diffrn_measurement_device_type     'Bruker APEXII CCD'
_diffrn_measurement_method     '\w scans'
_diffrn_detector_area_resol_mean     ?
_diffrn_reflns_number     20008
_diffrn_reflns_av_R_equivalents     0.0274
_diffrn_reflns_theta_min     2.490
_diffrn_reflns_theta_max     29.051
_diffrn_reflns_theta_full     26.000
_diffrn_measured_fraction_theta_max     0.942
_diffrn_measured_fraction_theta_full     0.998
_diffrn_reflns_limit_h_min     -9
_diffrn_reflns_limit_h_max     9
_diffrn_reflns_limit_k_min     -29
_diffrn_reflns_limit_k_max     29
_diffrn_reflns_limit_l_min     -16
_diffrn_reflns_limit_l_max     16
_refine_special_details     ?
_reflns_number_total     4728
_reflns_number_gt     4045
_reflns_threshold_expression     'I > 2\s(I)'
_refine_ls_structure_factor_coef     Fsqd
_refine_ls_matrix_type     full
_refine_ls_R_factor_all     0.0310
_refine_ls_R_factor_gt     0.0232
_refine_ls_wR_factor_gt     0.0476
_refine_ls_wR_factor_ref     0.0501
_refine_ls_goodness_of_fit_ref     1.052
_refine_ls_restrained_S_all     1.052
_refine_ls_number_reflns     4728
_refine_ls_number_parameters     235
_refine_ls_number_restraints     0
_refine_ls_hydrogen_treatment     constr
_refine_ls_weighting_scheme     calc
_refine_ls_weighting_details
              'w=1/[\s^2^(Fo^2^)+(0.0213P)^2^+0.9180P] where P=(Fo^2^+2Fc^2^)/3'
_atom_sites_solution_hydrogens     geom
_atom_sites_solution_primary     ?
_atom_sites_solution_secondary     ?
_refine_ls_shift/su_max     0.002
_refine_ls_shift/su_mean     0.000
_refine_diff_density_max     0.794
_refine_diff_density_min     -0.546
_refine_ls_extinction_method     none
_refine_ls_extinction_coef     .
loop_
    _atom_type_symbol
    _atom_type_description
    _atom_type_scat_dispersion_real
    _atom_type_scat_dispersion_imag
    _atom_type_scat_source
    'C' 'C' 0.0033 0.0016
                         'International Tables Vol C Tables 4.2.6.8 and 6.1.1.4'
    'H' 'H' 0.0000 0.0000
                         'International Tables Vol C Tables 4.2.6.8 and 6.1.1.4'
    'Cl' 'Cl' 0.1484 0.1585
                         'International Tables Vol C Tables 4.2.6.8 and 6.1.1.4'
    'N' 'N' 0.0061 0.0033
                         'International Tables Vol C Tables 4.2.6.8 and 6.1.1.4'
    'O' 'O' 0.0106 0.0060
                         'International Tables Vol C Tables 4.2.6.8 and 6.1.1.4'
    'Re' 'Re' -1.0185 7.2310
                         'International Tables Vol C Tables 4.2.6.8 and 6.1.1.4'
_computing_data_collection
;
APEX2 (Bruker, 2012)
;
_computing_cell_refinement
;
SAINT (Bruker, 2012)
;
_computing_data_reduction
;
SAINT (Bruker, 2012)
;
_computing_structure_solution
;
SHELXT (Sheldrick, 2015<i>a</i>)
;
_computing_structure_refinement
;
SHELXL2014 (Sheldrick, 2015<i>b</i>)
;
_computing_molecular_graphics
;
XP in SHELXTL (Sheldrick, 2008) and CrystalMaker (Palmer, 2014)'
;
_computing_publication_material
;
publCIF (Westrip, 2010)
;
loop_
    _atom_site_type_symbol
    _atom_site_label
    _atom_site_fract_x
    _atom_site_fract_y
    _atom_site_fract_z
    _atom_site_U_iso_or_equiv
    _atom_site_adp_type
    _atom_site_calc_flag
    _atom_site_occupancy
    _atom_site_disorder_assembly
    _atom_site_disorder_group
    Re Re1 0.37969(2) 0.32771(2) 0.53456(2) 0.03239(5) Uani d 1 . .
    Cl Cl1 0.23110(12) 0.42838(4) 0.48815(7) 0.0476(2) Uani d 1 . .
    N N2 0.6343(3) 0.38424(11) 0.58745(18) 0.0298(5) Uani d 1 . .
    O O2 0.1930(4) 0.30895(12) 0.7472(2) 0.0568(7) Uani d 1 . .
    N N1 0.5242(4) 0.34377(12) 0.3884(2) 0.0371(6) Uani d 1 . .
    O O3 0.0223(4) 0.26163(13) 0.4307(3) 0.0742(9) Uani d 1 . .
    O O1 0.5930(4) 0.20826(14) 0.5848(2) 0.0729(8) Uani d 1 . .
    C C17 0.7065(4) 0.35397(14) 0.7773(2) 0.0335(6) Uani d 1 . .
    H H17A 0.5911 0.3288 0.7708 0.040 Uiso calc 1 . .
    H H17B 0.8147 0.3288 0.7598 0.040 Uiso calc 1 . .
    C C2 0.2629(5) 0.31762(14) 0.6679(3) 0.0399(7) Uani d 1 . .
    C C8 0.6851(4) 0.37871(15) 0.4017(2) 0.0374(7) Uani d 1 . .
    C C10 0.6832(4) 0.40873(13) 0.6989(2) 0.0296(6) Uani d 1 . .
    C C1 0.5193(5) 0.25045(17) 0.5650(3) 0.0444(8) Uani d 1 . .
    C C9 0.7374(4) 0.39986(15) 0.5113(2) 0.0374(7) Uani d 1 . .
    H H9 0.8454 0.4246 0.5257 0.045 Uiso calc 1 . .
    C C7 0.7933(5) 0.39368(18) 0.3160(3) 0.0509(9) Uani d 1 . .
    H H7 0.9039 0.4176 0.3269 0.061 Uiso calc 1 . .
    C C4 0.4683(6) 0.32441(16) 0.2888(3) 0.0501(9) Uani d 1 . .
    H H4 0.3568 0.3008 0.2787 0.060 Uiso calc 1 . .
    C C3 0.1587(5) 0.28552(16) 0.4682(3) 0.0472(8) Uani d 1 . .
    C C18 0.8699(4) 0.44667(15) 0.7101(2) 0.0384(7) Uani d 1 . .
    H H18A 0.8594 0.4813 0.6609 0.046 Uiso calc 1 . .
    H H18B 0.9777 0.4215 0.6919 0.046 Uiso calc 1 . .
    C C14 0.9052(5) 0.47005(15) 0.8271(3) 0.0444(8) Uani d 1 . .
    H H14 1.0239 0.4945 0.8337 0.053 Uiso calc 1 . .
    C C15 0.9266(5) 0.41588(16) 0.9048(3) 0.0460(8) Uani d 1 . .
    H H15A 0.9496 0.4307 0.9782 0.055 Uiso calc 1 . .
    H H15B 1.0352 0.3906 0.8881 0.055 Uiso calc 1 . .
    C C5 0.5687(6) 0.33785(17) 0.2005(3) 0.0559(10) Uani d 1 . .
    H H5 0.5250 0.3237 0.1325 0.067 Uiso calc 1 . .
    C C19 0.5695(5) 0.41766(18) 0.9200(3) 0.0511(9) Uani d 1 . .
    H H19A 0.4522 0.3934 0.9129 0.061 Uiso calc 1 . .
    H H19B 0.5884 0.4321 0.9939 0.061 Uiso calc 1 . .
    C C16 0.7408(5) 0.37820(15) 0.8932(2) 0.0423(7) Uani d 1 . .
    H H16 0.7528 0.3433 0.9430 0.051 Uiso calc 1 . .
    C C11 0.5154(5) 0.44984(15) 0.7271(2) 0.0392(7) Uani d 1 . .
    H H11A 0.5044 0.4848 0.6785 0.047 Uiso calc 1 . .
    H H11B 0.3957 0.4268 0.7188 0.047 Uiso calc 1 . .
    C C6 0.7330(6) 0.37222(18) 0.2143(3) 0.0564(10) Uani d 1 . .
    H H6 0.8038 0.3811 0.1558 0.068 Uiso calc 1 . .
    C C12 0.5508(5) 0.47239(17) 0.8435(3) 0.0505(9) Uani d 1 . .
    H H12 0.4420 0.4980 0.8616 0.061 Uiso calc 1 . .
    C C13 0.7357(6) 0.51060(17) 0.8544(3) 0.0563(10) Uani d 1 . .
    H H13A 0.7576 0.5261 0.9274 0.068 Uiso calc 1 . .
    H H13B 0.7239 0.5455 0.8057 0.068 Uiso calc 1 . .
loop_
    _atom_site_aniso_label
    _atom_site_aniso_U_11
    _atom_site_aniso_U_22
    _atom_site_aniso_U_33
    _atom_site_aniso_U_12
    _atom_site_aniso_U_13
    _atom_site_aniso_U_23
    Re1 0.03066(7) 0.03249(7) 0.03334(7) -0.00218(5) -0.00171(5) -0.00180(5)
    Cl1 0.0399(5) 0.0493(5) 0.0525(5) 0.0033(4) -0.0035(4) 0.0066(4)
    N2 0.0258(12) 0.0349(13) 0.0281(12) 0.0010(10) -0.0019(9) -0.0014(10)
    O2 0.0540(16) 0.0645(16) 0.0542(16) -0.0045(13) 0.0188(13) 0.0064(13)
    N1 0.0388(15) 0.0427(15) 0.0293(13) 0.0026(11) -0.0009(11) -0.0061(11)
    O3 0.0520(17) 0.0655(18) 0.100(2) -0.0128(14) -0.0233(16) -0.0201(16)
    O1 0.067(2) 0.065(2) 0.085(2) 0.0119(16) -0.0044(16) -0.0020(16)
    C17 0.0331(16) 0.0357(15) 0.0311(15) 0.0000(13) -0.0009(12) 0.0012(12)
    C2 0.0325(17) 0.0354(17) 0.051(2) -0.0013(13) -0.0018(15) -0.0034(14)
    C8 0.0340(17) 0.0462(18) 0.0316(15) 0.0040(13) -0.0001(12) 0.0014(13)
    C10 0.0320(15) 0.0315(15) 0.0245(14) -0.0029(12) -0.0028(11) -0.0018(11)
    C1 0.048(2) 0.0429(19) 0.0407(18) -0.0109(16) -0.0049(15) -0.0019(15)
    C9 0.0267(16) 0.0519(19) 0.0333(16) -0.0056(13) 0.0000(12) 0.0000(13)
    C7 0.043(2) 0.074(3) 0.0352(18) -0.0016(18) 0.0046(15) 0.0082(17)
    C4 0.059(2) 0.053(2) 0.0364(18) -0.0015(17) -0.0052(16) -0.0083(15)
    C3 0.043(2) 0.0428(19) 0.054(2) -0.0011(15) -0.0085(16) -0.0058(15)
    C18 0.0365(17) 0.0397(17) 0.0381(17) -0.0081(13) -0.0027(13) 0.0039(13)
    C14 0.046(2) 0.0445(19) 0.0405(18) -0.0113(15) -0.0074(15) -0.0069(14)
    C15 0.047(2) 0.054(2) 0.0351(17) -0.0024(16) -0.0121(15) -0.0053(15)
    C5 0.076(3) 0.059(2) 0.0315(18) 0.008(2) -0.0020(17) -0.0086(16)
    C19 0.052(2) 0.073(3) 0.0290(16) -0.0026(18) 0.0039(15) -0.0115(16)
    C16 0.049(2) 0.0476(19) 0.0294(16) -0.0015(15) -0.0048(14) 0.0050(13)
    C11 0.0377(18) 0.0419(18) 0.0370(17) 0.0085(14) -0.0038(13) -0.0068(13)
    C6 0.064(3) 0.074(3) 0.0324(18) 0.010(2) 0.0105(17) 0.0049(17)
    C12 0.049(2) 0.057(2) 0.0452(19) 0.0102(17) -0.0002(16) -0.0187(17)
    C13 0.069(3) 0.047(2) 0.050(2) 0.0017(18) -0.0100(18) -0.0169(17)
_geom_special_details
;
 All esds (except the esd in the dihedral angle between two l.s. planes)
 are estimated using the full covariance matrix.  The cell esds are taken
 into account individually in the estimation of esds in distances, angles
 and torsion angles; correlations between esds in cell parameters are only
 used when they are defined by crystal symmetry.  An approximate (isotropic)
 treatment of cell esds is used for estimating esds involving l.s. planes.
;
loop_
    _geom_bond_atom_site_label_1
    _geom_bond_atom_site_label_2
    _geom_bond_site_symmetry_2
    _geom_bond_distance
    _geom_bond_publ_flag
    Re1 C2 . 1.918(4) y
    Re1 C3 . 1.920(3) y
    Re1 C1 . 1.963(4) y
    Re1 N1 . 2.175(3) y
    Re1 N2 . 2.213(2) y
    Re1 Cl1 . 2.4700(8) y
    N2 C9 . 1.279(4) ?
    N2 C10 . 1.500(3) ?
    O2 C2 . 1.149(4) ?
    N1 C4 . 1.338(4) ?
    N1 C8 . 1.352(4) ?
    O3 C3 . 1.149(4) ?
    O1 C1 . 1.070(4) ?
    C17 C16 . 1.537(4) ?
    C17 C10 . 1.541(4) ?
    C17 H17A . 0.9700 ?
    C17 H17B . 0.9700 ?
    C8 C7 . 1.392(4) ?
    C8 C9 . 1.458(4) ?
    C10 C11 . 1.533(4) ?
    C10 C18 . 1.535(4) ?
    C9 H9 . 0.9300 ?
    C7 C6 . 1.383(5) ?
    C7 H7 . 0.9300 ?
    C4 C5 . 1.379(5) ?
    C4 H4 . 0.9300 ?
    C18 C14 . 1.545(4) ?
    C18 H18A . 0.9700 ?
    C18 H18B . 0.9700 ?
    C14 C15 . 1.524(5) ?
    C14 C13 . 1.532(5) ?
    C14 H14 . 0.9800 ?
    C15 C16 . 1.527(4) ?
    C15 H15A . 0.9700 ?
    C15 H15B . 0.9700 ?
    C5 C6 . 1.365(5) ?
    C5 H5 . 0.9300 ?
    C19 C12 . 1.524(5) ?
    C19 C16 . 1.526(5) ?
    C19 H19A . 0.9700 ?
    C19 H19B . 0.9700 ?
    C16 H16 . 0.9800 ?
    C11 C12 . 1.532(4) ?
    C11 H11A . 0.9700 ?
    C11 H11B . 0.9700 ?
    C6 H6 . 0.9300 ?
    C12 C13 . 1.528(5) ?
    C12 H12 . 0.9800 ?
    C13 H13A . 0.9700 ?
    C13 H13B . 0.9700 ?
loop_
    _geom_angle_atom_site_label_1
    _geom_angle_atom_site_label_2
    _geom_angle_atom_site_label_3
    _geom_angle_site_symmetry_1
    _geom_angle_site_symmetry_3
    _geom_angle
    _geom_angle_publ_flag
    C2 Re1 C3 . . 86.46(14) y
    C2 Re1 C1 . . 88.36(14) y
    C3 Re1 C1 . . 92.35(14) y
    C2 Re1 N1 . . 176.25(11) y
    C3 Re1 N1 . . 97.12(13) y
    C1 Re1 N1 . . 92.59(12) y
    C2 Re1 N2 . . 100.93(11) y
    C3 Re1 N2 . . 171.19(12) y
    C1 Re1 N2 . . 92.65(11) y
    N1 Re1 N2 . . 75.41(9) y
    C2 Re1 Cl1 . . 96.08(9) y
    C3 Re1 Cl1 . . 90.98(11) y
    C1 Re1 Cl1 . . 174.61(10) y
    N1 Re1 Cl1 . . 82.78(7) y
    N2 Re1 Cl1 . . 83.53(6) y
    C9 N2 C10 . . 119.4(2) ?
    C9 N2 Re1 . . 114.15(19) ?
    C10 N2 Re1 . . 126.21(17) ?
    C4 N1 C8 . . 117.9(3) ?
    C4 N1 Re1 . . 127.2(2) ?
    C8 N1 Re1 . . 114.88(19) ?
    C16 C17 C10 . . 109.3(2) ?
    C16 C17 H17A . . 109.8 ?
    C10 C17 H17A . . 109.8 ?
    C16 C17 H17B . . 109.8 ?
    C10 C17 H17B . . 109.8 ?
    H17A C17 H17B . . 108.3 ?
    O2 C2 Re1 . . 177.1(3) ?
    N1 C8 C7 . . 122.0(3) ?
    N1 C8 C9 . . 115.8(3) ?
    C7 C8 C9 . . 122.2(3) ?
    N2 C10 C11 . . 107.3(2) ?
    N2 C10 C18 . . 113.8(2) ?
    C11 C10 C18 . . 108.6(2) ?
    N2 C10 C17 . . 108.5(2) ?
    C11 C10 C17 . . 110.5(2) ?
    C18 C10 C17 . . 108.2(2) ?
    O1 C1 Re1 . . 177.7(4) ?
    N2 C9 C8 . . 119.8(3) ?
    N2 C9 H9 . . 120.1 ?
    C8 C9 H9 . . 120.1 ?
    C6 C7 C8 . . 118.7(3) ?
    C6 C7 H7 . . 120.7 ?
    C8 C7 H7 . . 120.7 ?
    N1 C4 C5 . . 122.9(4) ?
    N1 C4 H4 . . 118.5 ?
    C5 C4 H4 . . 118.5 ?
    O3 C3 Re1 . . 177.5(3) ?
    C10 C18 C14 . . 109.5(2) ?
    C10 C18 H18A . . 109.8 ?
    C14 C18 H18A . . 109.8 ?
    C10 C18 H18B . . 109.8 ?
    C14 C18 H18B . . 109.8 ?
    H18A C18 H18B . . 108.2 ?
    C15 C14 C13 . . 110.1(3) ?
    C15 C14 C18 . . 110.1(3) ?
    C13 C14 C18 . . 109.3(3) ?
    C15 C14 H14 . . 109.1 ?
    C13 C14 H14 . . 109.1 ?
    C18 C14 H14 . . 109.1 ?
    C14 C15 C16 . . 108.4(3) ?
    C14 C15 H15A . . 110.0 ?
    C16 C15 H15A . . 110.0 ?
    C14 C15 H15B . . 110.0 ?
    C16 C15 H15B . . 110.0 ?
    H15A C15 H15B . . 108.4 ?
    C6 C5 C4 . . 119.2(3) ?
    C6 C5 H5 . . 120.4 ?
    C4 C5 H5 . . 120.4 ?
    C12 C19 C16 . . 109.4(3) ?
    C12 C19 H19A . . 109.8 ?
    C16 C19 H19A . . 109.8 ?
    C12 C19 H19B . . 109.8 ?
    C16 C19 H19B . . 109.8 ?
    H19A C19 H19B . . 108.2 ?
    C19 C16 C15 . . 110.3(3) ?
    C19 C16 C17 . . 109.4(3) ?
    C15 C16 C17 . . 109.9(3) ?
    C19 C16 H16 . . 109.1 ?
    C15 C16 H16 . . 109.1 ?
    C17 C16 H16 . . 109.1 ?
    C12 C11 C10 . . 109.6(2) ?
    C12 C11 H11A . . 109.8 ?
    C10 C11 H11A . . 109.8 ?
    C12 C11 H11B . . 109.8 ?
    C10 C11 H11B . . 109.8 ?
    H11A C11 H11B . . 108.2 ?
    C5 C6 C7 . . 119.4(3) ?
    C5 C6 H6 . . 120.3 ?
    C7 C6 H6 . . 120.3 ?
    C19 C12 C13 . . 109.8(3) ?
    C19 C12 C11 . . 109.9(3) ?
    C13 C12 C11 . . 109.2(3) ?
    C19 C12 H12 . . 109.3 ?
    C13 C12 H12 . . 109.3 ?
    C11 C12 H12 . . 109.3 ?
    C12 C13 C14 . . 108.9(3) ?
    C12 C13 H13A . . 109.9 ?
    C14 C13 H13A . . 109.9 ?
    C12 C13 H13B . . 109.9 ?
    C14 C13 H13B . . 109.9 ?
    H13A C13 H13B . . 108.3 ?
loop_
    _geom_torsion_atom_site_label_1
    _geom_torsion_atom_site_label_2
    _geom_torsion_atom_site_label_3
    _geom_torsion_atom_site_label_4
    _geom_torsion_site_symmetry_1
    _geom_torsion_site_symmetry_2
    _geom_torsion_site_symmetry_3
    _geom_torsion_site_symmetry_4
    _geom_torsion
    _geom_torsion_publ_flag
    C4 N1 C8 C7 . . . . -1.2(5) ?
    Re1 N1 C8 C7 . . . . -179.4(3) ?
    C4 N1 C8 C9 . . . . 178.6(3) ?
    Re1 N1 C8 C9 . . . . 0.3(3) ?
    C9 N2 C10 C11 . . . . 114.9(3) ?
    Re1 N2 C10 C11 . . . . -59.7(3) ?
    C9 N2 C10 C18 . . . . -5.3(4) ?
    Re1 N2 C10 C18 . . . . -179.86(19) ?
    C9 N2 C10 C17 . . . . -125.8(3) ?
    Re1 N2 C10 C17 . . . . 59.7(3) ?
    C16 C17 C10 N2 . . . . -175.5(2) ?
    C16 C17 C10 C11 . . . . -58.2(3) ?
    C16 C17 C10 C18 . . . . 60.6(3) ?
    C10 N2 C9 C8 . . . . -177.0(3) ?
    Re1 N2 C9 C8 . . . . -1.8(4) ?
    N1 C8 C9 N2 . . . . 1.0(4) ?
    C7 C8 C9 N2 . . . . -179.2(3) ?
    N1 C8 C7 C6 . . . . 0.3(5) ?
    C9 C8 C7 C6 . . . . -179.5(3) ?
    C8 N1 C4 C5 . . . . 0.9(5) ?
    Re1 N1 C4 C5 . . . . 178.9(3) ?
    N2 C10 C18 C14 . . . . 179.4(2) ?
    C11 C10 C18 C14 . . . . 60.0(3) ?
    C17 C10 C18 C14 . . . . -60.0(3) ?
    C10 C18 C14 C15 . . . . 60.7(3) ?
    C10 C18 C14 C13 . . . . -60.3(3) ?
    C13 C14 C15 C16 . . . . 60.5(3) ?
    C18 C14 C15 C16 . . . . -60.1(4) ?
    N1 C4 C5 C6 . . . . 0.2(6) ?
    C12 C19 C16 C15 . . . . 59.8(3) ?
    C12 C19 C16 C17 . . . . -61.2(4) ?
    C14 C15 C16 C19 . . . . -60.1(3) ?
    C14 C15 C16 C17 . . . . 60.6(3) ?
    C10 C17 C16 C19 . . . . 59.6(3) ?
    C10 C17 C16 C15 . . . . -61.6(3) ?
    N2 C10 C11 C12 . . . . 175.8(3) ?
    C18 C10 C11 C12 . . . . -60.7(3) ?
    C17 C10 C11 C12 . . . . 57.8(3) ?
    C4 C5 C6 C7 . . . . -1.1(6) ?
    C8 C7 C6 C5 . . . . 0.9(5) ?
    C16 C19 C12 C13 . . . . -59.3(4) ?
    C16 C19 C12 C11 . . . . 61.0(4) ?
    C10 C11 C12 C19 . . . . -59.0(4) ?
    C10 C11 C12 C13 . . . . 61.6(4) ?
    C19 C12 C13 C14 . . . . 59.6(4) ?
    C11 C12 C13 C14 . . . . -61.1(4) ?
    C15 C14 C13 C12 . . . . -60.6(3) ?
    C18 C14 C13 C12 . . . . 60.5(4) ?
loop_
    _geom_hbond_atom_site_label_D
    _geom_hbond_atom_site_label_H
    _geom_hbond_atom_site_label_A
    _geom_hbond_site_symmetry_A
    _geom_hbond_distance_DH
    _geom_hbond_distance_HA
    _geom_hbond_distance_DA
    _geom_hbond_angle_DHA
    C9 H9 Cl1 1_655 0.93 2.76 3.523(3) 139.9
    C7 H7 Cl1 1_655 0.93 2.92 3.662(4) 137.3
    C18 H18A Cl1 3_666 0.97 2.74 3.701(3) 170.4
_shelx_hkl_file
;
   1   0   0    1.25    0.79
   1   0   0   -0.68    0.55
   1   0   0    0.34    0.66
   2   0   0  124.02    4.87
   2   0   0  123.53    4.74
   2   0   0  120.31    5.19
   3   0   0    0.16    1.23
   3   0   0   -1.10    1.38
   4   0   0 1039.80   26.56
   4   0   0 1080.02   28.02
   5   0   0   -2.22    2.20
  -6   0   0  113.70    8.37
  -7   0   0    0.69    3.67
  -8   0   0  573.65   23.22
  -1  -1   0 1919.39   39.06
   1  -1   0 1917.93   39.35
   1  -1   0 1903.65   39.74
   1   1   0 1862.75   39.56
   1   1   0 1872.04   39.35
   2  -1   0 1413.20   30.87
   2  -1   0 1385.47   31.15
   2  -1   0 1411.11   31.26
   2   1   0 1408.36   31.83
   2   1   0 1391.03   31.11
   2   1   0 1463.37   31.74
   3  -1   0  124.04    5.63
   3  -1   0  124.15    6.07
   3  -1   0  127.45    5.95
   3   1   0  105.24    6.04
   3   1   0  121.32    6.23
   3   1   0  121.93    5.74
   4  -1   0   76.53    5.13
   4  -1   0   71.92    5.62
   4   1   0   79.75    6.07
   5  -1   0  161.44    8.19
  -5  -1   0  158.90    8.04
   5   1   0  147.59    9.30
  -6  -1   0 1309.27   33.49
   6   1   0 1244.94   36.07
  -6   1   0 1282.20   34.80
  -7  -1   0   81.86    9.22
  -7   1   0   82.09    8.84
  -8  -1   0   19.67    6.19
  -8   1   0   27.41    6.58
  -1  -2   0  297.79    7.48
   1  -2   0  281.45    7.27
   1  -2   0  270.90    7.62
   1   2   0  282.15    7.89
   1   2   0  299.98    7.68
   2  -2   0  264.24    8.22
   2  -2   0  247.25    7.51
  -2  -2   0  247.18    7.58
   2   2   0  238.55    8.41
   2   2   0  254.39    8.17
   3  -2   0  977.42   23.37
  -3  -2   0  957.61   23.26
   3  -2   0  974.08   23.80
   3  -2   0  959.70   24.00
   3   2   0  950.71   24.74
   3   2   0  966.05   24.46
  -4  -2   0  867.62   22.55
   4  -2   0  880.51   22.73
   4   2   0  867.69   23.99
   4   2   0  846.76   24.37
  -5  -2   0  455.04   14.96
   5  -2   0  454.56   15.16
  -5   2   0  449.65   15.41
   5   2   0  446.46   17.04
  -6  -2   0    7.10    3.15
   6   2   0    4.71    3.72
  -6   2   0    9.89    3.49
  -7   2   0  477.92   18.86
  -8  -2   0   93.17   11.03
  -9  -2   0   50.84    9.00
   0  -3   0    1.52    0.64
   0   3   0    3.47    0.95
   1  -3   0 4973.68  101.95
  -1  -3   0 5222.70  102.51
   1  -3   0 5015.39  102.82
  -1   3   0 5109.63  102.37
   1   3   0 5079.05  102.60
   1   3   0 5013.53  103.09
   2  -3   0   23.54    2.79
  -2  -3   0   19.32    2.20
   2  -3   0   24.38    2.41
   2   3   0   22.08    2.59
  -2   3   0   18.74    1.94
   2   3   0   18.57    2.62
  -3  -3   0 1697.89   37.70
   3  -3   0 1701.66   37.50
   3  -3   0 1620.78   38.48
   3   3   0 1656.37   39.37
   3   3   0 1633.37   38.59
  -3   3   0 1714.78   37.25
   4  -3   0   76.28    5.72
  -4  -3   0   74.66    5.02
   4  -3   0   72.90    5.08
   4   3   0   71.28    5.70
   4   3   0   79.98    6.39
  -4   3   0   61.01    4.69
   5  -3   0 1070.07   28.44
  -5  -3   0 1100.11   28.70
   5   3   0 1116.02   30.78
   5   3   0 1081.48   31.19
  -5   3   0 1128.79   28.99
  -6  -3   0    4.77    2.79
   6   3   0    5.57    4.04
  -6   3   0    4.11    2.92
   7   3   0  190.94   13.40
  -7   3   0  202.80   11.65
  -8  -3   0   11.92    5.39
  -9  -3   0  218.59   16.00
   0  -4   0 3135.23   64.18
   0  -4   0 3112.74   64.43
   0   4   0 3181.86   64.04
   0   4   0 3227.13   64.94
   1  -4   0 4859.16  101.90
   1  -4   0 4967.07  102.75
  -1  -4   0 5198.73  102.40
   1   4   0 5048.48  102.89
  -1   4   0 5097.46  102.21
   1   4   0 5095.16  102.63
  -2  -4   0  829.56   19.72
   2  -4   0  788.40   20.25
  -2  -4   0  819.27   17.86
   2  -4   0  815.31   19.22
  -2   4   0  829.60   19.75
  -2   4   0  805.33   18.35
   2   4   0  777.68   19.92
   2   4   0  824.65   20.83
   3  -4   0 3756.58   81.13
   3  -4   0 3871.06   79.71
  -3  -4   0 3682.50   79.83
  -3   4   0 3876.89   78.99
   3   4   0 3829.20   82.12
   3   4   0 3762.21   80.95
   4  -4   0  219.12    8.99
   4  -4   0  241.10   10.30
  -4  -4   0  235.50    9.35
  -4   4   0  239.19    8.96
   4   4   0  241.47   10.44
   4   4   0  242.45   11.10
  -5  -4   0  724.36   20.80
   5  -4   0  678.50   20.32
   5   4   0  693.70   22.50
   5   4   0  718.85   23.42
  -5   4   0  713.63   20.52
  -6  -4   0   16.30    3.85
  -6   4   0   18.89    4.20
   6   4   0   15.96    5.05
   7   4   0  338.68   17.62
  -8  -4   0   50.97    8.58
  -9  -4   0   28.69    7.64
  -9   4   0   38.30    8.00
   0  -5   0    0.79    0.89
   0  -5   0    0.09    0.75
   0   5   0    2.11    1.45
   0   5   0    0.26    0.72
   1  -5   0  797.58   18.49
  -1  -5   0  810.59   18.79
  -1   5   0  775.33   18.51
  -1   5   0  806.02   17.54
   1   5   0  792.35   19.11
   1   5   0  800.61   19.18
   2  -5   0 2018.99   42.96
   2  -5   0 1943.56   44.26
  -2  -5   0 1965.03   43.43
  -2   5   0 2058.65   41.69
   2   5   0 1990.91   44.77
  -2   5   0 2003.91   43.50
   2   5   0 1969.65   43.98
  -3  -5   0  103.57    3.85
   3  -5   0  101.47    6.12
   3  -5   0  108.05    5.38
  -3  -5   0  103.68    5.60
   3   5   0  104.11    6.06
  -3   5   0   93.35    4.61
   3   5   0  104.73    6.51
  -4  -5   0   44.76    4.80
   4  -5   0   43.22    4.49
   4  -5   0   52.96    5.74
   4   5   0   51.11    5.49
   4   5   0   43.13    5.39
  -4   5   0   43.40    3.87
   5  -5   0  415.66   14.43
  -5  -5   0  417.43   14.68
  -5   5   0  397.31   13.77
   5   5   0  429.46   17.16
   5   5   0  408.00   15.95
  -6  -5   0  416.66   15.93
   6   5   0  423.40   18.68
  -6   5   0  452.79   15.96
   6   5   0  429.17   17.91
   7   5   0   31.14    7.37
  -8   5   0    2.99    4.38
  -9  -5   0   83.59   12.03
  -9   5   0   91.31   11.14
   0  -6   0 3259.37   67.76
   0  -6   0 3286.90   67.33
   0   6   0 3343.01   67.18
   0   6   0 3231.19   68.36
  -1  -6   0 3404.33   70.38
   1  -6   0 3310.10   69.98
  -1   6   0 3427.77   68.50
   1   6   0 3376.05   70.72
   1   6   0 3392.99   71.03
  -1   6   0 3355.43   70.18
  -2  -6   0   75.11    4.38
   2  -6   0   76.08    4.14
   2  -6   0   68.40    4.62
  -2   6   0   75.42    3.32
  -2   6   0   71.11    4.22
   2   6   0   64.33    4.71
   2   6   0   70.80    4.62
   3  -6   0   84.05    5.75
   3  -6   0   89.40    4.99
  -3  -6   0   87.51    3.23
  -3  -6   0   80.85    5.06
   3   6   0   85.25    6.06
  -3   6   0   83.52    4.17
  -3   6   0   91.91    5.46
   3   6   0   81.79    5.58
   4  -6   0 2411.65   57.31
   4  -6   0 2418.67   55.15
  -4  -6   0 2482.56   55.85
  -4   6   0 2550.59   54.15
   4   6   0 2563.42   58.83
   4   6   0 2443.94   57.25
  -4   6   0 2513.24   56.43
  -5  -6   0    2.63    2.43
   5   6   0    2.61    2.73
   5   6   0    0.96    2.86
  -5   6   0    2.81    2.11
  -6  -6   0   20.39    4.47
   6   6   0   15.27    4.70
   6   6   0   17.32    5.23
   7   6   0   45.30    8.09
  -7   6   0   45.00    7.26
  -8   6   0  290.97   15.93
   8   6   0  270.45   17.73
  -9  -6   0    6.06    6.36
  -9   6   0    5.20    4.94
   0  -7   0    1.54    0.99
   0  -7   0    2.58    1.26
   0   7   0   -1.19    1.28
   0   7   0    6.23    1.28
  -1  -7   0 1418.10   29.45
   1  -7   0 1372.16   32.00
   1  -7   0 1396.51   31.54
  -1  -7   0 1416.11   31.72
   1   7   0 1424.86   32.11
  -1   7   0 1384.22   31.67
  -1   7   0 1461.03   29.78
   1   7   0 1385.49   32.45
   2  -7   0 4950.37  102.84
  -2  -7   0 4922.13  101.77
   2  -7   0 4889.88  101.27
   2   7   0 4931.17  102.67
  -2   7   0 4970.83   99.40
   2   7   0 4780.91  102.95
  -2   7   0 4856.64  101.53
   3  -7   0  352.52   11.50
  -3  -7   0  356.75   11.94
   3  -7   0  331.88   12.48
  -3   7   0  363.46   10.04
  -3   7   0  339.31   11.71
   3   7   0  348.70   12.58
   3   7   0  364.21   13.34
   4  -7   0    6.16    2.50
   4  -7   0    5.35    2.64
  -4  -7   0    8.74    2.59
   4   7   0   -0.44    2.44
   4   7   0    6.09    2.84
  -4   7   0    7.63    2.80
  -4   7   0    4.66    1.91
   5  -7   0   13.74    4.03
  -5  -7   0   10.97    3.25
   5   7   0   11.33    3.75
  -5   7   0   12.15    3.06
  -5   7   0   10.83    3.44
   5   7   0   15.45    4.67
  -6  -7   0  939.51   27.84
   6   7   0 1028.76   30.97
   6   7   0 1000.41   31.96
  -6   7   0  922.71   28.48
  -7  -7   0    4.62    3.57
  -7   7   0    7.20    4.20
   7   7   0    7.53    4.44
   7   7   0   -1.72    4.60
  -8   7   0   16.57    6.06
   8   7   0   31.98    8.43
  -9   7   0   15.95    6.75
   0  -8   0 3086.84   66.35
   0  -8   0 3201.28   65.86
   0   8   0 3241.43   65.65
   0   8   0 3115.75   67.14
  -1  -8   0  731.97   16.33
   1  -8   0  709.19   18.70
  -1  -8   0  735.37   18.54
   1  -8   0  730.52   18.32
  -1   8   0  738.64   16.40
   1   8   0  681.93   18.99
  -1   8   0  746.47   18.67
   2  -8   0    9.75    2.48
  -2  -8   0   10.18    2.31
   2  -8   0    9.16    2.14
  -2   8   0   12.19    1.88
   2   8   0    8.33    2.51
   2   8   0    8.85    2.45
  -2   8   0    8.88    2.26
   3  -8   0  405.80   13.00
   3  -8   0  392.39   14.13
  -3  -8   0  410.36   13.32
  -3   8   0  409.73   13.33
  -3   8   0  415.34   11.24
   3   8   0  390.71   14.47
   3   8   0  413.38   14.35
   4  -8   0 1084.30   27.53
   4  -8   0 1032.47   29.50
  -4  -8   0 1058.01   28.02
   4   8   0 1049.70   29.37
  -4   8   0 1084.79   28.35
   4   8   0 1032.65   30.26
  -4   8   0 1097.96   25.57
   5  -8   0  344.20   15.14
  -5  -8   0  347.50   13.60
  -5   8   0  336.09   13.83
   5   8   0  308.32   14.25
   5   8   0  318.51   15.34
  -6  -8   0   67.84    7.40
  -6   8   0   64.61    7.62
   6   8   0   74.80    9.64
   6   8   0   87.38    9.88
  -7  -8   0  195.53   11.79
   7   8   0  184.42   14.17
   7   8   0  181.24   13.13
  -7   8   0  202.44   12.59
   8   8   0  198.99   15.81
  -8   8   0  198.49   13.88
   0  -9   0   -0.37    1.16
   0  -9   0    0.64    1.07
   0   9   0   -0.09    1.65
   0   9   0    1.25    1.12
   1  -9   0 3084.48   66.93
  -1  -9   0 3182.66   67.14
  -1  -9   0 3120.20   64.52
   1  -9   0 3177.33   67.41
   1   9   0 3199.63   67.34
  -1   9   0 3070.28   67.07
  -1   9   0 3204.25   64.53
   1   9   0 3103.11   68.06
   2  -9   0  242.05    9.17
   2  -9   0  256.05   10.02
  -2  -9   0  247.86    9.36
  -2   9   0  247.70    7.41
   2   9   0  244.30   10.11
  -2   9   0  230.38    9.03
   2   9   0  246.71   10.05
  -3  -9   0  346.87   12.00
   3  -9   0  300.62   11.31
   3  -9   0  308.95   12.52
   3   9   0  319.42   13.02
   3   9   0  337.59   12.96
  -3   9   0  344.58    9.84
  -3   9   0  337.12   11.82
   4  -9   0   86.31    7.19
   4  -9   0   88.63    6.03
  -4  -9   0   90.13    6.41
  -4   9   0   86.18    6.36
   4   9   0   81.71    6.89
   4   9   0   77.22    8.05
   5  -9   0  689.79   23.80
  -5  -9   0  686.88   21.81
   5   9   0  690.20   24.53
   5   9   0  739.45   24.02
  -5   9   0  735.91   22.54
  -6  -9   0   47.64    6.58
   6   9   0   60.60    8.77
   6   9   0   71.67    9.03
  -6   9   0   48.92    7.00
  -7  -9   0  176.99   11.32
   7   9   0  148.49   14.54
  -7   9   0  177.73   12.20
   7   9   0  177.61   13.52
   8   9   0   -1.34    5.70
  -8   9   0    3.46    4.66
   0 -10   0   42.67    3.32
   0 -10   0   40.71    3.96
   0  10   0   39.56    4.40
   0  10   0   40.24    3.15
   1 -10   0 3419.51   73.28
  -1 -10   0 3484.44   73.19
   1 -10   0 3392.90   72.92
  -1 -10   0 3480.04   70.44
  -1  10   0 3451.29   70.33
  -1  10   0 3352.81   73.21
   1  10   0 3385.23   73.07
   1  10   0 3381.13   74.17
  -2 -10   0  283.38   10.42
   2 -10   0  278.23   10.95
   2 -10   0  286.74   10.40
  -2  10   0  277.69   10.30
   2  10   0  272.25   10.92
   2  10   0  276.55   11.16
  -2  10   0  269.61    7.92
  -3 -10   0  513.06   16.26
   3 -10   0  481.40   17.03
   3 -10   0  516.27   16.06
   3  10   0  538.24   17.91
  -3  10   0  528.01   13.80
  -3  10   0  500.17   16.00
   3  10   0  525.17   17.83
   4 -10   0   10.39    3.67
   4 -10   0    9.15    2.86
  -4 -10   0    5.37    2.59
   4  10   0   10.44    3.86
   4  10   0   11.27    3.58
  -4  10   0    2.55    2.39
   5 -10   0  235.69   13.07
  -5 -10   0  264.34   11.97
   5  10   0  272.54   13.90
  -5  10   0  228.14   11.66
   5  10   0  239.03   13.46
  -6 -10   0    7.82    3.82
   6  10   0    6.73    4.56
  -6  10   0   13.46    4.40
   6  10   0   -3.53    3.59
  -7 -10   0  493.09   19.49
  -7  10   0  489.39   20.17
   7  10   0  471.18   22.73
   7  10   0  437.81   21.14
  -8  10   0   28.42    7.38
   8  10   0   15.05    7.14
   0 -11   0    0.30    1.30
   0 -11   0    0.30    1.52
   0  11   0    2.48    2.31
   0  11   0   -1.33    1.06
   1 -11   0 1284.93   31.73
   1 -11   0 1311.02   31.68
  -1 -11   0 1350.71   29.26
  -1 -11   0 1314.04   31.75
  -1  11   0 1310.42   32.16
   1  11   0 1291.15   32.83
   1  11   0 1344.64   31.79
  -1  11   0 1317.19   29.03
  -2 -11   0 1340.05   32.92
   2 -11   0 1333.27   33.81
  -2  11   0 1325.43   32.90
   2  11   0 1353.96   33.92
   2  11   0 1332.01   34.39
  -2  11   0 1385.07   29.53
  -3 -11   0  520.96   16.85
   3 -11   0  529.96   16.88
   3 -11   0  522.94   17.92
   3  11   0  534.70   18.45
  -3  11   0  542.55   16.96
   3  11   0  515.86   18.25
   4 -11   0   -0.71    2.12
  -4 -11   0    0.17    2.28
   4 -11   0   -0.94    2.10
   4  11   0    3.30    2.83
   4  11   0    5.09    3.31
  -4  11   0   -0.74    2.27
  -5 -11   0  606.47   20.59
   5 -11   0  619.22   22.77
  -5  11   0  634.93   21.11
   5  11   0  626.02   22.84
   5  11   0  644.25   23.66
  -6 -11   0  466.19   18.55
  -6  11   0  520.24   19.48
   6  11   0  501.52   22.05
   6  11   0  488.40   20.85
  -7 -11   0  110.18   10.55
   7  11   0  108.32   12.68
  -7  11   0  105.09   10.57
  -8  11   0    2.21    4.71
   8  11   0   -1.08    5.73
   0 -12   0 3005.34   66.35
   0 -12   0 3052.30   65.41
   0  12   0 3146.69   65.28
   0  12   0 2989.56   67.57
  -1 -12   0  102.19    4.70
   1 -12   0   90.30    5.82
  -1 -12   0   89.70    5.90
   1 -12   0  104.13    6.14
   1  12   0   88.29    6.46
  -1  12   0  100.99    4.55
  -1  12   0   92.02    6.34
   1  12   0  102.91    6.12
  -2 -12   0   72.23    5.59
   2 -12   0   64.15    5.39
   2 -12   0   67.81    6.54
   2  12   0   63.75    6.22
  -2  12   0   52.29    5.32
   2  12   0   64.92    6.60
   3 -12   0  264.73   12.19
   3 -12   0  276.02   11.58
  -3 -12   0  257.98   11.22
  -3  12   0  282.65   11.63
   3  12   0  290.92   12.91
   3  12   0  272.12   12.75
   4 -12   0  702.84   23.80
  -4 -12   0  716.16   22.33
   4 -12   0  737.97   23.61
  -4  12   0  745.14   22.51
   4  12   0  727.48   24.45
   4  12   0  731.15   24.43
  -5 -12   0   54.46    6.69
   5 -12   0   73.11    8.85
  -5  12   0   63.78    7.30
   5  12   0   78.79    9.00
   5  12   0   57.98    8.20
  -6 -12   0   39.67    6.61
  -6  12   0   43.35    6.79
   6  12   0   35.77    7.39
   6  12   0   42.87    7.87
  -7 -12   0   35.55    6.79
   7  12   0   26.58    7.51
  -7  12   0   35.87    7.12
   8  12   0  175.25   17.84
  -8  12   0  212.66   14.66
   0 -13   0    3.19    1.76
   0 -13   0    1.59    1.99
   0  13   0    1.24    2.22
   0  13   0    2.42    1.53
   1 -13   0   -1.24    1.74
   1 -13   0    4.97    2.40
  -1 -13   0    1.32    1.38
  -1 -13   0    2.09    1.96
   1  13   0    4.76    2.09
   1  13   0    2.94    2.69
  -1  13   0    3.69    2.37
  -1  13   0    2.25    1.30
   2 -13   0 2357.49   55.25
   2 -13   0 2452.15   56.14
  -2 -13   0 2357.93   55.02
   2  13   0 2430.58   57.36
  -2  13   0 2313.63   54.96
   2  13   0 2526.83   56.35
  -3 -13   0    3.75    2.74
   3 -13   0   10.58    3.33
   3 -13   0   12.01    3.39
   3  13   0    1.13    2.82
   3  13   0    4.22    2.94
  -3  13   0    9.27    3.25
  -4 -13   0    6.78    3.23
   4 -13   0    2.09    2.81
  -4  13   0    7.36    3.40
   4  13   0    0.32    3.28
   4  13   0    7.24    3.79
  -5 -13   0   10.56    4.01
   5 -13   0    9.11    4.60
   5  13   0    6.50    4.12
   5  13   0   -0.13    3.84
  -5  13   0    9.02    3.74
  -6 -13   0  550.10   21.01
   6  13   0  527.18   22.94
  -6  13   0  592.08   21.95
   6  13   0  584.88   24.66
  -7 -13   0    1.34    4.12
  -7  13   0   -0.97    4.18
   7  13   0   -0.20    5.23
  -8  13   0   44.22    8.46
   8  13   0   27.79    9.47
   0 -14   0 1687.08   40.02
   0 -14   0 1712.36   41.41
   0  14   0 1730.25   42.76
   0  14   0 1819.77   40.14
  -1 -14   0  268.85   11.07
   1 -14   0  278.37   11.18
   1 -14   0  255.57   11.01
  -1 -14   0  262.83    9.02
   1  14   0  282.54   12.41
   1  14   0  280.92   10.95
  -1  14   0  263.53   11.57
  -2 -14   0   86.77    6.60
   2 -14   0   86.23    6.63
   2 -14   0   84.01    6.64
   2  14   0   87.37    6.73
  -2  14   0   98.88    7.03
   2  14   0   95.21    7.82
  -3 -14   0  129.80    8.38
   3 -14   0  134.56    9.13
   3 -14   0  148.74    8.96
  -3  14   0  144.69    8.78
   3  14   0  144.29    9.86
  -4 -14   0  830.45   25.62
   4 -14   0  873.30   27.90
   4  14   0  882.79   28.38
  -4  14   0  884.28   26.38
   4  14   0  861.75   28.79
   5 -14   0  138.92   11.30
  -5 -14   0  129.14    9.52
   5  14   0  141.62   11.63
  -5  14   0  152.56   10.14
   5  14   0  144.08   11.41
  -6 -14   0   -1.02    3.91
   6  14   0    0.74    4.51
  -6  14   0    6.69    4.64
   6  14   0    4.25    4.78
  -7 -14   0   84.11   10.04
   7  14   0  107.72   13.37
  -7  14   0   74.10    9.70
   0 -15   0    1.76    1.98
   0 -15   0    1.68    2.48
   0  15   0    3.28    1.84
   0  15   0   -3.20    2.27
  -1 -15   0 1004.04   27.41
   1 -15   0 1020.82   27.77
   1 -15   0 1013.01   27.33
   1  15   0 1024.11   29.17
  -1  15   0  981.20   28.20
   1  15   0 1009.34   27.00
   2 -15   0  527.73   18.10
  -2 -15   0  559.58   18.23
   2 -15   0  520.04   18.33
  -2  15   0  531.61   18.40
   2  15   0  557.61   18.68
   2  15   0  535.52   19.78
  -3 -15   0  483.19   17.15
   3 -15   0  444.07   17.11
   3 -15   0  469.62   18.05
  -3  15   0  457.77   17.01
   3  15   0  417.11   18.24
   3  15   0  460.59   18.01
  -4 -15   0    4.25    3.42
   4 -15   0   -0.88    3.19
   4  15   0    3.25    3.95
   4  15   0    0.08    3.26
  -4  15   0    1.56    2.93
   5 -15   0  281.37   15.95
  -5 -15   0  280.83   13.88
  -5  15   0  308.58   14.88
   5  15   0  259.35   15.70
   5  15   0  293.16   16.37
  -6 -15   0   91.12    9.48
   6  15   0   74.02   10.89
   6  15   0   95.50   11.56
  -6  15   0   78.81    9.56
  -7 -15   0   56.88    8.53
  -7  15   0   65.86    9.47
   7  15   0   34.29    9.07
  -8 -15   0    3.69    6.26
   0 -16   0   33.31    4.98
   0 -16   0   27.86    3.99
   0  16   0   27.61    3.81
   0  16   0   34.80    5.60
   1 -16   0  371.91   14.63
  -1 -16   0  389.93   14.62
   1 -16   0  385.52   14.28
  -1  16   0  388.64   15.37
   1  16   0  378.14   15.78
   1  16   0  396.75   14.16
   2 -16   0   43.03    5.79
   2 -16   0   37.27    5.51
  -2 -16   0   30.98    5.03
   2  16   0   40.72    6.52
   2  16   0   43.72    5.84
  -2  16   0   44.68    6.11
  -3 -16   0  936.68   27.76
   3 -16   0  969.74   29.37
   3 -16   0  945.21   28.59
  -3  16   0  962.10   28.30
   3  16   0  994.83   29.64
   3  16   0  923.30   30.70
   4 -16   0    7.37    4.14
  -4 -16   0   16.75    4.66
   4  16   0   11.78    4.61
  -4  16   0   11.40    4.23
   4  16   0   11.21    4.83
  -5 -16   0  249.15   13.67
   5 -16   0  284.35   16.19
   5  16   0  231.63   15.06
  -5  16   0  236.11   13.42
   5  16   0  233.49   15.47
  -6 -16   0    5.96    4.68
   6  16   0    4.90    5.39
  -6  16   0   10.08    5.17
  -7 -16   0  126.87   11.43
  -7  16   0  152.00   12.86
   7  16   0  126.56   14.95
   0 -17   0    2.53    2.99
   0 -17   0    1.29    2.09
   0  17   0   -0.41    2.95
   1 -17   0  743.72   22.97
  -1 -17   0  719.68   22.34
   1 -17   0  744.89   22.32
  -1  17   0  672.69   22.98
   1  17   0  748.14   21.89
   1  17   0  709.78   24.04
   2 -17   0  249.22   12.29
  -2 -17   0  263.39   12.22
   2 -17   0  253.03   12.41
   2  17   0  255.25   12.31
   2  17   0  247.97   13.52
  -2  17   0  261.79   12.85
   3 -17   0  344.35   15.98
  -3 -17   0  390.17   15.67
   3 -17   0  352.97   15.82
   3  17   0  365.80   16.23
   3  17   0  331.73   17.17
  -3  17   0  364.63   15.62
   4 -17   0    0.62    3.85
  -4 -17   0    1.50    3.46
   4  17   0    1.79    3.74
  -4  17   0    1.16    3.46
   4  17   0    7.17    4.61
  -5 -17   0  417.01   17.83
   5 -17   0  351.70   19.03
  -5  17   0  428.97   18.65
   5  17   0  400.57   20.58
   5  17   0  378.92   19.54
  -6 -17   0   50.31    7.98
  -6  17   0   51.69    8.37
   6  17   0   51.34    9.34
  -7 -17   0   42.67    7.95
   7  17   0   65.07   11.22
  -7  17   0   73.18   10.73
   0 -18   0  783.82   25.15
   0 -18   0  785.39   24.08
   0  18   0  734.91   24.89
  -1 -18   0  420.83   16.64
   1 -18   0  448.46   16.26
   1 -18   0  431.59   16.83
  -1  18   0  423.45   17.37
   1  18   0  402.51   17.55
   1  18   0  459.34   16.14
   2 -18   0    0.02    2.68
   2 -18   0    3.72    3.13
  -2 -18   0    4.74    3.43
   2  18   0    4.49    3.03
   2  18   0    1.29    3.75
  -2  18   0    1.99    3.45
  -3 -18   0   73.69    8.10
   3 -18   0   87.01    9.11
   3 -18   0   85.42    9.10
   3  18   0   82.06   10.17
  -3  18   0   71.83    8.26
   3  18   0   83.73    9.05
  -4 -18   0  503.49   19.97
   4 -18   0  524.76   21.59
  -4  18   0  512.93   20.43
   4  18   0  497.98   22.86
   4  18   0  540.15   22.04
  -5 -18   0    9.62    4.88
  -5  18   0    7.74    4.90
   5  18   0   -1.82    4.91
   5  18   0    1.89    4.62
  -6 -18   0    2.74    4.66
  -6  18   0    2.64    4.83
   6  18   0    2.76    5.20
  -7 -18   0   54.01    8.96
  -7  18   0   54.18   12.60
   7  18   0   56.06   14.12
   0 -19   0   -1.30    3.29
   0  19   0    4.85    4.15
   1 -19   0    7.80    4.00
   1 -19   0    5.16    3.14
  -1 -19   0    3.26    3.46
  -1  19   0    4.25    3.80
   1  19   0    1.78    3.45
  -2 -19   0  918.13   28.10
   2 -19   0  948.31   28.99
   2 -19   0  919.49   28.41
   2  19   0  931.89   30.97
   2  19   0  932.38   28.41
  -2  19   0  894.29   28.91
  -3 -19   0   14.78    4.96
   3 -19   0   15.46    5.12
   3  19   0   10.34    5.23
   3  19   0   12.69    4.66
  -3  19   0   13.61    4.98
  -4 -19   0   14.80    5.29
   4 -19   0   13.81    5.42
   4  19   0    2.84    4.51
  -4  19   0   10.88    4.62
   4  19   0    9.01    5.19
  -5 -19   0   22.07    6.32
  -5  19   0   18.23    5.88
   5  19   0   28.24    7.15
   5  19   0   15.09    6.25
  -6 -19   0  247.79   15.06
   6  19   0  230.85   17.01
  -6  19   0  207.30   14.97
   0 -20   0  978.78   29.42
   0  20   0  942.67   30.56
   1 -20   0   54.88    6.70
  -1 -20   0   90.04    9.21
   1 -20   0   72.83    8.26
   1  20   0   87.12    9.75
  -1  20   0   90.63   10.14
   2 -20   0    3.93    3.36
   2 -20   0    6.33    3.60
  -2 -20   0    6.51    4.15
   2  20   0   15.24    5.35
  -2  20   0    0.22    4.21
   2  20   0   -1.80    2.72
  -3 -20   0   19.13    5.20
   3 -20   0   38.26    6.88
   3  20   0   20.50    6.62
  -3  20   0   32.90    6.68
   3  20   0   24.10    5.43
   4 -20   0  435.33   20.33
  -4 -20   0  428.92   18.59
   4  20   0  316.63   19.60
   4  20   0  422.63   19.92
  -4  20   0  416.30   19.20
  -5 -20   0   12.21    5.54
   5  20   0   21.23    6.59
  -5  20   0   10.69    5.08
  -6 -20   0   48.05    8.57
  -6  20   0   41.73    8.16
   6  20   0   40.29    9.14
   0 -21   0    1.27    4.02
   0  21   0    3.95    4.05
  -1 -21   0  244.08   13.45
   1 -21   0  235.78   18.31
   1 -21   0  226.78   13.55
  -1  21   0  238.01   14.07
   1  21   0  252.09   14.79
   2 -21   0  358.32   16.47
  -2 -21   0  351.51   16.40
   2 -21   0  377.21   17.31
  -2  21   0  347.77   17.27
   2  21   0  411.11   19.55
   3 -21   0   94.42   10.52
  -3 -21   0   99.18   10.47
   3  21   0  109.27   11.10
  -3  21   0  101.29   10.97
   3  21   0   86.16   11.75
  -4 -21   0   24.57    6.42
   4 -21   0   30.18    7.39
   4  21   0   38.02    7.76
  -4  21   0   33.29    7.77
   4  21   0   28.61    8.19
  -5 -21   0  130.11   12.72
   5  21   0  175.73   14.38
  -5  21   0  204.37   14.42
  -6 -21   0  100.15   12.03
  -6  21   0  119.27   15.50
   6  21   0  125.06   14.64
   0 -22   0    7.95    4.69
   0  22   0    5.19    4.45
   1 -22   0  317.34   16.31
  -1 -22   0  321.69   16.31
   1  22   0  359.15   17.95
  -1  22   0  308.74   16.66
   2 -22   0    0.03    3.51
   2 -22   0    3.30    4.17
  -2 -22   0   -2.16    4.06
  -2  22   0   -3.67    3.82
   2  22   0    2.52    4.50
   3 -22   0  235.98   14.69
  -3 -22   0  193.47   13.19
   3  22   0  230.88   14.01
  -3  22   0  220.85   14.79
   3  22   0  207.62   16.37
  -4 -22   0   33.56    7.50
   4  22   0   38.46    8.08
  -4  22   0   38.87    8.28
   4  22   0   21.97    7.86
  -5 -22   0  119.59   12.63
  -5  22   0  131.30   13.99
   5  22   0  117.69   13.40
   6  22   0    3.81    7.35
   0 -23   0    8.14    4.79
   0  23   0    0.80    3.95
   1 -23   0  326.57   16.72
  -1 -23   0  302.36   16.17
  -1  23   0  301.58   16.86
   1  23   0  259.99   16.13
  -2 -23   0    5.45    4.99
   2 -23   0    0.49    3.57
   2 -23   0    7.37    4.76
   2  23   0    7.88    5.65
  -2  23   0    3.87    4.53
   3 -23   0  164.62   13.12
  -3 -23   0  140.70   11.87
  -3  23   0  153.39   14.45
   3  23   0  149.87   16.04
  -4 -23   0    2.52    5.04
   4  23   0    0.11    5.49
  -4  23   0    3.27    5.82
   4  23   0   -7.12    3.77
  -5 -23   0  120.53   12.65
  -5  23   0  172.08   16.28
   5  23   0   94.85   12.45
   0 -24   0  259.68   15.17
   0  24   0  255.63   15.82
   1 -24   0  109.89   11.73
  -1 -24   0   95.35   10.75
   1  24   0  126.02   13.04
  -1  24   0  120.15   12.77
  -2 -24   0   20.19    6.27
   2 -24   0   13.41    5.97
   2  24   0    0.25    4.63
  -2  24   0    7.77    5.40
  -3 -24   0  188.48   13.83
   3  24   0  184.32   16.28
  -3  24   0  189.95   14.60
  -4 -24   0  171.67   14.27
  -4  24   0  137.02   14.29
   5  24   0   36.74    8.62
   0 -25   0    3.97    5.36
   0  25   0    6.13    4.83
  -1 -25   0   24.92    6.94
   1 -25   0   33.64    7.70
  -1  25   0   22.41    7.22
   1  25   0   20.39    6.82
  -2 -25   0  322.24   17.80
  -2  25   0  320.58   18.27
   2  25   0  335.45   20.01
  -3 -25   0    9.80    6.03
  -3  25   0    6.66    6.01
   3  25   0   -1.12    5.61
  -4 -25   0    5.05    5.99
  -4  25   0    1.17    6.24
   5  25   0   21.54    7.77
   0 -26   0  314.37   17.71
   0  26   0  266.79   17.21
  -1 -26   0    5.58    5.62
   1 -26   0   11.36    5.53
  -1  26   0   -3.66    4.09
   1  26   0    0.22    5.16
  -2 -26   0    8.17    6.02
   2  26   0   18.20    7.30
  -2  26   0    2.46    5.32
  -3 -26   0   -2.92    5.52
  -3  26   0   -2.02    5.11
   3  26   0    6.61    6.88
   0 -27   0    3.91    5.28
   0  27   0    4.28    5.10
   1 -27   0   34.69    8.38
  -1 -27   0   40.99    8.60
  -1  27   0   46.52    9.04
   1  27   0   42.74    8.87
  -2 -27   0  164.23   14.12
  -2  27   0  169.56   14.91
   2  27   0  155.18   16.11
   3  27   0   37.32   10.12
   0 -28   0   37.90    8.89
   0  28   0   47.55    9.34
   1 -28   0   79.99   11.55
  -1 -28   0   76.41   11.13
   1  28   0   93.84   12.52
  -1  28   0   65.67   10.52
   2  28   0   -1.21    5.44
   0 -29   0    1.87    6.39
   0  29   0   -6.73    8.14
   1  29   0  102.39   15.93
  -8   0   1    0.82    4.11
   6   0  -1   -2.25    3.06
   6   0  -1   -0.64    2.36
   5   0  -1 1019.60   28.49
   5   0  -1  996.47   27.70
   4   0  -1    0.90    2.10
   4   0  -1   -1.97    1.52
   3   0  -1 1028.23   25.22
   3   0  -1  994.75   25.05
   2   0  -1    2.09    1.33
   2   0  -1    3.75    1.33
   1   0  -1 2195.99   45.78
   1   0   1 4222.74   83.88
  -1   0  -1 4249.65   84.31
   1   0   1 4014.77   84.67
  -2   0  -1    2.96    0.94
  -2   0  -1   -0.90    0.89
   2   0   1   -1.12    0.84
   2   0   1    0.37    1.19
   3   0   1 1719.37   38.47
   3   0   1 1699.93   40.12
  -3   0  -1 1746.40   37.44
   4   0   1   -0.11    1.57
  -4   0  -1   -0.65    1.28
  -5   0  -1 2016.18   46.01
  -5   0  -1 2041.16   48.76
  -6   0  -1   -4.10    2.40
  -7   0  -1  159.70   11.12
  -8   0  -1    6.31    4.70
  -8  -1   1  192.30   13.14
   7   1  -1  318.18   16.57
  -7   1   1  365.19   16.02
   6  -1  -1   29.66    5.13
  -6  -1   1   36.40    5.45
   6  -1  -1   24.41    5.12
   6   1  -1   41.35    6.77
   5  -1  -1  577.62   19.23
   5  -1  -1  578.33   18.78
   5   1  -1  603.36   19.19
   5   1  -1  610.47   20.05
   4  -1  -1  530.67   16.63
   4  -1  -1  558.86   16.83
   4   1  -1  542.12   17.18
   4   1  -1  538.02   16.78
   3  -1  -1  671.53   17.38
   3  -1  -1  649.47   17.56
   3   1  -1  622.09   17.55
   3   1  -1  619.29   17.70
   2  -1  -1  731.82   17.40
   2  -1  -1  720.31   17.96
   2   1  -1  737.52   18.11
   2   1  -1  719.81   18.08
   2   1  -1  719.74   17.30
  -1  -1   1 4345.47   82.99
   1  -1  -1 3807.78   83.61
  -1   1   1 4439.19   82.85
   1   1  -1 3893.62   83.53
   1  -1   1 2186.02   46.56
  -1  -1  -1 2327.64   45.91
  -1   1  -1 2249.29   46.48
   2  -1   1  138.25    4.62
  -2  -1  -1  136.87    4.68
   2  -1   1  146.13    5.48
  -2   1  -1  137.99    5.37
   2   1   1  132.57    5.92
   2   1   1  140.60    6.07
   2   1   1  148.12    4.98
   3  -1   1 2018.43   44.55
  -3  -1  -1 2050.70   43.34
   3  -1   1 2030.58   43.33
  -3   1  -1 2037.23   44.72
   3   1   1 1908.62   45.62
   3   1   1 1963.66   45.75
   3   1   1 2042.99   43.76
  -4  -1  -1  159.32    6.80
   4  -1   1  172.86    7.88
   4   1   1  159.84    8.66
   4   1   1  156.57    7.18
  -4   1  -1  175.29    8.14
   4   1   1  166.50    8.73
   5  -1   1  143.07    8.32
  -5  -1  -1  161.96    7.61
  -5   1  -1  141.66    7.07
  -5   1  -1  151.69    8.64
  -6  -1  -1   89.36    8.77
  -6   1  -1   90.72    7.81
  -7  -1  -1  546.07   21.59
  -7   1  -1  575.06   21.45
  -8  -1  -1  134.73   11.89
  -8   1  -1  126.12   12.54
  -9  -1  -1   20.00    6.76
   7   2  -1   77.06    9.65
  -7   2   1   71.95    8.31
  -6  -2   1  951.46   27.10
   6  -2  -1  906.85   27.15
   6   2  -1  918.03   28.98
   5  -2  -1  285.47   12.26
   5  -2  -1  281.43   11.91
  -5  -2   1  291.77   11.88
   5   2  -1  284.25   13.04
   4  -2  -1    2.40    2.04
   4  -2  -1    7.00    2.56
   4   2  -1    7.46    2.72
   4   2  -1    8.06    2.42
   3  -2  -1  738.58   19.61
   3  -2  -1  755.26   19.24
   3   2  -1  757.43   20.10
   3   2  -1  735.08   19.43
   3   2  -1  766.32   20.48
   2  -2  -1 2005.36   42.34
   2  -2  -1 1949.21   43.24
   2   2  -1 1987.53   43.67
   2   2  -1 2059.78   42.76
   2   2  -1 1989.64   43.68
   1  -2  -1  112.76    4.22
  -1  -2   1  114.35    3.53
  -1   2   1  113.00    3.69
   1   2  -1  120.55    4.44
   0  -2   1  882.61   19.11
   0  -2  -1  920.54   19.33
   0   2   1  904.43   19.38
   0   2  -1  894.14   19.39
  -1  -2  -1 4457.28   85.54
   1  -2   1 3891.95   86.02
   1   2   1 4304.83   86.60
  -1   2  -1 4370.32   85.74
   1   2   1 4172.06   86.52
   2  -2   1 3224.18   68.79
  -2  -2  -1 3326.18   67.72
   2  -2   1 3294.63   67.08
  -2   2  -1 3311.11   68.27
   2   2   1 3376.07   67.19
   2   2   1 3195.90   69.48
  -3  -2  -1  322.29    9.64
   3  -2   1  314.98    9.37
   3  -2   1  334.76   10.83
   3   2   1  326.81    9.52
   3   2   1  311.83   11.29
   3   2   1  308.66   11.34
  -3   2  -1  309.33   10.20
   4  -2   1  584.48   17.56
   4  -2   1  572.29   15.99
  -4  -2  -1  598.84   16.26
   4   2   1  594.52   18.91
  -4   2  -1  586.76   17.29
   4   2   1  588.35   18.71
  -5  -2  -1  369.32   12.65
   5  -2   1  380.76   14.26
  -5   2  -1  378.74   13.99
   5   2   1  387.37   15.58
  -6  -2  -1  862.40   26.98
  -6   2  -1  840.08   25.72
  -7  -2  -1    5.34    4.29
  -7   2  -1    6.93    4.12
  -8  -2  -1   53.87    8.56
  -8   2  -1   41.15    7.93
  -9  -2  -1  100.99   12.31
  -9  -3   1    0.31    5.08
   8   3  -1  340.18   18.87
  -7  -3   1    5.07    3.54
   7   3  -1   11.61    5.47
   6  -3  -1    6.75    3.19
  -6  -3   1    6.41    3.42
   6   3  -1   10.36    4.44
  -6   3   1    8.49    3.48
   5  -3  -1  306.77   12.54
  -5  -3   1  289.46   12.18
   5   3  -1  324.99   14.07
   4  -3  -1 3215.13   70.56
  -4  -3   1 3215.73   70.96
   4  -3  -1 3273.41   71.27
   4   3  -1 3239.13   72.78
   4   3  -1 3320.09   71.62
   3  -3  -1  102.23    5.10
  -3  -3   1  101.17    5.49
   3  -3  -1  101.78    5.54
   3   3  -1   98.82    6.12
   3   3  -1  107.31    5.51
  -2  -3   1   11.65    1.94
   2  -3  -1   17.03    1.90
   2  -3  -1   16.43    2.31
  -2  -3   1   18.10    1.70
   2   3  -1   14.26    2.36
   2   3  -1   14.68    2.04
  -2   3   1   19.54    2.19
   1  -3  -1    3.89    1.22
  -1  -3   1    6.43    1.33
  -1  -3   1   10.17    1.17
  -1   3   1    5.92    1.14
   1   3  -1    4.44    1.09
   1   3  -1    4.49    1.28
   0  -3  -1 9665.35  188.01
   0  -3   1 9224.44  185.72
   0  -3   1 9285.00  185.99
   0   3  -1 9183.08  186.77
   0   3  -1 9223.45  186.76
   1  -3   1    8.80    1.52
  -1  -3  -1   10.80    1.46
  -1   3  -1    7.80    1.37
   1   3   1    8.44    1.59
   1   3   1    9.10    1.72
   2  -3   1  281.28    7.46
  -2  -3  -1  276.33    8.15
   2   3   1  276.58    9.42
   2   3   1  266.56    9.17
  -2   3  -1  271.89    8.08
   3  -3   1    3.93    1.86
  -3  -3  -1    6.45    1.70
   3  -3   1    2.11    1.16
  -3   3  -1    7.54    1.89
   3   3   1    2.70    1.97
   3   3   1    5.90    2.39
   3   3   1    3.56    1.34
  -4  -3  -1 1726.66   38.58
   4  -3   1 1682.65   40.20
   4  -3   1 1675.31   37.84
   4   3   1 1621.07   41.01
  -4   3  -1 1673.12   39.10
   4   3   1 1654.30   41.35
   5  -3   1   33.45    4.94
  -5  -3  -1   42.65    4.83
   5   3   1   45.60    6.10
   5   3   1   43.61    6.33
  -5   3  -1   41.97    5.16
  -6   3  -1   90.76    7.41
  -7  -3  -1    3.58    4.11
  -7   3  -1    1.26    3.26
  -8  -3  -1  400.83   19.72
  -9  -3  -1   -2.69    4.35
  -9  -4   1    9.21    6.12
   8   4  -1   24.88    7.51
  -8   4   1   13.16    5.42
  -7  -4   1   84.61    8.91
   7   4  -1   80.84    9.99
  -6  -4   1  863.14   25.98
  -6   4   1  887.40   25.31
   6   4  -1  858.50   28.39
   5  -4  -1  151.13    8.66
  -5  -4   1  138.83    8.30
   5   4  -1  137.67    8.60
  -5   4   1  145.36    7.72
   5   4  -1  154.27    9.64
  -4  -4   1    9.11    2.58
   4  -4  -1   11.25    2.84
  -4  -4   1   14.65    2.32
   4   4  -1    8.99    3.04
   4   4  -1   13.01    3.01
   3  -4  -1  618.76   16.99
  -3  -4   1  617.87   14.78
  -3  -4   1  613.68   16.89
   3   4  -1  568.26   16.47
   3   4  -1  587.40   17.84
  -3   4   1  613.41   16.44
   2  -4  -1 1465.96   33.26
  -2  -4   1 1548.14   31.32
  -2  -4   1 1480.48   33.41
   2   4  -1 1430.64   34.13
  -2   4   1 1506.88   32.74
   2   4  -1 1484.02   32.89
  -2   4   1 1459.91   31.14
  -1  -4   1  217.86    6.79
  -1  -4   1  219.01    5.72
   1  -4  -1  210.06    6.77
  -1   4   1  212.25    6.51
   1   4  -1  220.52    6.46
   0  -4   1  126.40    4.16
   0  -4   1  134.12    4.34
   0   4  -1  123.75    4.36
   0   4  -1  119.31    4.19
   0   4   1  131.32    5.08
   1  -4   1 1926.63   40.27
  -1  -4  -1 1977.31   41.21
   1   4   1 1939.64   41.90
  -1   4  -1 1940.36   41.40
   1   4   1 1972.53   42.24
  -1   4  -1 1972.20   41.08
   2  -4   1 8887.04  195.06
  -2  -4  -1 9999.00  194.19
   2  -4   1 9834.11  192.98
   2   4   1 9746.99  195.92
   2   4   1 9475.33  195.60
  -2   4  -1 9941.67  193.70
   3  -4   1  103.91    6.00
   3  -4   1   98.44    4.62
  -3  -4  -1  108.00    5.24
  -3   4  -1  108.81    5.23
   3   4   1   98.50    6.30
   3   4   1   94.26    6.13
   4  -4   1   82.09    4.84
  -4  -4  -1   90.89    5.38
   4  -4   1   90.16    6.30
   4   4   1   78.78    6.46
  -4   4  -1   79.60    5.28
   4   4   1   84.06    6.58
  -5  -4  -1   81.09    5.75
   5  -4   1   83.88    6.83
  -5   4  -1   75.00    6.05
   5   4   1   65.28    7.68
   5   4   1   83.75    8.20
  -6  -4  -1  636.92   19.70
  -6   4  -1  607.91   20.39
   6   4   1  634.54   23.40
   6   4   1  637.24   23.07
  -7  -4  -1   50.56    8.09
  -7   4  -1   48.48    6.92
  -8  -4  -1  144.52   12.78
  -9  -4  -1   19.13    7.27
  -9  -5   1   63.92   10.24
   8   5  -1  136.98   14.21
  -8   5   1  143.79   11.48
  -7  -5   1  203.27   11.99
  -7   5   1  217.44   12.44
   7   5  -1  216.71   14.33
  -6  -5   1   18.14    4.43
   6   5  -1   13.64    4.78
   5  -5  -1 1057.37   28.58
  -5  -5   1 1046.73   28.67
   5   5  -1 1027.75   30.71
  -5   5   1 1069.39   27.10
   5   5  -1 1043.09   29.30
   4  -5  -1 1080.57   28.31
  -4  -5   1 1082.45   25.39
  -4  -5   1 1113.30   28.66
  -4   5   1 1108.96   26.55
   4   5  -1 1123.38   28.88
  -4   5   1 1109.74   28.17
   4   5  -1 1131.28   30.42
   3  -5  -1  167.65    7.36
  -3  -5   1  153.86    5.26
  -3  -5   1  137.45    6.86
   3   5  -1  148.50    7.79
  -3   5   1  142.89    5.52
   3   5  -1  156.16    7.05
  -3   5   1  149.75    6.73
   2  -5  -1   19.60    2.64
   2  -5  -1   16.96    2.69
  -2  -5   1   19.63    1.71
  -2  -5   1   15.20    2.29
  -2   5   1   17.99    2.31
   2   5  -1   26.25    3.27
   2   5  -1   18.51    2.40
  -2   5   1   19.14    1.54
  -1  -5   1  349.82    8.70
   1  -5  -1  353.55   10.13
  -1  -5   1  372.65   10.16
   1  -5  -1  364.52   10.38
  -1   5   1  371.37   10.02
   1   5  -1  352.30    9.88
   0  -5   1 1062.78   23.00
   0  -5  -1  990.27   23.25
   0  -5   1 1029.96   22.75
   0   5   1 1071.11   23.93
   0   5  -1 1042.35   23.02
   0   5  -1 1029.90   22.84
   1  -5   1 1334.03   29.83
   1  -5   1 1329.18   28.29
  -1   5  -1 1306.86   28.85
   1   5   1 1321.61   30.08
   1   5   1 1343.75   29.77
  -1   5  -1 1304.25   29.13
  -2  -5  -1 1174.72   27.00
   2  -5   1 1193.55   25.92
   2   5   1 1170.26   28.45
  -2   5  -1 1202.71   26.31
   2   5   1 1130.51   28.25
   3  -5   1 2513.35   58.69
  -3  -5  -1 2724.82   57.36
   3  -5   1 2698.89   56.09
   3   5   1 2633.88   59.71
  -3   5  -1 2662.72   56.60
   3   5   1 2640.51   59.30
   4  -5   1 1067.87   25.29
   4  -5   1 1036.03   27.99
  -4  -5  -1 1030.73   26.00
  -4   5  -1 1036.30   25.76
   4   5   1 1017.82   28.38
   4   5   1 1004.14   28.78
   5  -5   1  139.29    8.94
  -5  -5  -1  155.20    7.98
   5   5   1  159.10   10.24
   5   5   1  147.47    9.74
  -5   5  -1  142.45    7.93
  -6  -5  -1   53.64    5.99
   6   5   1   47.07    7.08
   6   5   1   48.08    7.39
  -6   5  -1   49.66    6.12
  -8  -5  -1  124.25   13.37
  -9  -5  -1   -3.09    5.50
  -9   5  -1    0.95    5.12
  -9   6   1  145.04   14.99
  -8   6   1    7.99    4.66
   8   6  -1    2.19    5.32
  -7  -6   1  251.05   13.31
   7   6  -1  241.91   15.22
  -7   6   1  239.26   13.26
  -6  -6   1   57.80    6.88
   6   6  -1   80.27    9.36
  -6   6   1   79.54    8.04
   6   6  -1   67.91    8.07
   5  -6  -1  521.86   17.52
  -5  -6   1  549.13   17.96
   5   6  -1  512.58   19.62
  -5   6   1  528.93   15.99
   5   6  -1  533.27   18.52
  -5   6   1  526.53   17.62
   4  -6  -1   17.96    3.52
  -4  -6   1   18.78    3.55
  -4  -6   1   22.14    2.61
   4   6  -1   18.43    4.06
   4   6  -1   20.53    3.71
  -4   6   1   26.73    3.86
  -4   6   1   23.19    2.98
  -3  -6   1 2200.22   49.68
   3  -6  -1 2224.68   49.63
  -3  -6   1 2229.62   46.20
  -3   6   1 2255.55   46.77
   3   6  -1 2206.70   49.54
   3   6  -1 2154.02   51.18
  -3   6   1 2227.75   49.18
   2  -6  -1  420.01   13.22
   2  -6  -1  438.89   12.92
  -2  -6   1  439.33   13.02
  -2  -6   1  448.55   10.54
  -2   6   1  454.82   12.58
   2   6  -1  430.16   13.60
   2   6  -1  460.64   12.92
  -2   6   1  458.79   10.24
  -1  -6   1 1552.49   33.77
   1  -6  -1 1509.01   33.85
  -1  -6   1 1526.48   31.93
   1  -6  -1 1513.95   33.92
  -1   6   1 1509.59   33.54
   1   6  -1 1500.88   33.59
   0  -6  -1  416.70   11.31
   0  -6  -1  423.66   10.70
   0  -6   1  403.27   10.81
   0  -6   1  406.96   10.76
   0   6   1  423.81   10.31
   0   6  -1  417.71   11.19
   0   6  -1  411.08   10.71
   0   6   1  425.65   11.89
  -1  -6  -1 5236.39  106.57
   1  -6   1 5189.55  105.58
   1  -6   1 5173.84  107.07
   1   6   1 5183.00  107.56
  -1   6  -1 5259.45  105.92
   1   6   1 5302.31  106.95
  -1   6  -1 5118.44  106.35
  -2  -6  -1  348.99   10.73
   2  -6   1  348.32    9.85
   2  -6   1  337.57   11.45
  -2   6  -1  371.77   11.18
  -2   6  -1  366.56   10.11
   2   6   1  355.56   11.89
   2   6   1  362.50   11.95
   3  -6   1  451.13   12.39
  -3  -6  -1  433.28   13.12
   3  -6   1  440.93   14.61
   3   6   1  434.79   14.91
  -3   6  -1  438.00   12.36
   3   6   1  424.94   14.60
   4  -6   1   27.03    3.31
  -4  -6  -1   24.56    3.59
   4  -6   1   33.88    4.90
   4   6   1   30.69    4.75
   4   6   1   27.47    4.72
  -4   6  -1   24.59    3.44
  -5  -6  -1 1002.48   26.64
   5  -6   1  978.32   28.83
  -5   6  -1  955.35   25.97
   5   6   1  997.12   29.68
   5   6   1  995.58   30.06
   6  -6   1   64.95    7.91
  -6  -6  -1   66.18    6.81
  -6   6  -1   72.74    7.00
   6   6   1   60.43    8.11
   6   6   1   58.31    8.23
   7   6   1   74.91   10.18
  -8  -6  -1    0.50    4.46
  -8   6  -1    6.46    5.16
  -9   6  -1  270.12   19.87
  -9   7   1  108.88   11.95
  -8   7   1   -0.15    4.09
   8   7  -1    7.98    5.83
  -7  -7   1  295.60   14.73
  -7   7   1  303.66   15.04
   7   7  -1  306.27   17.63
  -6  -7   1    6.88    3.52
  -6   7   1    2.15    2.87
   6   7  -1    7.20    4.52
   6   7  -1    2.29    3.01
   5  -7  -1  958.68   27.02
  -5  -7   1  919.97   26.93
  -5   7   1  974.01   26.96
   5   7  -1  975.73   29.71
   5   7  -1  926.60   27.55
   4  -7  -1  488.99   16.16
  -4  -7   1  493.23   16.32
   4   7  -1  490.99   16.55
   4   7  -1  507.74   18.01
  -4   7   1  501.61   13.75
  -4   7   1  506.81   15.93
   3  -7  -1 1420.15   34.47
  -3  -7   1 1487.58   30.80
   3  -7  -1 1425.19   35.56
  -3  -7   1 1403.47   34.54
  -3   7   1 1458.74   31.20
   3   7  -1 1418.34   36.09
   3   7  -1 1449.01   34.64
  -3   7   1 1463.62   34.01
   2  -7  -1  393.67   12.23
  -2  -7   1  403.08    9.62
   2  -7  -1  400.84   12.74
  -2  -7   1  399.93   12.25
  -2   7   1  397.12    9.39
  -2   7   1  364.82   11.58
   2   7  -1  394.08   12.10
   2   7  -1  402.72   13.00
   1  -7  -1 2419.86   52.17
  -1  -7   1 2483.53   50.05
  -1  -7   1 2361.86   51.72
   1  -7  -1 2454.43   52.15
   1   7  -1 2406.27   52.02
  -1   7   1 2364.51   51.82
   0  -7  -1   22.68    2.72
   0  -7  -1   19.95    2.15
   0  -7   1   21.06    2.36
   0  -7   1   18.76    2.17
   0   7   1   21.33    2.09
   0   7   1   13.70    2.36
   0   7  -1   22.39    2.67
   0   7  -1   22.56    2.33
   1  -7   1 3329.94   70.93
   1  -7   1 3376.14   69.60
  -1  -7  -1 3429.51   70.59
   1   7   1 3403.95   70.73
   1   7   1 3350.00   71.70
  -1   7  -1 3312.64   69.41
  -1   7  -1 3308.31   70.23
  -2  -7  -1  551.52   15.10
   2  -7   1  558.65   14.34
   2   7   1  538.40   16.19
   2   7   1  538.33   16.31
  -2   7  -1  536.19   15.26
  -2   7  -1  573.36   14.36
   3  -7   1 1588.27   34.93
   3  -7   1 1529.79   37.76
  -3  -7  -1 1541.52   36.01
   3   7   1 1560.43   38.14
   3   7   1 1507.24   38.01
  -3   7  -1 1519.58   34.58
  -3   7  -1 1559.61   36.85
  -4  -7  -1  557.36   16.85
   4  -7   1  552.19   15.89
   4  -7   1  572.10   18.85
   4   7   1  554.68   18.95
  -4   7  -1  548.06   15.79
   4   7   1  584.10   19.59
  -4   7  -1  561.12   17.89
  -5  -7  -1  240.93   10.59
   5  -7   1  231.14   12.04
   5   7   1  237.69   12.55
  -5   7  -1  230.24    9.97
   5   7   1  251.14   13.17
   6  -7   1   -1.52    3.04
  -6  -7  -1    1.98    2.81
   6   7   1   -2.60    3.22
   6   7   1    1.69    3.38
  -7   7  -1  522.78   21.00
   7   7   1  501.41   22.38
   7   7   1  507.05   22.95
  -8  -7  -1    6.33    5.47
  -8   7  -1   10.16    5.32
  -9   8   1   28.09    7.35
  -8   8   1    7.78    4.68
   8   8  -1   -2.04    5.21
  -7  -8   1  171.30   11.54
   7   8  -1  163.38   13.57
  -7   8   1  204.35   12.33
  -6  -8   1  405.26   16.58
   6   8  -1  389.36   18.60
   6   8  -1  412.71   17.33
  -6   8   1  433.30   16.80
   5  -8  -1  426.59   15.85
  -5  -8   1  442.18   16.21
  -5   8   1  416.85   15.67
   5   8  -1  468.84   17.04
   5   8  -1  416.93   17.93
  -4  -8   1  102.10    6.77
   4  -8  -1   97.35    6.71
  -4   8   1  100.79    6.61
   4   8  -1  103.21    7.16
   4   8  -1   89.92    7.60
  -3  -8   1  342.64   12.03
   3  -8  -1  328.26   12.02
  -3  -8   1  339.22    8.64
   3  -8  -1  316.67   12.50
   3   8  -1  342.59   12.23
   3   8  -1  316.16   12.80
  -3   8   1  348.16   11.72
  -3   8   1  343.34    9.05
   2  -8  -1 1810.38   42.05
   2  -8  -1 1809.33   42.68
  -2  -8   1 1879.65   38.66
  -2  -8   1 1852.15   42.14
  -2   8   1 1852.54   41.70
   2   8  -1 1921.80   42.68
   2   8  -1 1861.95   43.14
   1  -8  -1  442.03   13.00
  -1  -8   1  462.56   11.36
  -1  -8   1  429.49   12.73
   1  -8  -1  457.45   13.25
   1   8  -1  438.53   13.18
  -1   8   1  436.07   13.05
   1   8  -1  462.93   13.20
   0  -8   1  168.09    6.40
   0  -8  -1  173.79    6.13
   0   8  -1  170.33    6.11
   0   8   1  177.42    7.37
   0   8   1  168.80    5.78
   0   8  -1  174.93    7.00
  -1  -8  -1 1804.53   39.49
   1  -8   1 1714.49   39.69
   1  -8   1 1788.06   38.67
   1   8   1 1771.48   40.73
  -1   8  -1 1785.56   38.09
   1   8   1 1767.57   39.61
  -1   8  -1 1740.50   39.21
  -2  -8  -1 2131.49   46.70
   2  -8   1 2106.96   45.73
   2  -8   1 1992.67   47.51
   2   8   1 2140.57   47.94
  -2   8  -1 2070.31   46.58
  -2   8  -1 2133.45   45.32
   2   8   1 2103.44   48.20
   3  -8   1  249.09   10.99
   3  -8   1  276.54    9.39
  -3  -8  -1  287.55   10.39
   3   8   1  260.14   11.33
  -3   8  -1  265.73   10.33
  -3   8  -1  261.22    8.98
   3   8   1  272.47   11.55
  -4  -8  -1   35.55    4.50
   4  -8   1   34.47    5.30
   4  -8   1   36.72    5.66
   4   8   1   30.82    5.31
  -4   8  -1   29.95    4.49
  -4   8  -1   39.73    4.08
   4   8   1   39.28    5.69
  -5  -8  -1  706.55   21.26
   5  -8   1  717.14   23.78
   5   8   1  727.13   24.36
   5   8   1  738.51   24.92
  -5   8  -1  704.07   22.42
  -5   8  -1  689.11   20.30
   6  -8   1  311.99   15.63
  -6  -8  -1  321.56   13.46
   6   8   1  279.56   15.86
   6   8   1  302.22   15.85
  -6   8  -1  291.24   14.03
   7   8   1   26.91    7.03
   7   8   1   19.66    6.49
  -7   8  -1   31.43    6.15
  -8  -8  -1   43.65    8.63
  -8   8  -1   39.58    7.81
  -9   9   1   -0.50    7.84
  -8   9   1  399.43   18.88
   8   9  -1  310.25   19.85
  -7  -9   1   51.67    7.78
  -7   9   1   58.07    7.91
   7   9  -1   37.76    7.84
  -6  -9   1    1.20    2.94
   6   9  -1    2.73    3.87
  -6   9   1    5.02    3.73
   6   9  -1    0.11    3.69
  -5  -9   1   70.35    7.26
   5  -9  -1   74.05    6.61
  -5   9   1   62.00    6.76
   5   9  -1   66.35    8.22
   5   9  -1   74.02    7.75
  -4  -9   1 1165.04   31.09
   4  -9  -1 1190.43   31.14
   4   9  -1 1209.03   31.89
   4   9  -1 1199.45   33.45
  -4   9   1 1164.72   30.54
   3  -9  -1    6.06    2.64
   3  -9  -1    9.70    2.70
  -3  -9   1    2.11    2.06
  -3   9   1    9.37    2.58
   3   9  -1    3.71    2.26
   3   9  -1    9.80    3.16
  -3   9   1    7.52    1.57
   2  -9  -1  271.49   10.34
   2  -9  -1  249.35    9.75
  -2  -9   1  268.33    7.21
  -2  -9   1  245.59    9.53
  -2   9   1  259.09    9.60
   2   9  -1  255.07   10.01
   2   9  -1  263.43   10.50
   1  -9  -1  487.73   14.17
   1  -9  -1  466.85   14.27
  -1  -9   1  498.05   12.44
  -1  -9   1  473.38   13.87
   1   9  -1  499.94   14.44
   1   9  -1  483.16   14.58
  -1   9   1  487.02   14.33
   0  -9   1 3832.88   80.22
   0  -9  -1 3773.43   81.03
   0  -9  -1 3982.36   80.00
   0  -9   1 3828.15   80.41
   0   9   1 3903.23   79.43
   0   9  -1 3909.96   81.37
   0   9   1 3743.87   81.79
   0   9  -1 3835.16   79.96
   1  -9   1  433.24   12.14
  -1  -9  -1  409.61   12.52
  -1   9  -1  430.64   11.44
   1   9   1  415.49   13.57
  -1   9  -1  388.67   12.33
   1   9   1  412.89   12.63
  -2  -9  -1  287.53   10.18
  -2   9  -1  272.23   10.09
  -2   9  -1  300.18    9.30
   2   9   1  287.72   10.95
   2   9   1  288.89   11.55
   3  -9   1  197.38    8.18
  -3  -9  -1  222.93    9.21
   3  -9   1  202.51    9.91
   3   9   1  216.20   10.34
   3   9   1  208.79   10.24
  -3   9  -1  216.22    7.99
  -3   9  -1  219.78    9.33
  -4  -9  -1 1267.52   31.96
   4  -9   1 1209.82   33.94
   4   9   1 1274.08   34.66
  -4   9  -1 1276.26   32.88
   4   9   1 1265.98   34.88
  -4   9  -1 1247.79   30.10
   5  -9   1    2.09    2.93
  -5  -9  -1    4.05    2.89
   5   9   1    4.77    3.81
   5   9   1    4.90    3.27
  -5   9  -1    4.01    2.94
   6  -9   1  251.87   14.38
  -6  -9  -1  250.11   12.19
   6   9   1  255.07   15.01
  -6   9  -1  249.93   13.31
   6   9   1  272.93   15.55
   7   9   1   53.98    9.41
   7   9   1   68.45    9.75
  -7   9  -1   84.87    9.59
  -8   9  -1  281.25   16.73
  -8  10   1    2.53    4.36
   8  10  -1    5.28    6.21
  -7 -10   1   30.84    6.55
   7  10  -1   32.85    7.65
  -7  10   1   19.83    5.55
  -6 -10   1  979.47   29.57
   6  10  -1  928.11   31.95
  -6  10   1  938.92   28.68
   6  10  -1 1002.18   31.03
  -5 -10   1    8.06    3.37
  -5  10   1    5.81    3.22
   5  10  -1    3.63    3.62
   5  10  -1    3.60    2.95
   4 -10  -1    6.16    2.62
  -4 -10   1    4.00    2.77
   4  10  -1    4.65    2.94
  -4  10   1    2.50    2.52
  -3 -10   1   54.34    5.51
   3 -10  -1   45.99    5.49
   3 -10  -1   45.36    5.06
   3  10  -1   49.20    5.52
   3  10  -1   48.64    5.93
  -3  10   1   49.50    5.15
   2 -10  -1 2076.12   48.48
   2 -10  -1 2098.37   48.22
  -2 -10   1 2139.18   44.11
  -2 -10   1 2100.85   47.84
  -2  10   1 2135.72   47.90
   2  10  -1 2084.13   48.55
   2  10  -1 2097.50   48.91
  -1 -10   1   66.34    3.73
   1 -10  -1   60.40    4.65
   1 -10  -1   67.10    4.75
  -1 -10   1   77.19    4.81
  -1  10   1   60.82    5.03
   1  10  -1   75.11    4.92
   1  10  -1   71.02    5.24
   0 -10   1  300.34    9.71
   0 -10  -1  294.21    9.43
   0 -10  -1  298.78   10.42
   0 -10   1  301.66    9.95
   0  10   1  302.15    9.08
   0  10   1  288.84   10.95
   0  10  -1  294.09   10.66
   0  10  -1  302.38    9.59
   1 -10   1    3.37    1.95
  -1 -10  -1    4.34    1.90
   1 -10   1    5.12    1.98
  -1  10  -1   11.68    2.59
   1  10   1    5.08    1.98
  -1  10  -1    5.72    1.57
   1  10   1    3.11    2.32
   2 -10   1 4220.79   92.46
  -2 -10  -1 4323.06   91.44
   2 -10   1 4315.97   90.75
   2  10   1 4430.59   93.81
  -2  10  -1 4413.72   89.35
   2  10   1 4162.88   92.16
  -2  10  -1 4291.22   91.35
  -3 -10  -1    6.99    2.50
   3 -10   1   12.22    2.57
   3 -10   1    0.95    2.15
  -3  10  -1    5.60    2.24
   3  10   1    4.17    2.58
   3  10   1    1.06    2.44
  -3  10  -1    6.02    2.09
   4 -10   1  180.56   10.29
  -4 -10  -1  159.77    8.82
  -4  10  -1  178.63    9.37
   4  10   1  193.92   10.99
   4  10   1  189.37   10.95
   5 -10   1   29.94    5.68
  -5 -10  -1   17.18    4.04
  -5  10  -1   19.23    4.51
   5  10   1   17.02    4.98
   5  10   1   16.97    5.06
  -6 -10  -1  850.68   26.19
   6 -10   1  856.17   29.29
   6  10   1  841.02   30.13
   6  10   1  875.87   30.10
  -6  10  -1  874.86   27.76
  -7 -10  -1    7.55    5.28
   7  10   1   17.78    6.27
  -7  10  -1    9.67    4.92
   7  10   1   12.17    5.95
  -8  10  -1   21.84    6.31
  -8 -11   1  206.51   14.36
  -8  11   1  219.88   14.56
   8  11  -1  187.90   16.72
  -7 -11   1  148.43   11.45
   7  11  -1  161.42   14.09
  -7  11   1  160.75   11.77
  -6 -11   1    9.59    4.69
   6  11  -1    8.19    5.15
  -6  11   1    9.86    4.32
   6  11  -1   10.01    5.23
  -5 -11   1   91.22    7.84
   5  11  -1  114.45    9.78
  -5  11   1  114.57    8.39
   5  11  -1  101.03    8.74
  -4 -11   1  929.53   26.77
   4 -11  -1  968.86   27.64
   4  11  -1  972.64   29.55
   4  11  -1  967.63   28.18
  -4  11   1  959.26   26.72
   3 -11  -1  111.45    7.51
   3 -11  -1  108.47    7.10
  -3 -11   1  114.43    7.09
  -3  11   1  112.11    6.92
   3  11  -1  110.93    7.57
   3  11  -1  110.03    7.79
   2 -11  -1   76.04    5.73
   2 -11  -1   79.92    5.86
  -2 -11   1   84.14    3.68
  -2 -11   1   62.13    5.13
  -2  11   1   83.70    5.79
   2  11  -1   78.14    5.94
   2  11  -1   78.08    5.96
   1 -11  -1 1411.19   33.91
  -1 -11   1 1416.17   33.78
   1 -11  -1 1384.66   34.16
  -1 -11   1 1435.52   31.84
   1  11  -1 1386.54   33.98
   1  11  -1 1462.94   35.00
  -1  11   1 1451.34   34.77
   0 -11   1 1854.75   42.07
   0 -11  -1 1931.39   41.88
   0 -11  -1 1832.25   43.01
   0 -11   1 1885.78   42.47
   0  11  -1 1897.36   43.67
   0  11  -1 1868.26   41.81
   0  11   1 1928.28   41.32
   0  11   1 1873.72   44.18
  -1 -11  -1 1353.69   32.99
   1 -11   1 1381.94   33.30
   1 -11   1 1368.90   32.35
   1  11   1 1372.70   34.40
  -1  11  -1 1394.18   30.98
  -1  11  -1 1361.88   32.97
   1  11   1 1378.46   32.78
   2 -11   1   23.55    3.95
  -2 -11  -1   19.40    3.38
   2 -11   1   21.64    3.36
  -2  11  -1   19.65    2.66
   2  11   1   26.03    4.08
  -2  11  -1   25.17    3.63
   2  11   1   18.69    3.78
   3 -11   1  505.81   17.63
   3 -11   1  512.55   15.84
  -3 -11  -1  504.80   16.37
  -3  11  -1  489.98   16.29
  -3  11  -1  497.05   14.46
   3  11   1  513.67   18.46
   3  11   1  504.90   17.79
  -4 -11  -1  612.82   19.20
   4 -11   1  565.45   20.55
  -4  11  -1  567.60   19.10
   4  11   1  616.67   21.45
   4  11   1  640.73   22.02
  -5 -11  -1   56.41    6.54
   5 -11   1   56.51    7.67
  -5  11  -1   58.37    7.01
   5  11   1   49.30    7.59
   5  11   1   51.92    7.74
   6 -11   1  133.05   11.30
  -6 -11  -1  137.56    9.62
   6  11   1  144.26   12.07
  -6  11  -1  131.17   10.02
   6  11   1  121.58   12.08
  -7 -11  -1  204.03   12.54
   7  11   1  193.21   15.34
  -7  11  -1  240.98   14.23
   7  11   1  214.63   16.01
  -8  11  -1  142.17   13.74
   8  11   1  130.57   15.26
  -8 -12   1    3.86    5.09
  -8  12   1   -0.61    4.43
   8  12  -1    4.29    6.29
  -7 -12   1  296.19   15.83
  -7  12   1  295.05   16.01
   7  12  -1  306.77   18.85
  -6 -12   1   63.87    8.00
  -6  12   1   58.37    7.79
   6  12  -1   71.94    9.74
  -5 -12   1  304.56   13.90
  -5  12   1  305.51   13.67
   5  12  -1  309.55   15.93
   5  12  -1  311.38   15.08
  -4 -12   1    1.05    2.61
   4 -12  -1   -1.53    2.21
   4  12  -1   -1.50    2.33
   4  12  -1   -0.95    2.85
  -4  12   1   -3.21    1.95
   3 -12  -1 1159.46   30.96
  -3 -12   1 1123.42   30.01
   3 -12  -1 1114.10   31.09
  -3  12   1 1137.99   30.04
   3  12  -1 1145.20   31.77
   3  12  -1 1147.72   31.49
  -2 -12   1  420.20   11.55
  -2 -12   1  388.08   13.61
   2 -12  -1  388.79   14.02
   2 -12  -1  401.99   14.22
   2  12  -1  380.64   14.18
   2  12  -1  370.28   14.38
  -2  12   1  398.10   13.72
   1 -12  -1  704.72   20.20
  -1 -12   1  711.30   17.83
  -1 -12   1  705.10   19.73
   1 -12  -1  713.56   19.81
   1  12  -1  707.22   20.82
   1  12  -1  698.18   19.85
  -1  12   1  688.14   20.36
   0 -12  -1  108.89    6.52
   0 -12  -1  115.44    5.74
   0 -12   1  112.23    5.97
   0 -12   1  112.36    6.32
   0  12  -1  139.55    7.46
   0  12  -1  109.56    5.76
   0  12   1  123.42    7.45
   0  12   1  116.71    5.47
   1 -12   1 1454.58   35.01
   1 -12   1 1423.00   34.16
  -1 -12  -1 1419.72   34.72
   1  12   1 1438.82   36.25
  -1  12  -1 1447.90   32.55
  -1  12  -1 1454.26   35.00
   1  12   1 1411.72   34.26
  -2 -12  -1  348.46   12.63
   2 -12   1  350.53   12.39
  -2  12  -1  345.65   10.46
   2  12   1  330.52   12.80
  -2  12  -1  342.08   12.56
   2  12   1  358.25   14.20
  -3 -12  -1  115.74    7.25
   3 -12   1  105.14    6.77
   3 -12   1  119.25    8.20
   3  12   1  105.78    8.13
  -3  12  -1  119.64    7.37
   3  12   1  122.67    8.58
  -4 -12  -1   34.13    4.93
   4 -12   1   43.49    6.42
   4  12   1   48.27    6.53
   4  12   1   43.23    6.49
  -4  12  -1   33.86    5.07
  -5 -12  -1  672.21   21.72
   5 -12   1  689.71   24.70
   5  12   1  652.60   24.63
   5  12   1  697.91   25.47
  -5  12  -1  657.65   22.35
   6 -12   1   41.53    7.92
  -6 -12  -1   33.84    6.03
  -6  12  -1   35.95    6.60
   6  12   1   31.55    7.23
   6  12   1   28.20    6.66
  -7 -12  -1   55.96    7.82
  -7  12  -1   62.82    8.69
   7  12   1   51.09    9.12
   7  12   1   69.00   10.57
   8  12   1    4.06    6.75
  -8  12  -1   12.20    5.81
  -8 -13   1    1.85    4.80
  -8  13   1   -0.41    5.11
   8  13  -1   -8.10    5.15
  -7 -13   1  190.19   12.75
  -7  13   1  166.06   12.43
   7  13  -1  174.87   15.05
  -6 -13   1   -1.74    3.65
  -6  13   1    4.17    3.98
   6  13  -1    3.83    4.84
  -5 -13   1  592.38   20.49
  -5  13   1  555.89   19.98
   5  13  -1  530.60   22.12
   5  13  -1  541.81   21.43
  -4 -13   1   15.66    3.96
   4 -13  -1    6.58    3.20
  -4  13   1    8.22    3.28
   4  13  -1   12.25    4.33
   4  13  -1    8.04    3.56
   3 -13  -1  942.55   27.25
   3 -13  -1  953.12   27.62
  -3 -13   1  918.44   26.34
   3  13  -1  925.48   27.79
   3  13  -1  931.69   27.84
  -3  13   1  948.30   26.61
  -2 -13   1   14.99    3.19
   2 -13  -1   24.64    4.24
   2 -13  -1   21.59    4.11
   2  13  -1   19.09    4.20
  -2  13   1   24.71    4.21
   2  13  -1   18.06    3.81
  -1 -13   1 1109.04   26.06
   1 -13  -1 1106.21   28.13
  -1 -13   1 1100.05   28.28
   1 -13  -1 1103.55   28.81
  -1  13   1 1042.68   28.89
   1  13  -1 1080.31   29.37
   1  13  -1 1122.56   28.36
   0 -13   1   75.23    5.47
   0 -13   1   72.31    5.00
   0 -13  -1   72.67    4.78
   0 -13  -1   73.84    5.68
   0  13  -1   70.37    4.82
   0  13   1   76.93    6.32
   0  13  -1   69.54    6.08
   0  13   1   75.95    4.60
   1 -13   1  488.00   16.12
  -1 -13  -1  494.29   16.16
   1 -13   1  514.13   15.89
  -1  13  -1  507.11   16.49
  -1  13  -1  518.89   14.26
   1  13   1  522.55   15.87
   1  13   1  526.37   17.60
   2 -13   1    7.79    2.88
  -2 -13  -1   -0.40    1.92
   2 -13   1    2.49    2.41
   2  13   1    2.54    2.32
  -2  13  -1    4.36    1.73
   2  13   1    2.73    2.51
  -2  13  -1    3.28    2.49
  -3 -13  -1 2292.08   54.07
   3 -13   1 2354.42   53.91
   3 -13   1 2282.38   55.96
   3  13   1 2310.94   56.00
  -3  13  -1 2342.99   54.41
   3  13   1 2328.11   57.38
  -4 -13  -1   44.01    5.88
   4 -13   1   47.12    6.72
   4  13   1   47.71    6.89
  -4  13  -1   38.58    5.74
   4  13   1   34.83    6.39
  -5 -13  -1  189.52   10.70
   5 -13   1  171.95   12.22
   5  13   1  215.57   13.45
  -5  13  -1  187.09   11.31
   5  13   1  204.00   13.32
  -6 -13  -1   -1.03    3.09
   6 -13   1    1.29    4.48
   6  13   1   -1.32    4.13
  -6  13  -1    3.52    3.89
   6  13   1    1.10    3.98
  -7 -13  -1  291.28   15.23
   7  13   1  303.95   19.06
  -7  13  -1  337.59   17.30
   7  13   1  300.93   19.20
  -8  13  -1   16.48    6.72
  -8 -14   1    5.65    5.50
  -8  14   1   -0.40    4.80
  -7 -14   1  112.17   11.53
   7  14  -1  104.39   13.00
  -7  14   1  116.84   11.56
  -6 -14   1  207.08   12.71
  -6  14   1  232.48   13.47
   6  14  -1  213.30   15.10
  -5 -14   1  182.31   11.13
  -5  14   1  180.43   11.17
   5  14  -1  189.21   12.40
   5  14  -1  166.60   12.39
  -4 -14   1   31.08    5.32
   4 -14  -1   31.03    5.52
   4  14  -1   28.27    5.73
  -4  14   1   26.82    5.15
   4  14  -1   22.90    5.28
  -3 -14   1  618.04   20.18
   3 -14  -1  641.32   21.41
   3 -14  -1  625.70   21.02
  -3  14   1  617.63   20.16
   3  14  -1  640.78   21.63
   3  14  -1  607.42   21.52
   2 -14  -1  408.50   15.14
  -2 -14   1  410.18   14.71
  -2  14   1  432.64   15.46
   2  14  -1  378.75   15.69
   2  14  -1  416.62   15.39
  -1 -14   1  391.33   13.92
   1 -14  -1  406.70   13.91
  -1 -14   1  398.78   12.21
   1 -14  -1  391.54   14.47
   1  14  -1  408.56   14.10
   1  14  -1  378.93   14.88
  -1  14   1  396.70   14.87
   0 -14   1    2.12    1.83
   0 -14   1    0.19    1.91
   0 -14  -1    3.34    2.23
   0 -14  -1    2.66    1.78
   0  14  -1    5.35    2.05
   0  14  -1    3.12    2.66
   0  14   1    1.57    1.61
   0  14   1    6.74    3.18
   1 -14   1 1643.26   39.63
  -1 -14  -1 1635.59   39.99
   1 -14   1 1616.01   39.89
  -1  14  -1 1642.31   37.36
   1  14   1 1671.66   39.44
   1  14   1 1683.99   41.91
  -1  14  -1 1629.05   40.33
   2 -14   1  609.32   19.68
  -2 -14  -1  587.29   18.59
   2 -14   1  592.08   18.54
   2  14   1  562.15   18.68
   2  14   1  558.63   20.06
  -2  14  -1  572.05   18.64
   3 -14   1  646.26   20.48
  -3 -14  -1  653.67   20.65
   3 -14   1  656.21   22.08
  -3  14  -1  633.75   20.64
   3  14   1  637.99   22.98
   3  14   1  640.10   21.82
   4 -14   1   42.88    6.83
  -4 -14  -1   48.04    6.21
   4  14   1   61.41    8.36
   4  14   1   43.92    6.97
  -4  14  -1   34.89    5.56
  -5 -14  -1  371.52   15.66
   5 -14   1  369.90   17.98
   5  14   1  368.73   18.49
   5  14   1  366.84   18.14
  -5  14  -1  359.66   15.93
  -6 -14  -1  168.00   11.45
   6 -14   1  148.46   12.86
   6  14   1  181.10   14.45
  -6  14  -1  160.74   11.48
   6  14   1  146.58   12.96
  -7 -14  -1   11.14    5.09
   7  14   1   18.08    7.13
   7  14   1    6.54    6.09
  -7  14  -1    5.12    5.20
  -8 -15   1  132.36   13.40
  -7 -15   1   30.37    7.22
  -7  15   1   40.11    7.91
   7  15  -1   46.33    9.41
  -6 -15   1   19.77    5.77
   6  15  -1   -1.35    4.15
  -6  15   1    4.56    4.10
  -5 -15   1   85.28    9.08
   5  15  -1   88.19   10.16
  -5  15   1   95.11    9.87
   5  15  -1   92.30   10.69
  -4 -15   1  788.46   25.09
   4 -15  -1  787.25   26.20
   4  15  -1  764.26   27.03
  -4  15   1  838.58   25.75
   4  15  -1  815.74   27.40
   3 -15  -1  231.73   12.01
   3 -15  -1  228.21   11.90
  -3 -15   1  219.81   11.06
  -3  15   1  238.77   11.64
   3  15  -1  219.07   12.05
   3  15  -1  220.19   12.55
  -2 -15   1    8.13    3.11
   2 -15  -1    4.16    2.96
   2 -15  -1    2.44    2.61
  -2  15   1    2.49    2.69
   2  15  -1   -0.76    2.13
   2  15  -1   -0.83    2.72
  -1 -15   1  197.65    8.12
   1 -15  -1  181.43    9.23
  -1 -15   1  208.92    9.76
   1 -15  -1  216.42   10.53
   1  15  -1  198.94    9.48
  -1  15   1  195.06   10.36
   1  15  -1  204.31   10.82
   0 -15  -1 1431.62   33.88
   0 -15   1 1406.72   35.04
   0 -15   1 1380.37   34.22
   0 -15  -1 1359.78   35.46
   0  15   1 1388.18   33.15
   0  15   1 1380.13   36.80
   0  15  -1 1483.45   36.93
   0  15  -1 1401.76   33.93
   1 -15   1   45.61    5.38
  -1 -15  -1   42.43    5.51
   1 -15   1   43.15    5.18
   1  15   1   46.78    6.23
  -1  15  -1   35.99    3.94
  -1  15  -1   31.58    5.06
   1  15   1   45.19    5.10
   2 -15   1  185.63   10.23
   2 -15   1  178.88    9.57
  -2 -15  -1  177.52    9.61
   2  15   1  190.45   11.22
   2  15   1  192.20    9.92
  -2  15  -1  189.96    9.97
  -3 -15  -1  130.74    8.75
   3 -15   1  124.19    9.17
   3 -15   1  118.36    9.83
   3  15   1  112.62    9.55
  -3  15  -1  118.22    8.29
   3  15   1  120.55    9.18
  -4 -15  -1  666.15   22.05
   4 -15   1  691.99   24.40
  -4  15  -1  661.22   22.42
   4  15   1  661.12   25.28
   4  15   1  669.72   24.09
  -5 -15  -1    5.02    3.75
   5 -15   1    2.70    3.94
  -5  15  -1    7.02    4.07
   5  15   1   13.81    5.57
   5  15   1   11.46    5.08
  -6 -15  -1   22.52    5.58
   6 -15   1   35.65    8.19
   6  15   1   26.86    7.57
  -6  15  -1   23.69    6.06
   6  15   1   34.46    8.21
  -7 -15  -1   77.02    9.25
  -7  15  -1  112.00   11.94
   7  15   1   79.90   11.76
  -7 -16   1    0.72    5.03
   7  16  -1    3.34    5.62
  -7  16   1    8.56    5.35
  -6 -16   1  389.69   18.38
   6  16  -1  396.58   21.00
  -6  16   1  392.59   18.35
  -5 -16   1   -2.44    3.68
  -5  16   1   -0.21    3.71
   5  16  -1    1.26    3.97
  -4 -16   1   32.09    5.86
  -4  16   1   41.44    6.41
   4  16  -1   40.20    7.25
   4  16  -1   36.65    6.78
  -3 -16   1    1.55    3.11
   3 -16  -1   -2.45    2.33
   3 -16  -1    4.66    3.60
   3  16  -1   -2.18    2.74
   3  16  -1   -2.18    2.43
  -3  16   1   -1.53    2.82
  -2 -16   1 1250.77   33.69
   2 -16  -1 1264.59   34.18
   2 -16  -1 1311.32   35.07
  -2  16   1 1214.39   34.43
   2  16  -1 1297.81   34.62
   2  16  -1 1287.04   36.35
   1 -16  -1   11.72    3.29
  -1 -16   1   16.61    3.74
   1 -16  -1   13.93    3.94
   1  16  -1   17.29    4.27
   1  16  -1   10.22    3.03
  -1  16   1   25.06    4.83
   0 -16   1   62.41    5.39
   0 -16   1   69.24    6.22
   0 -16  -1   78.37    6.97
   0 -16  -1   56.31    5.01
   0  16  -1   64.19    7.38
   0  16   1   77.07    8.16
   0  16  -1   66.04    5.33
   1 -16   1   53.82    6.06
  -1 -16  -1   59.71    6.67
   1 -16   1   47.53    5.68
   1  16   1   50.83    5.61
  -1  16  -1   47.95    6.20
   1  16   1   52.42    6.73
   2 -16   1 1348.30   36.57
   2 -16   1 1348.63   35.81
  -2 -16  -1 1354.83   35.92
   2  16   1 1418.72   36.29
  -2  16  -1 1383.68   36.30
   2  16   1 1352.70   38.48
   3 -16   1    4.55    3.57
  -3 -16  -1    8.41    3.60
  -3  16  -1    5.10    3.61
   3  16   1    8.29    3.80
   3  16   1   -0.86    2.89
   4 -16   1   68.54    8.73
  -4 -16  -1   63.53    7.57
   4  16   1   80.74    9.47
   4  16   1   90.56   10.96
  -4  16  -1   82.87    9.06
   5 -16   1    3.16    4.18
  -5 -16  -1    3.13    3.80
   5  16   1    4.56    4.78
   5  16   1   -0.54    3.85
  -5  16  -1    3.84    3.51
  -6 -16  -1  275.76   15.23
   6 -16   1  292.44   18.15
   6  16   1  340.70   19.21
  -6  16  -1  331.39   16.95
   6  16   1  350.69   20.19
  -7 -16  -1    5.81    5.28
   7  16   1    0.69    5.73
  -7  16  -1    4.63    5.26
  -7 -17   1    5.56    5.43
   7  17  -1    6.77    6.28
  -7  17   1   -1.13    4.89
  -6 -17   1    6.63    5.02
  -6  17   1    1.34    4.44
   6  17  -1    2.14    5.32
  -5 -17   1  126.08   10.31
  -5  17   1  126.92   11.77
   5  17  -1  128.94   12.98
  -4 -17   1  523.03   20.11
   4  17  -1  545.16   22.79
  -4  17   1  560.53   20.65
   4  17  -1  531.48   21.95
   3 -17  -1   85.99    9.05
   3 -17  -1   98.55    9.68
  -3 -17   1   88.15    8.75
  -3  17   1   95.35    9.31
   3  17  -1   83.72    9.64
   3  17  -1   97.71    8.68
   2 -17  -1    5.09    3.40
  -2 -17   1    8.68    3.56
   2 -17  -1    9.53    3.51
  -2  17   1    4.99    3.68
   2  17  -1   10.11    3.62
   2  17  -1   12.62    4.43
   1 -17  -1   46.79    5.75
   1 -17  -1   46.51    6.20
  -1 -17   1   39.54    5.53
   1  17  -1   42.17    5.46
   1  17  -1   55.04    6.99
  -1  17   1   38.64    6.17
   0 -17   1 1690.08   40.56
   0 -17  -1 1662.96   39.99
   0 -17   1 1657.13   41.54
   0 -17  -1 1638.71   42.20
   0  17  -1 1691.65   40.37
   0  17  -1 1705.46   43.37
   0  17   1 1599.60   43.24
   1 -17   1   11.96    3.64
   1 -17   1   13.07    3.72
  -1 -17  -1    4.05    3.22
   1  17   1    9.98    4.18
   1  17   1   10.81    3.19
  -1  17  -1   14.28    4.62
   2 -17   1  141.93    9.54
  -2 -17  -1  134.07    9.21
   2 -17   1  130.22    8.90
   2  17   1  139.64   10.59
   2  17   1  138.21    8.96
  -2  17  -1  112.12    8.73
  -3 -17  -1  333.43   14.65
   3 -17   1  313.47   15.40
   3  17   1  346.34   15.65
   3  17   1  336.68   17.20
  -3  17  -1  345.45   15.14
  -4 -17  -1  763.01   25.08
   4 -17   1  724.09   26.80
   4  17   1  781.93   29.35
   4  17   1  740.08   26.50
  -4  17  -1  792.91   25.96
   5 -17   1  132.94   13.18
  -5 -17  -1  120.95   10.42
   5  17   1  110.83   11.92
  -5  17  -1  121.79   10.65
   5  17   1  138.50   14.14
  -6 -17  -1   51.00    7.92
   6 -17   1   54.97    9.87
   6  17   1   56.05   10.36
  -6  17  -1   46.16    8.33
   6  17   1   35.72    8.26
  -7 -17  -1   10.98    5.66
   7  17   1   14.60    7.12
  -7  17  -1    5.94    5.35
  -7 -18   1   43.90    8.73
  -7  18   1   55.89    9.88
   7  18  -1   47.75   12.76
  -6 -18   1  161.55   12.68
   6  18  -1  178.14   15.04
  -6  18   1  147.80   13.07
  -5 -18   1  155.34   11.68
  -5  18   1  171.25   12.20
   5  18  -1  180.79   13.96
  -4 -18   1    1.69    3.87
   4  18  -1    3.38    3.61
  -4  18   1    0.61    3.46
   4  18  -1   -1.91    3.71
  -3 -18   1  455.99   17.70
   3 -18  -1  421.96   18.29
  -3  18   1  432.31   17.74
   3  18  -1  420.07   18.03
   3  18  -1  370.88   18.85
   2 -18  -1  346.13   14.99
   2 -18  -1  340.09   15.54
  -2 -18   1  336.78   14.54
  -2  18   1  323.46   15.31
   2  18  -1  324.47   16.26
   2  18  -1  349.57   14.93
  -1 -18   1  222.24   11.44
   1 -18  -1  226.67   11.28
   1 -18  -1  257.68   12.70
   1  18  -1  255.70   13.50
   1  18  -1  235.48   11.41
  -1  18   1  240.29   12.80
   0 -18  -1   11.51    4.16
   0 -18   1   19.26    3.93
   0 -18   1   18.99    4.41
   0  18  -1   14.44    4.64
   0  18   1   14.85    4.49
   1 -18   1  587.73   19.90
   1 -18   1  606.10   20.39
  -1 -18  -1  612.04   20.73
   1  18   1  597.12   22.08
  -1  18  -1  593.91   21.33
   2 -18   1  271.78   13.55
   2 -18   1  271.03   13.22
  -2 -18  -1  265.95   13.01
   2  18   1  285.44   15.20
   2  18   1  275.24   12.89
  -2  18  -1  269.74   13.56
  -3 -18  -1  128.41    9.47
   3 -18   1  130.80   10.33
  -3  18  -1  120.59    9.50
   3  18   1  106.78   11.87
   3  18   1  121.65    9.65
  -4 -18  -1   87.85    9.45
   4 -18   1   84.80   10.26
   4  18   1   70.32   10.44
   4  18   1   85.23    9.90
  -4  18  -1   78.93    9.47
  -5 -18  -1  207.58   12.87
   5 -18   1  201.07   14.68
  -5  18  -1  195.58   13.12
   5  18   1  206.44   14.49
   5  18   1  202.73   15.92
   6 -18   1  107.47   13.00
  -6 -18  -1   87.75   10.24
  -6  18  -1   77.28   10.54
   6  18   1  101.42   12.50
   6  18   1  114.31   14.31
  -7 -18  -1   33.02    7.74
  -6 -19   1    3.28    4.88
   6  19  -1    4.18    5.08
  -6  19   1   -6.49    3.83
  -5 -19   1  225.15   13.75
  -5  19   1  217.50   14.16
   5  19  -1  204.13   15.31
  -4 -19   1    1.12    4.05
   4  19  -1    3.37    3.89
   4  19  -1    4.13    4.08
  -4  19   1   -2.29    3.57
   3 -19  -1  157.32   11.47
  -3 -19   1  168.90   10.98
   3  19  -1  180.90   11.93
  -3  19   1  162.46   11.66
   3  19  -1  145.40   12.28
  -2 -19   1   -0.27    3.17
   2 -19  -1   -2.16    3.18
  -2  19   1    0.64    3.84
   2  19  -1    5.71    3.30
   2  19  -1    2.68    4.16
   1 -19  -1  796.26   25.73
  -1 -19   1  775.91   24.68
   1 -19  -1  768.44   23.93
   1  19  -1  786.43   24.08
   1  19  -1  777.94   26.43
  -1  19   1  763.93   25.90
   0 -19  -1   24.79    5.39
   0 -19   1   25.11    5.57
   0  19  -1   33.25    6.24
   0  19   1   21.59    5.17
   1 -19   1  455.08   17.23
  -1 -19  -1  456.20   17.97
   1 -19   1  471.57   17.80
   1  19   1  468.60   19.37
  -1  19  -1  432.63   18.07
   2 -19   1   -2.69    3.09
   2 -19   1    7.97    3.72
  -2 -19  -1    2.48    3.48
   2  19   1    3.08    4.27
  -2  19  -1    2.20    3.73
   2  19   1    2.23    3.13
   3 -19   1  435.00   18.99
  -3 -19  -1  445.06   18.26
  -3  19  -1  469.59   19.05
   3  19   1  415.14   20.72
   3  19   1  440.89   18.72
  -4 -19  -1    1.46    3.74
   4 -19   1    7.08    4.44
   4  19   1    4.25    3.97
   4  19   1    4.85    4.90
  -4  19  -1    3.14    3.97
  -5 -19  -1   23.47    6.20
   5 -19   1   15.11    6.41
  -5  19  -1    8.73    5.47
   5  19   1   27.26    6.82
   5  19   1   15.66    7.17
  -6 -19  -1   -2.57    4.29
   6  19   1    5.36    7.68
  -6  19  -1    6.92    5.45
   6  19   1   -0.65    5.10
  -7 -19  -1  216.76   21.94
  -6 -20   1   28.25    7.60
  -6  20   1   19.55    7.05
   6  20  -1   25.62    8.05
  -5 -20   1  191.03   13.47
   5  20  -1  216.51   16.05
  -5  20   1  177.19   13.44
  -4 -20   1    3.33    4.46
   4  20  -1    2.42    3.89
   4  20  -1   -0.05    4.28
  -4  20   1    4.47    4.57
  -3 -20   1  355.85   16.44
   3 -20  -1  361.37   17.40
   3  20  -1  346.09   16.68
  -3  20   1  349.47   16.92
   3  20  -1  241.77   16.39
  -2 -20   1  114.44    9.22
   2 -20  -1  115.84   10.14
  -2  20   1  112.35   10.78
   2  20  -1  108.54   11.35
   2  20  -1   98.75    8.72
   1 -20  -1  168.31   11.47
  -1 -20   1  150.39   10.62
  -1  20   1  176.94   11.95
   1  20  -1  182.19   12.15
   0 -20   1   13.65    4.62
   0 -20  -1   12.61    4.51
   0  20  -1   11.94    4.81
   0  20   1   11.67    4.58
   1 -20   1  560.18   20.27
   1 -20   1  592.45   21.26
  -1 -20  -1  560.78   21.06
   1  20   1  580.04   22.86
  -1  20  -1  610.26   22.14
  -2 -20  -1   40.76    7.20
   2 -20   1   34.30    6.14
   2 -20   1   45.79    7.13
  -2  20  -1   48.49    7.55
   2  20   1   65.05    9.36
  -3 -20  -1  187.53   12.12
   3 -20   1  198.01   12.92
   3  20   1  170.19   11.85
  -3  20  -1  192.42   12.85
   4 -20   1    7.82    5.24
  -4 -20  -1   32.82    6.59
   4  20   1   13.77    5.49
   4  20   1   16.79    6.45
  -4  20  -1    9.88    4.99
  -5 -20  -1  374.29   18.24
   5 -20   1  417.20   21.46
  -5  20  -1  396.34   19.39
   5  20   1  360.53   22.09
   5  20   1  411.31   20.77
  -6 -20  -1   38.70    8.03
   6  20   1   18.80    6.97
  -6  20  -1   41.46    8.95
  -6 -21   1   -5.53    4.59
   6  21  -1    5.31    5.68
  -6  21   1   -0.48    5.11
  -5 -21   1   56.38    9.33
   5  21  -1   60.60   10.15
  -5  21   1   50.41    9.25
  -4 -21   1  166.34   12.64
   4  21  -1  176.75   13.33
  -4  21   1  176.77   13.16
  -3 -21   1  130.47   10.93
   3 -21  -1  123.82   10.93
   3  21  -1  126.96   11.00
  -3  21   1  128.48   11.26
   3  21  -1   90.78   11.73
  -2 -21   1   88.22    9.47
   2 -21  -1   68.21    8.86
  -2  21   1   84.69    9.80
   2  21  -1   70.72    8.42
   2  21  -1   83.71   10.50
  -1 -21   1  324.05   15.38
   1 -21  -1  345.40   16.46
   1  21  -1  308.65   16.33
  -1  21   1  288.87   15.86
   0 -21   1  534.05   20.30
   0 -21  -1  546.80   20.94
   0  21   1  514.99   21.35
   0  21  -1  541.01   21.86
  -1 -21  -1  178.74   12.07
   1 -21   1  151.90   10.11
   1 -21   1  168.94   11.41
   1  21   1  172.86   12.37
  -1  21  -1  158.71   11.77
   2 -21   1    4.61    4.25
   2 -21   1    7.58    4.05
  -2 -21  -1    2.11    3.92
   2  21   1    6.17    4.90
  -2  21  -1   -0.25    4.24
  -3 -21  -1  297.57   15.44
   3 -21   1  287.80   15.79
   3  21   1  253.81   14.61
  -3  21  -1  256.08   14.90
   3  21   1  253.16   17.17
  -4 -21  -1  290.45   16.03
   4 -21   1  258.06   16.35
  -4  21  -1  259.25   15.63
   4  21   1  217.62   16.79
   4  21   1  274.45   15.97
  -5 -21  -1   12.71    5.22
   5 -21   1    7.25    6.18
   5  21   1    9.78    6.37
  -5  21  -1    1.13    4.75
   5  21   1   16.45    6.02
  -6 -21  -1   11.85    5.77
   6  21   1   11.22    6.59
   6  22  -1  215.99   29.93
  -5 -22   1   11.31    6.17
  -5  22   1   12.13    6.81
   5  22  -1   10.57    6.26
  -4 -22   1   -5.62    3.92
  -4  22   1    0.38    4.60
   4  22  -1   -4.30    3.69
  -3 -22   1   16.08    5.63
   3  22  -1   17.51    6.52
  -3  22   1   20.13    6.67
   3  22  -1   11.17    5.21
   2 -22  -1  487.59   21.32
  -2 -22   1  512.58   20.60
  -2  22   1  533.43   22.13
   2  22  -1  525.06   23.12
   1 -22  -1    4.12    4.45
  -1 -22   1    1.59    4.32
  -1  22   1    5.63    4.59
   1  22  -1    8.30    4.61
   0 -22   1   18.49    5.51
   0 -22  -1   20.03    6.05
   0  22  -1   37.45    6.94
   0  22   1   19.85    5.70
  -1 -22  -1   20.83    5.86
   1 -22   1   21.67    5.54
   1  22   1   26.20    6.23
  -1  22  -1   11.51    5.22
   2 -22   1  429.25   18.63
  -2 -22  -1  399.19   18.30
  -2  22  -1  412.77   19.34
   2  22   1  397.84   20.49
  -3 -22  -1    7.96    5.23
   3 -22   1    2.90    4.49
  -3  22  -1    4.36    5.06
   3  22   1    0.93    5.05
  -4 -22  -1   64.06    9.10
   4 -22   1   55.78    9.26
   4  22   1   74.82   12.17
   4  22   1   64.83    9.41
  -4  22  -1   36.71    7.92
   5 -22   1    9.07    6.43
  -5 -22  -1   11.83    5.71
   5  22   1   10.27    6.72
   5  22   1    8.10    6.08
  -5  22  -1    7.52    5.56
   6  22   1  136.90   21.45
  -5 -23   1   11.94    6.20
  -5  23   1   17.05    6.96
   5  23  -1    2.39    5.69
  -4 -23   1  332.94   17.72
  -4  23   1  321.24   18.77
   4  23  -1  350.10   19.07
  -3 -23   1    7.74    5.47
  -3  23   1    5.55    5.34
   3  23  -1    1.11    4.91
   3  23  -1   -1.47    4.05
   2 -23  -1    5.40    4.44
  -2 -23   1   11.81    5.35
   2  23  -1   12.12    5.92
  -2  23   1   14.86    5.70
  -1 -23   1   49.84    8.05
   1 -23  -1   46.75    8.09
  -1  23   1   50.56    8.55
   1  23  -1   39.20    7.87
   0 -23  -1  420.08   19.35
   0 -23   1  426.31   18.97
   0  23   1  422.47   19.66
   0  23  -1  406.86   19.48
  -1 -23  -1   58.12    8.41
   1 -23   1   41.06    7.43
  -1  23  -1   59.20    9.03
   1  23   1   53.31    8.65
   2 -23   1   46.87    7.50
  -2 -23  -1   38.91    7.60
  -2  23  -1   59.50    9.06
   2  23   1   48.61    9.10
   3 -23   1    6.28    4.80
  -3 -23  -1   10.29    5.57
   3  23   1    8.43    5.79
  -3  23  -1    3.92    4.81
   4 -23   1  416.58   21.29
  -4 -23  -1  380.10   18.98
   4  23   1  383.27   21.28
   4  23   1  328.62   21.71
  -4  23  -1  407.75   20.67
  -5 -23  -1   -4.46    4.52
  -5  23  -1   -0.64    5.83
   5  23   1    4.95    6.50
   5  23   1    5.58    5.62
   5  24  -1   17.93    7.91
  -4 -24   1    0.36    5.21
  -4  24   1   -5.82    5.33
   4  24  -1    2.39    4.60
  -3 -24   1   83.85   10.55
  -3  24   1   87.01   11.29
   3  24  -1   87.53   13.92
   2 -24  -1  252.55   15.89
  -2 -24   1  254.28   15.20
   2  24  -1  247.77   16.72
  -2  24   1  246.51   15.73
  -1 -24   1   88.13   10.27
   1 -24  -1   77.51   10.17
  -1  24   1  124.38   13.07
   1  24  -1  100.79   11.39
   0 -24   1   21.17    6.03
   0 -24  -1   36.42    7.18
   0  24  -1   17.33    5.98
   0  24   1   23.06    6.29
  -1 -24  -1  164.73   12.64
   1 -24   1  159.05   12.83
   1  24   1  161.95   13.49
  -1  24  -1  157.82   12.97
   2 -24   1  222.20   16.99
  -2 -24  -1  250.20   15.67
   2  24   1  250.04   16.93
  -2  24  -1  250.73   15.92
   3 -24   1   28.54    7.31
  -3 -24  -1   32.13    7.52
  -3  24  -1   25.48    8.00
   3  24   1   23.13    8.42
  -4 -24  -1    9.66    6.25
   4 -24   1   15.63    6.88
   4  24   1    6.92    6.13
  -4  24  -1    7.76    6.27
   5  24   1   71.67   11.02
   5  25  -1  116.31   15.11
  -4 -25   1   22.77    7.31
  -4  25   1   20.08    7.57
  -3 -25   1  160.69   13.49
  -3  25   1  148.15   14.33
   2 -25  -1    2.81    5.35
  -2 -25   1   -1.71    4.85
  -2  25   1   -1.75    4.72
   2  25  -1    9.15    6.00
  -1 -25   1  194.86   14.02
   1 -25  -1  168.71   13.69
   1  25  -1  177.14   14.39
  -1  25   1  177.59   13.93
   0 -25  -1   49.37    8.68
   0 -25   1   55.44    8.72
   0  25  -1   48.05    8.52
   0  25   1   69.24   10.24
  -1 -25  -1   64.90    9.61
   1 -25   1   49.14    8.41
   1  25   1   42.41    8.54
  -1  25  -1   37.37    8.05
  -2 -25  -1   -7.01    4.13
  -2  25  -1   -0.17    4.80
   2  25   1    0.64    4.29
  -3 -25  -1  233.75   16.44
   3 -25   1  269.69   16.74
  -3  25  -1  230.76   16.75
   3  25   1  265.11   19.34
  -4 -25  -1   26.31    7.95
   4 -25   1   41.52    8.85
  -4  25  -1   27.77    8.38
   4  25   1   26.08    8.73
  -3 -26   1  119.78   12.88
  -3  26   1  132.94   14.20
   2 -26  -1    3.84    5.29
  -2 -26   1    8.12    5.94
   2  26  -1    6.05    5.87
  -2  26   1    3.56    5.84
   1 -26  -1  106.49   12.33
  -1 -26   1  129.96   12.79
  -1  26   1  119.77   13.14
   1  26  -1  111.27   12.99
   0 -26  -1   -1.76    5.25
   0 -26   1   -0.14    4.41
   0  26  -1    3.77    5.30
   0  26   1    5.98    5.15
   1 -26   1  207.12   15.24
  -1 -26  -1  235.66   15.95
  -1  26  -1  210.58   15.61
   1  26   1  198.09   15.73
  -2 -26  -1    0.26    5.44
  -2  26  -1    9.70    6.00
   2  26   1    3.60    5.12
  -3 -26  -1   42.94    8.91
   3 -26   1   41.68    8.35
   3  26   1   50.72   11.18
  -3  26  -1   39.59    9.05
   4  26   1    4.26    6.54
  -2 -27   1   -1.01    5.45
  -2  27   1    1.36    5.01
   2  27  -1   -0.72    5.18
   1 -27  -1  178.74   14.97
  -1 -27   1  149.45   13.30
  -1  27   1  152.91   15.27
   0 -27  -1   46.92    9.04
   0 -27   1   54.08    9.62
   0  27   1   53.23    9.70
   0  27  -1   53.59    9.75
  -1 -27  -1   66.55   10.24
   1  27   1   68.76   11.04
  -1  27  -1   65.53   10.78
  -2 -27  -1   19.82    7.41
  -2  27  -1   21.63    7.33
   2  27   1   29.03    8.16
   3  27   1  112.51   15.52
  -1 -28   1    7.55    6.40
   1 -28  -1   13.68    6.58
   1  28  -1   14.99    7.22
  -1  28   1   12.65    6.64
   0 -28   1    2.14    5.18
   0 -28  -1   -1.88    5.34
   0  28   1   13.89    6.49
   0  28  -1   14.73    6.63
  -1 -28  -1   35.62    8.68
  -1  28  -1   25.87    8.01
   1  28   1   37.98    9.20
   2  28   1  164.42   17.63
   1 -29  -1   -0.87    5.16
   1  29  -1    0.06    5.43
   0 -29   1  221.57   16.86
   0  29  -1  211.11   16.47
   7   0  -2    2.50    4.13
   6   0  -2   -0.81    3.20
   6   0  -2    3.89    3.22
   5   0  -2   -1.87    2.46
   5   0  -2    7.44    3.13
   4   0  -2 1807.92   43.01
   4   0  -2 1762.24   42.31
   3   0  -2   -2.22    1.19
   3   0  -2   -1.65    1.31
   2   0  -2  458.39   12.11
   2   0  -2  433.57   12.87
   1   0  -2    2.49    1.05
   1   0  -2    1.51    1.04
  -1   0   2    2.41    1.04
   0   0   2 4647.03   93.79
   0   0  -2 4615.15   93.53
   0   0  -2 4685.21   94.11
   1   0   2   -0.29    0.97
  -1   0  -2    0.83    0.93
   1   0   2   -0.28    0.76
   2   0   2  631.07   15.59
  -2   0  -2  647.77   14.10
  -2   0  -2  632.38   16.29
   2   0   2  614.18   16.94
  -3   0  -2   -0.84    1.30
   3   0   2    0.42    1.29
  -3   0  -2    1.67    0.98
   3   0   2    0.62    1.63
   4   0   2 1927.73   44.26
  -4   0  -2 1908.12   42.12
  -4   0  -2 1963.52   45.46
  -5   0  -2   -0.92    2.30
   5   0   2   -0.75    1.97
  -6   0  -2  398.40   16.47
  -7   0  -2   -2.70    3.33
  -8   0  -2  424.41   20.15
  -9   0  -2   -0.50    4.98
   8   1  -2   15.89    6.54
  -7  -1   2  167.20   10.99
   7  -1  -2  201.96   12.49
   7   1  -2  166.24   12.23
   6  -1  -2  945.94   28.49
   6  -1  -2  964.65   28.60
   6   1  -2  913.96   28.35
   6   1  -2  933.22   29.06
   5  -1  -2  463.60   16.66
   5  -1  -2  508.75   17.57
   5   1  -2  489.76   17.46
   5   1  -2  481.07   17.40
   4  -1  -2  532.40   17.28
   4  -1  -2  535.74   16.58
   4   1  -2  543.32   17.12
   4   1  -2  532.55   17.22
   3  -1  -2  929.42   22.79
   3  -1  -2  879.48   23.50
   3   1  -2  911.73   23.35
   3   1  -2  892.21   23.68
   2  -1  -2 2139.66   46.12
  -2  -1   2 2152.37   44.54
   2  -1  -2 2178.37   44.79
   2   1  -2 2032.59   46.20
   2   1  -2 1970.51   45.17
   1  -1  -2   69.14    2.86
  -1  -1   2   66.45    3.08
  -1   1   2   68.54    2.52
  -1   1   2   66.97    3.19
   0  -1  -2  509.20   12.12
   0  -1  -2  532.22   12.23
   0  -1   2  506.70   12.30
   0   1  -2  506.37   12.78
   0   1   2  532.61   11.99
   0   1   2  533.26   12.18
   0   1  -2  542.25   12.09
  -1  -1  -2 1883.62   37.89
   1  -1   2 1769.21   39.56
   1  -1   2 1818.54   39.00
  -1  -1  -2 1815.71   39.15
  -1   1  -2 1911.24   39.23
   1   1   2 1892.82   38.45
   1   1   2 1820.58   39.61
  -2  -1  -2 2768.52   58.49
  -2  -1  -2 2924.25   56.38
   2  -1   2 2730.66   59.27
   2  -1   2 2698.79   57.88
  -2   1  -2 2596.88   55.86
  -2   1  -2 2730.77   58.15
   2   1   2 2764.09   57.20
  -3  -1  -2  121.66    4.76
  -3  -1  -2  113.99    6.22
   3  -1   2  120.11    5.94
  -3   1  -2  122.29    6.13
   3   1   2  116.89    5.39
   3   1   2  104.13    6.41
  -3   1  -2  119.64    4.37
  -4  -1  -2  739.31   18.60
  -4  -1  -2  756.39   21.54
   4  -1   2  736.43   20.59
  -4   1  -2  746.45   18.24
   4   1   2  720.12   22.30
  -4   1  -2  746.45   20.98
  -5  -1  -2  363.30   13.41
  -5  -1  -2  363.66   14.54
   5  -1   2  347.56   13.58
  -5   1  -2  374.72   14.34
   5   1   2  393.64   13.45
   6  -1   2  573.50   19.80
  -6  -1  -2  584.53   20.98
  -6   1  -2  571.04   20.40
  -7  -1  -2   33.80    6.40
  -7   1  -2   25.24    5.75
  -8  -1  -2  176.60   13.27
  -8   1  -2  185.48   13.35
  -9  -1  -2   23.51    7.21
   8   2  -2  106.89   12.19
  -7  -2   2  149.79   10.80
   7   2  -2  174.51   12.26
   6  -2  -2   91.55    8.18
  -6  -2   2  114.73    8.32
   6  -2  -2   86.93    7.84
   6   2  -2   98.67    9.57
   5  -2  -2  876.64   24.99
   5  -2  -2  891.97   25.89
   5   2  -2  846.09   26.07
   5   2  -2  889.79   25.99
   4  -2  -2  912.49   25.18
   4  -2  -2  917.17   24.15
   4   2  -2  930.05   25.59
   4   2  -2  922.04   25.62
  -3  -2   2   76.42    4.27
   3  -2  -2   84.22    5.43
   3  -2  -2   72.47    4.45
   3   2  -2   75.27    5.27
   3   2  -2   74.63    5.12
  -2  -2   2  112.56    4.46
   2  -2  -2  107.72    4.40
   2  -2  -2  104.16    5.32
   2   2  -2  107.95    5.44
   2   2  -2  116.95    4.25
  -2   2   2  110.65    4.23
   2   2  -2   96.65    5.00
   1  -2  -2 5585.54  115.89
  -1  -2   2 5742.16  114.92
   1  -2  -2 5841.24  115.55
  -1   2   2 5704.44  114.36
   1   2  -2 5630.41  116.01
   0  -2   2 2214.72   46.41
   0  -2  -2 2222.22   45.76
   0  -2  -2 2231.34   46.35
   0   2  -2 2233.82   45.94
   0   2   2 2219.65   45.97
   0   2  -2 2265.67   47.06
   0   2   2 2255.02   46.31
  -1  -2  -2 1529.35   32.80
   1  -2   2 1492.94   32.83
  -1  -2  -2 1527.55   31.79
   1   2   2 1530.33   31.63
  -1   2  -2 1503.48   32.73
   1   2   2 1497.23   33.25
  -2  -2  -2 1352.16   31.67
   2  -2   2 1372.86   31.52
  -2  -2  -2 1419.01   29.94
  -2   2  -2 1399.23   31.28
   2   2   2 1407.00   30.01
   3  -2   2 2316.79   51.48
  -3  -2  -2 2369.99   49.44
  -3  -2  -2 2287.25   51.80
  -3   2  -2 2317.26   51.13
   3   2   2 2223.46   52.69
  -3   2  -2 2378.18   48.27
   3   2   2 2369.11   49.80
  -4  -2  -2  985.51   23.61
   4  -2   2  979.57   25.88
  -4  -2  -2 1007.19   26.60
   4   2   2  955.18   24.17
   4   2   2  966.60   27.33
  -4   2  -2  981.30   25.70
  -4   2  -2  957.00   22.62
   5  -2   2   18.20    3.87
  -5  -2  -2   17.86    4.25
  -5  -2  -2   14.49    2.79
   5   2   2   13.89    4.51
   5   2   2   16.49    3.23
  -5   2  -2   15.27    3.75
   6  -2   2   28.96    5.25
  -6  -2  -2   46.24    6.69
  -6   2  -2   36.82    5.89
  -7  -2  -2  506.59   20.79
  -7   2  -2  484.65   19.58
  -8  -2  -2   83.37   10.66
  -8   2  -2   95.85   10.88
  -9  -2  -2   -2.21    4.90
   8   3  -2   34.39    7.91
  -7  -3   2  504.26   19.75
   7   3  -2  492.07   21.22
   6  -3  -2   44.84    6.44
   6  -3  -2   45.78    6.26
  -6  -3   2   49.13    6.35
   6   3  -2   45.21    6.86
   5  -3  -2  303.78   12.22
   5  -3  -2  280.07   12.66
  -5  -3   2  311.40   11.13
   5   3  -2  292.40   13.47
   4  -3  -2   21.76    3.43
  -4  -3   2   17.87    2.84
   4  -3  -2   26.18    4.09
   4   3  -2   19.14    3.95
   4   3  -2   23.47    4.28
   3  -3  -2 2471.66   52.73
  -3  -3   2 2501.44   52.22
   3  -3  -2 2444.28   54.63
   3   3  -2 2395.71   54.95
   3   3  -2 2487.93   52.91
   3   3  -2 2372.87   54.70
  -3   3   2 2480.51   52.72
  -2  -3   2  167.64    5.73
   2  -3  -2  179.70    5.64
   2   3  -2  176.54    7.30
   2   3  -2  165.39    6.94
   2   3  -2  180.02    5.71
  -2   3   2  178.78    5.87
  -1  -3   2  305.68    8.07
   1  -3  -2  279.31    8.69
  -1   3   2  304.56    8.02
   1   3  -2  298.31    8.95
   1   3  -2  283.89    8.53
   0  -3  -2  500.95   12.33
   0  -3   2  496.19   11.54
   0  -3   2  484.88   12.17
   0  -3  -2  503.88   11.40
   0   3  -2  504.99   11.23
   0   3   2  497.43   11.68
   0   3   2  485.43   12.27
   0   3  -2  498.97   12.67
  -1  -3  -2 4569.10   93.31
  -1  -3  -2 4513.79   92.54
   1  -3   2 4430.63   93.56
   1   3   2 4680.38   91.80
   1   3   2 4587.70   94.09
  -1   3  -2 4622.27   93.42
  -2  -3  -2   60.15    3.14
   2  -3   2   52.41    3.72
  -2   3  -2   62.57    3.68
   2   3   2   52.90    2.67
   3  -3   2  445.17   11.28
   3  -3   2  439.84   14.00
  -3  -3  -2  460.70   12.47
   3   3   2  473.77   12.22
   3   3   2  448.89   14.87
   3   3   2  452.39   15.01
  -3   3  -2  466.73   13.52
  -4  -3  -2   42.82    3.68
   4  -3   2   35.71    4.64
   4   3   2   41.46    3.58
  -4   3  -2   38.28    4.38
   4   3   2   31.62    4.92
  -5  -3  -2 1371.91   35.85
  -5  -3  -2 1327.49   32.13
   5  -3   2 1284.78   34.70
  -5   3  -2 1316.11   34.05
   5   3   2 1347.46   37.01
  -6  -3  -2    9.24    3.86
   6  -3   2    8.53    3.64
  -6   3  -2   14.21    3.96
  -7  -3  -2   19.19    5.85
  -7   3  -2   14.80    4.89
  -8  -3  -2   23.47    6.72
  -9  -3  -2  254.12   17.31
   8   4  -2   98.07   12.25
  -8   4   2   86.39   11.86
  -7  -4   2  138.33   10.28
  -7   4   2  121.79    9.46
   7   4  -2  135.96   11.68
  -6  -4   2    4.92    3.19
   6  -4  -2    0.13    2.69
   6   4  -2   -0.50    3.47
  -6   4   2    1.40    2.61
  -5  -4   2 1432.69   34.06
   5  -4  -2 1443.31   37.35
  -5  -4   2 1417.81   36.99
   5  -4  -2 1457.57   35.79
  -5   4   2 1438.96   35.78
   5   4  -2 1438.62   38.62
  -4  -4   2  396.21   11.94
  -4  -4   2  391.57   14.06
   4  -4  -2  400.36   12.78
   4  -4  -2  411.42   14.47
   4   4  -2  395.46   14.90
   4   4  -2  402.59   13.31
  -4   4   2  410.76   13.01
  -3  -4   2 1333.30   29.65
   3  -4  -2 1335.34   32.38
   3  -4  -2 1306.01   29.88
   3   4  -2 1297.77   32.65
   3   4  -2 1348.95   30.73
  -3   4   2 1325.42   30.52
   2  -4  -2   70.32    3.04
  -2  -4   2   65.02    3.28
   2  -4  -2   72.65    4.56
   2   4  -2   54.07    4.12
  -2   4   2   70.01    3.65
   2   4  -2   71.86    3.46
  -1  -4   2 1544.74   32.40
   1  -4  -2 1519.00   33.61
  -1  -4   2 1496.52   33.20
   1   4  -2 1419.77   31.71
  -1   4   2 1592.65   32.90
   0  -4  -2  417.96    9.71
   0  -4  -2  412.65   10.99
   0  -4   2  416.96   10.13
   0  -4   2  398.76   10.57
   0   4   2  397.78   10.88
   0   4  -2  412.30    9.80
   0   4   2  409.27   10.03
   0   4  -2  398.17   10.92
  -1  -4  -2  155.22    5.38
  -1   4  -2  155.03    5.89
   1   4   2  157.13    6.26
   1   4   2  157.20    6.01
   2  -4   2   36.80    3.69
  -2  -4  -2   41.88    2.92
   2   4   2   42.21    4.12
  -2   4  -2   35.53    3.04
   2   4   2   36.58    3.92
   3  -4   2 4013.14   83.06
  -3  -4  -2 4130.96   84.88
   3  -4   2 4079.55   87.17
  -3   4  -2 4062.41   85.64
   3   4   2 4086.52   88.12
   3   4   2 4047.01   88.20
   3   4   2 4131.83   83.48
   4  -4   2  295.39   11.96
  -4  -4  -2  300.71   10.13
  -4   4  -2  280.63   10.82
   4   4   2  283.31   12.66
   4   4   2  308.80    9.58
   4   4   2  301.94   12.80
   5  -4   2  142.03    8.74
  -5  -4  -2  118.72    6.81
   5   4   2  137.94    9.63
  -5   4  -2  139.12    8.05
  -6  -4  -2   72.08    8.55
   6  -4   2   76.86    8.28
  -6   4  -2   82.26    7.97
   6   4   2   86.41    9.82
  -7  -4  -2  618.50   23.94
  -7   4  -2  575.49   21.31
  -8  -4  -2   41.49    8.53
  -9  -4  -2    0.19    6.41
   9   5  -2    2.27    6.59
  -8   5   2    4.07    4.18
   8   5  -2   -2.84    4.79
  -7  -5   2  194.29   12.06
   7   5  -2  206.05   13.97
  -7   5   2  195.40   11.60
   6  -5  -2  625.77   21.97
  -6  -5   2  645.68   21.93
   6   5  -2  664.05   23.92
  -6   5   2  634.05   20.92
  -5  -5   2   74.60    7.26
   5  -5  -2   86.90    6.99
   5   5  -2   76.65    7.90
  -5   5   2   83.48    6.48
   5   5  -2   83.52    6.56
  -4  -5   2  364.58   13.39
  -4  -5   2  363.86   10.93
   4  -5  -2  355.63   11.52
   4  -5  -2  344.68   13.30
   4   5  -2  360.61   14.26
  -4   5   2  361.01   12.30
   4   5  -2  372.14   12.71
   3  -5  -2 1452.24   31.57
  -3  -5   2 1394.71   34.19
  -3  -5   2 1454.40   31.52
   3  -5  -2 1449.26   34.59
   3   5  -2 1436.08   32.82
  -3   5   2 1392.82   32.69
   3   5  -2 1394.61   35.01
  -2  -5   2 4033.44   80.02
  -2  -5   2 3837.73   82.06
   2  -5  -2 3907.29   82.53
  -2   5   2 4063.89   81.02
   2   5  -2 3587.16   82.47
   2   5  -2 3997.52   80.56
   1  -5  -2    7.41    1.79
  -1  -5   2    3.19    1.29
  -1  -5   2    3.38    1.13
   1   5  -2    5.49    1.55
   1   5  -2    7.01    1.46
  -1   5   2    2.25    1.34
   0  -5   2  498.46   12.29
   0  -5  -2  499.58   11.74
   0  -5  -2  532.31   13.46
   0  -5   2  500.36   12.87
   0   5  -2  502.46   12.19
   0   5   2  504.90   13.42
   0   5  -2  503.76   13.15
  -1  -5  -2 1841.58   38.85
   1  -5   2 1799.50   37.20
  -1   5  -2 1850.80   39.44
   1   5   2 1714.36   37.75
   1   5   2 1776.91   39.44
  -1   5  -2 1817.94   38.96
   2  -5   2 2696.11   60.59
   2  -5   2 2859.88   57.17
  -2  -5  -2 2827.74   59.12
   2   5   2 2818.88   61.10
  -2   5  -2 2832.80   59.41
   2   5   2 2749.27   61.35
   3  -5   2  200.10    9.10
   3  -5   2  208.44    6.52
  -3  -5  -2  220.54    8.05
   3   5   2  228.15    9.98
   3   5   2  228.32   10.05
  -3   5  -2  215.64    8.16
  -4  -5  -2  401.35   12.57
   4  -5   2  382.44   14.41
   4   5   2  384.23   15.16
  -4   5  -2  398.95   13.15
   4   5   2  374.79   15.11
   5  -5   2  504.95   18.25
  -5  -5  -2  502.66   15.78
   5   5   2  500.29   19.35
   5   5   2  524.08   19.59
  -5   5  -2  525.19   16.90
  -6  -5  -2  237.56   13.26
   6  -5   2  234.27   12.78
   6   5   2  230.21   14.01
  -6   5  -2  240.99   11.67
  -7  -5  -2   14.75    5.44
  -7   5  -2   -0.37    3.32
  -8  -5  -2  135.17   13.50
   9   6  -2   14.07    7.25
  -8   6   2  256.99   14.78
   8   6  -2  275.12   17.77
  -7  -6   2   43.11    6.96
   7   6  -2   30.11    6.93
  -7   6   2   35.72    6.16
   6  -6  -2  119.72    9.29
  -6  -6   2  143.17    9.78
  -6   6   2  135.79    8.98
   6   6  -2  134.75   10.77
  -5  -6   2    3.17    2.70
   5  -6  -2   10.13    3.43
   5   6  -2    6.39    3.46
   5   6  -2   13.41    3.67
  -5   6   2    5.19    2.69
   4  -6  -2 2756.15   61.83
  -4  -6   2 2674.29   61.30
  -4  -6   2 2704.91   57.48
  -4   6   2 2745.28   57.73
   4   6  -2 2618.80   62.70
   4   6  -2 2670.53   60.18
  -4   6   2 2736.94   59.91
   3  -6  -2  216.09    9.39
  -3  -6   2  229.21    7.36
  -3  -6   2  223.59    9.33
   3   6  -2  244.06    8.75
  -3   6   2  232.42    6.85
  -3   6   2  233.33    8.57
   3   6  -2  215.45    9.88
   2  -6  -2  390.93   12.65
  -2  -6   2  400.91   12.56
  -2  -6   2  425.80   10.84
   2   6  -2  405.93   11.56
  -2   6   2  440.80   12.11
   1  -6  -2  235.62    8.37
  -1  -6   2  237.27    8.00
  -1  -6   2  240.40    7.16
   1   6  -2  230.26    7.44
  -1   6   2  241.33    8.07
   0  -6  -2  528.23   13.94
   0  -6   2  525.47   13.47
   0  -6   2  504.57   12.93
   0   6   2  514.46   14.14
   0   6  -2  531.04   13.12
   0   6   2  520.89   12.57
   0   6  -2  525.72   13.77
  -1  -6  -2  135.04    5.57
   1  -6   2  137.04    4.60
   1   6   2  142.07    6.39
  -1   6  -2  133.83    5.78
   1   6   2  136.28    4.02
   1   6   2  138.59    5.80
  -1   6  -2  131.70    5.42
   2  -6   2 1358.87   33.07
   2  -6   2 1399.36   29.89
  -2  -6  -2 1409.88   31.72
   2   6   2 1370.84   33.77
  -2   6  -2 1428.42   31.82
   2   6   2 1385.19   33.26
  -3  -6  -2  255.45    9.04
   3  -6   2  257.92    7.65
  -3   6  -2  247.19    8.93
   3   6   2  241.39   10.65
   3   6   2  248.98   10.86
  -4  -6  -2 2737.10   60.09
   4  -6   2 2672.60   62.91
   4   6   2 2737.03   63.99
   4   6   2 2745.72   64.18
  -4   6  -2 2782.52   60.28
   5  -6   2   27.22    5.08
  -5  -6  -2   29.08    4.14
   5   6   2   32.79    5.74
   5   6   2   20.84    5.05
  -5   6  -2   18.07    3.71
   6  -6   2  138.84   10.07
  -6   6  -2  113.70    8.24
   6   6   2  126.90   10.74
  -7  -6  -2   38.03    7.43
   7   6   2   44.14    8.35
  -8  -6  -2  198.82   14.86
   9   7  -2   -1.87    6.83
  -8  -7   2   10.83    5.64
  -8   7   2    8.26    4.47
   8   7  -2   21.45    7.24
  -7  -7   2   19.09    5.48
   7   7  -2   12.01    5.54
  -7   7   2   19.19    5.11
   6  -7  -2  747.24   28.42
  -6  -7   2  779.44   24.97
   6   7  -2  791.29   27.48
  -6   7   2  752.63   23.74
  -5  -7   2    0.87    2.81
   5  -7  -2    9.60    3.49
  -5   7   2   11.79    3.38
   5   7  -2    3.65    2.89
   5   7  -2    5.48    3.62
  -4  -7   2  122.24    5.35
  -4  -7   2  122.34    7.53
   4  -7  -2  106.88    7.24
  -4   7   2  101.38    6.97
   4   7  -2  122.34    6.94
   4   7  -2  116.86    8.18
  -4   7   2  106.88    6.53
   3  -7  -2   26.47    3.94
  -3  -7   2   33.11    2.93
  -3  -7   2   29.58    3.89
  -3   7   2   28.45    3.51
  -3   7   2   28.78    2.17
   3   7  -2   30.95    3.64
   3   7  -2   36.20    4.79
   2  -7  -2 2449.46   54.83
  -2  -7   2 2417.68   54.36
  -2  -7   2 2518.73   51.82
   2   7  -2 2562.52   53.57
   2   7  -2 2428.27   55.21
  -2   7   2 2471.65   53.61
  -1  -7   2   34.62    2.56
  -1  -7   2   36.29    3.10
   1   7  -2   30.14    3.09
   1   7  -2   23.38    2.96
  -1   7   2   32.55    3.46
   0  -7  -2 1238.78   28.83
   0  -7   2 1224.71   27.81
   0  -7   2 1226.21   28.30
   0   7  -2 1246.92   28.35
   0   7  -2 1251.23   27.98
   0   7   2 1243.19   29.28
   0   7   2 1273.28   27.22
   1  -7   2  837.83   21.41
  -1  -7  -2  849.05   20.77
   1  -7   2  828.51   19.33
   1   7   2  837.58   20.91
   1   7   2  832.84   21.89
   1   7   2  862.71   18.29
  -1   7  -2  866.15   20.84
  -1   7  -2  851.83   20.47
  -2  -7  -2 4052.47   85.41
   2  -7   2 3977.49   86.89
   2  -7   2 4150.66   83.66
   2   7   2 4173.39   87.88
   2   7   2 4064.57   86.99
  -2   7  -2 4037.93   85.98
  -2   7  -2 4093.89   85.25
  -3  -7  -2  274.87    9.81
   3  -7   2  270.46    8.27
   3  -7   2  272.24   11.27
  -3   7  -2  277.21    9.74
   3   7   2  279.35   11.75
   3   7   2  270.44   11.44
   4  -7   2  333.75   14.07
  -4  -7  -2  371.63   12.58
   4   7   2  377.17   15.26
  -4   7  -2  363.80   12.28
   4   7   2  360.72   14.94
   5  -7   2   45.43    6.45
  -5  -7  -2   56.37    5.79
   5   7   2   44.91    6.71
  -5   7  -2   50.65    5.42
   5   7   2   44.11    6.94
  -6  -7  -2  366.62   14.52
   6  -7   2  391.64   17.46
   6   7   2  365.68   17.79
   6   7   2  373.90   18.20
  -6   7  -2  380.14   15.04
  -7  -7  -2    5.13    4.41
   7   7   2   10.41    5.68
  -8  -7  -2  106.90   12.83
  -8   7  -2  146.82   14.07
  -8  -8   2  172.59   12.71
   8   8  -2  142.96   14.90
  -8   8   2  164.99   12.15
  -7  -8   2   88.49    9.80
   7   8  -2  102.37   12.02
  -7   8   2  112.24    9.68
  -6  -8   2    8.51    4.13
  -6   8   2    0.90    2.82
   6   8  -2    2.26    4.21
   5  -8  -2  739.53   23.14
  -5  -8   2  704.58   22.68
   5   8  -2  692.53   22.08
   5   8  -2  705.94   24.45
  -5   8   2  708.49   21.34
  -4  -8   2  709.20   21.47
   4  -8  -2  701.46   21.69
   4   8  -2  723.23   20.85
  -4   8   2  719.55   20.41
   4   8  -2  677.28   22.66
  -3  -8   2  378.98   13.38
  -3  -8   2  386.17   10.39
   3  -8  -2  378.94   13.62
   3   8  -2  366.73   14.05
   3   8  -2  403.66   12.76
  -3   8   2  357.73   12.22
  -2  -8   2  829.19   18.78
   2  -8  -2  817.40   21.75
  -2  -8   2  762.38   20.98
   2   8  -2  794.73   20.60
  -2   8   2  779.82   20.58
   2   8  -2  807.39   22.06
   1  -8  -2 1174.31   28.35
  -1  -8   2 1156.27   26.32
  -1  -8   2 1164.31   27.58
   1   8  -2 1167.05   27.60
   1   8  -2 1147.44   27.86
  -1   8   2 1179.04   28.05
   0  -8   2 1393.57   31.33
   0  -8   2 1380.05   30.78
   0  -8  -2 1248.00   31.59
   0   8   2 1445.73   30.16
   0   8   2 1359.49   32.48
   0   8  -2 1415.93   31.32
   0   8  -2 1365.96   31.19
  -1  -8  -2  415.08   12.51
   1  -8   2  441.50   11.45
   1   8   2  420.26   12.52
  -1   8  -2  421.40   12.19
  -1   8  -2  420.14   12.16
   1   8   2  414.60   13.49
   1   8   2  416.84   10.02
  -2  -8  -2   42.77    3.87
   2  -8   2   50.41    4.50
   2   8   2   63.76    5.84
  -2   8  -2   53.79    4.18
  -2   8  -2   58.60    4.39
   3  -8   2 1728.64   37.96
   3  -8   2 1647.18   41.86
  -3  -8  -2 1767.57   40.07
   3   8   2 1761.48   43.03
  -3   8  -2 1752.94   41.18
   3   8   2 1728.30   42.43
  -3   8  -2 1705.09   39.32
  -4  -8  -2  664.84   19.11
   4  -8   2  644.96   21.35
  -4   8  -2  670.27   18.76
   4   8   2  655.42   21.96
  -4   8  -2  638.42   20.35
   4   8   2  671.43   22.40
   5  -8   2    4.61    3.26
  -5  -8  -2    1.63    2.30
   5   8   2    3.05    3.27
  -5   8  -2    0.29    2.41
   5   8   2    0.37    3.41
  -5   8  -2    1.03    2.57
   6  -8   2  422.92   18.80
  -6  -8  -2  456.88   16.43
   6   8   2  438.70   19.94
   6   8   2  471.91   20.38
  -6   8  -2  412.24   17.81
   7  -8   2  275.23   16.13
  -7  -8  -2  262.55   15.82
   7   8   2  246.12   16.47
  -7   8  -2  263.55   14.97
  -8  -8  -2   98.55   12.41
  -8   8  -2   84.91   10.92
  -8  -9   2    7.48    5.10
   8   9  -2   -4.41    4.86
  -8   9   2    7.84    5.05
  -7  -9   2  435.27   19.00
  -7   9   2  424.51   17.86
   7   9  -2  397.70   20.72
  -6  -9   2  146.36   10.33
   6   9  -2  124.22   12.22
  -6   9   2  113.64    8.84
  -5  -9   2  367.89   15.14
   5  -9  -2  362.73   15.19
   5   9  -2  340.20   16.18
   5   9  -2  375.25   14.68
  -5   9   2  340.21   13.79
  -4  -9   2    4.03    2.75
   4  -9  -2    5.48    2.65
   4   9  -2    0.18    2.41
  -4   9   2    6.62    2.65
   4   9  -2    6.52    2.55
  -3  -9   2 2335.25   53.63
  -3  -9   2 2348.67   49.39
   3  -9  -2 2354.60   54.26
   3   9  -2 2395.67   53.09
   3   9  -2 2309.72   54.99
  -3   9   2 2311.36   52.62
  -2  -9   2  255.96    9.88
  -2  -9   2  258.85    7.89
   2  -9  -2  250.69   10.14
   2   9  -2  263.65    9.79
  -2   9   2  274.03    9.84
  -1  -9   2  476.15   13.82
  -1  -9   2  467.06   12.59
   1  -9  -2  463.71   14.30
   1   9  -2  485.32   14.25
  -1   9   2  464.45   14.34
   1   9  -2  457.25   14.00
   0  -9   2  215.77    7.56
   0  -9   2  192.49    7.58
   0  -9  -2  218.02    8.42
   0   9  -2  212.73    8.00
   0   9   2  207.38    6.78
   0   9  -2  198.80    7.54
   0   9   2  195.38    8.55
   1  -9   2 2300.13   49.16
  -1  -9  -2 2321.67   50.70
   1  -9   2 2271.74   51.12
   1   9   2 2323.71   52.27
   1   9   2 2304.70   50.36
  -1   9  -2 2298.64   49.76
  -1   9  -2 2227.88   50.05
   2  -9   2  222.19    9.50
   2  -9   2  210.68    7.57
  -2  -9  -2  219.40    8.69
  -2   9  -2  218.05    8.43
   2   9   2  205.44    9.69
  -2   9  -2  210.52    8.56
   2   9   2  192.42    8.94
   3  -9   2  142.02    6.10
  -3  -9  -2  136.73    7.07
   3  -9   2  137.47    8.21
   3   9   2  140.95    8.85
  -3   9  -2  136.68    7.44
   3   9   2  141.84    8.32
  -3   9  -2  137.06    6.77
  -4  -9  -2   66.87    5.44
   4  -9   2   65.46    7.15
  -4   9  -2   82.39    5.84
  -4   9  -2   58.38    6.35
   4   9   2   66.86    7.49
   4   9   2   75.17    7.91
  -5  -9  -2 1447.66   36.30
   5  -9   2 1395.08   39.50
  -5   9  -2 1410.66   38.07
   5   9   2 1539.70   41.49
  -5   9  -2 1397.80   37.93
   5   9   2 1416.68   40.38
   6  -9   2  115.78   11.22
  -6  -9  -2   91.55    7.63
  -6   9  -2   83.30    8.81
   6   9   2  101.61   11.01
   6   9   2  106.82   11.66
   7  -9   2   51.45    8.56
  -7   9  -2   32.22    7.10
   7   9   2   38.91    8.88
  -8  -9  -2    4.93    5.48
  -8   9  -2    4.68    4.65
   8   9   2    4.79    5.60
  -8 -10   2    1.58    4.83
   8  10  -2    5.47    5.94
  -8  10   2   -1.73    4.39
  -7 -10   2  292.71   15.60
  -7  10   2  264.82   14.53
   7  10  -2  277.51   17.36
  -6 -10   2   14.47    4.63
  -6  10   2    6.50    4.04
   6  10  -2   21.24    6.08
   5 -10  -2  758.74   24.79
  -5 -10   2  756.77   24.29
   5  10  -2  761.69   26.34
   5  10  -2  758.66   23.92
  -5  10   2  801.51   23.66
   4 -10  -2   11.38    3.51
  -4 -10   2   14.65    3.62
   4  10  -2   16.50    3.57
  -4  10   2   13.85    3.51
   4  10  -2   18.01    4.31
  -3 -10   2   86.67    6.48
   3 -10  -2   98.15    6.92
  -3  10   2   98.44    6.42
   3  10  -2  114.17    6.83
   3  10  -2   98.57    7.31
  -2 -10   2  151.68    5.75
  -2 -10   2  149.98    7.53
   2 -10  -2  150.14    7.82
   2  10  -2  159.96    8.21
  -2  10   2  159.76    7.69
   2  10  -2  147.13    7.59
  -1 -10   2 2630.14   58.01
   1 -10  -2 2629.70   59.10
  -1 -10   2 2734.98   56.73
   1  10  -2 2623.42   58.58
  -1  10   2 2676.24   59.01
   1  10  -2 2661.65   58.77
   0 -10   2   42.77    3.67
   0 -10  -2   46.25    4.60
   0  10   2   41.21    3.12
   0  10   2   48.26    5.16
   0  10  -2   43.02    4.33
   0  10  -2   39.23    3.48
   1 -10   2  490.27   13.84
  -1 -10  -2  508.32   15.05
   1 -10   2  485.74   15.18
   1  10   2  490.31   14.51
  -1  10  -2  500.24   14.70
  -1  10  -2  509.63   14.12
   1  10   2  506.56   16.30
  -2 -10  -2   63.63    4.92
   2 -10   2   59.78    5.30
   2 -10   2   57.52    4.35
   2  10   2   67.81    6.71
  -2  10  -2   64.40    4.85
  -2  10  -2   65.71    4.80
   2  10   2   63.25    5.24
   3 -10   2 1703.34   38.32
   3 -10   2 1708.48   42.27
  -3 -10  -2 1630.62   39.65
   3  10   2 1677.45   43.05
  -3  10  -2 1684.07   40.54
   3  10   2 1617.24   41.70
  -3  10  -2 1716.27   39.16
   4 -10   2    6.06    3.25
  -4 -10  -2   14.11    3.46
   4  10   2    4.52    3.44
  -4  10  -2   10.38    3.19
   4  10   2    7.24    3.41
  -4  10  -2    4.54    2.43
  -5 -10  -2   40.82    5.44
   5 -10   2   47.27    7.04
   5  10   2   50.82    7.52
  -5  10  -2   47.82    6.36
   5  10   2   34.69    6.88
  -6 -10  -2    3.72    3.29
   6 -10   2    5.48    4.13
   6  10   2    1.08    4.14
  -6  10  -2    7.36    3.91
   6  10   2    3.41    4.17
   7 -10   2  446.12   21.43
  -7  10  -2  464.93   20.45
   7  10   2  485.32   23.25
  -8 -10  -2    3.60    5.74
   8  10   2    4.42    6.13
  -8  10  -2    7.79    5.64
  -8 -11   2   -1.92    4.86
  -8  11   2    8.96    5.43
   8  11  -2    4.90    6.34
  -7 -11   2  222.50   13.91
  -7  11   2  257.51   14.29
   7  11  -2  241.82   16.57
  -6 -11   2  352.09   15.98
  -6  11   2  316.93   14.60
   6  11  -2  297.06   17.32
  -5 -11   2  123.39    9.07
   5 -11  -2  128.19    9.32
  -5  11   2  126.31    8.49
   5  11  -2  145.37   11.04
   5  11  -2  127.36   11.23
   4 -11  -2   76.36    7.86
  -4 -11   2   71.28    7.33
  -4  11   2   74.30    6.39
   4  11  -2   79.02    8.38
   4  11  -2   66.39    6.84
   3 -11  -2 1066.05   28.90
  -3 -11   2 1006.34   27.81
  -3  11   2  996.84   27.30
   3  11  -2 1074.56   28.20
   3  11  -2 1007.13   29.03
  -2 -11   2  898.36   20.88
  -2 -11   2  868.99   23.64
   2 -11  -2  864.94   24.48
   2  11  -2  875.23   24.21
  -2  11   2  861.03   23.81
   2  11  -2  912.15   24.90
  -1 -11   2  268.76    8.84
   1 -11  -2  251.09   10.27
  -1 -11   2  241.97    9.52
   1  11  -2  243.58   10.20
  -1  11   2  237.41   10.16
   1  11  -2  249.87    9.91
   0 -11  -2  112.82    6.46
   0 -11   2  111.00    5.86
   0  11  -2  108.00    5.71
   0  11   2  116.24    7.11
   0  11  -2  107.54    6.47
   0  11   2  106.30    5.01
   1 -11   2 1889.34   44.80
  -1 -11  -2 1900.12   44.58
   1 -11   2 1929.01   43.29
  -1  11  -2 2001.06   43.41
  -1  11  -2 1948.90   44.43
   1  11   2 1927.25   43.96
   1  11   2 1981.38   46.55
   2 -11   2 1042.42   26.12
   2 -11   2 1036.69   28.36
  -2 -11  -2 1065.77   27.22
  -2  11  -2 1033.39   26.99
  -2  11  -2 1079.39   26.03
   2  11   2 1063.09   27.89
  -3 -11  -2   59.42    5.92
   3 -11   2   79.07    6.80
   3  11   2   69.32    7.22
  -3  11  -2   80.43    5.99
   3  11   2   64.76    7.23
  -3  11  -2   66.15    5.29
   4 -11   2  161.82   10.21
  -4 -11  -2  153.11    8.55
   4  11   2  143.01   10.25
  -4  11  -2  167.43    9.43
   4  11   2  140.20    9.73
   5 -11   2  498.51   19.91
  -5 -11  -2  445.01   16.57
   5  11   2  466.03   20.33
  -5  11  -2  472.44   17.97
   5  11   2  470.54   19.95
   6 -11   2  323.93   17.06
  -6 -11  -2  297.61   13.86
   6  11   2  331.02   17.91
  -6  11  -2  302.72   15.26
   6  11   2  305.13   17.41
   7 -11   2    1.57    4.46
  -7  11  -2   -7.17    3.50
   7  11   2   -1.21    4.99
   7  11   2    7.40    5.60
  -8 -11  -2   14.26    6.68
   8  11   2   13.60    7.59
  -8  11  -2   19.57    6.40
  -8 -12   2  229.78   15.50
   8  12  -2  258.80   19.06
  -8  12   2  281.43   16.03
  -7 -12   2    6.51    5.27
   7  12  -2   13.12    6.15
  -7  12   2   12.44    5.12
  -6 -12   2   31.32    6.24
  -6  12   2   34.01    6.16
   6  12  -2   10.71    5.77
   5 -12  -2  207.26   12.17
  -5 -12   2  209.61   11.74
   5  12  -2  207.08   13.14
  -5  12   2  212.81   11.29
  -4 -12   2  772.64   24.27
   4 -12  -2  821.58   25.71
   4  12  -2  757.87   25.87
  -4  12   2  771.40   23.65
   4  12  -2  873.67   25.27
   3 -12  -2  132.09    8.61
  -3 -12   2  124.52    7.79
  -3  12   2  139.55    8.03
   3  12  -2  153.08    8.71
   3  12  -2  132.48    8.82
  -2 -12   2  337.61   12.67
  -2 -12   2  356.83   10.45
   2 -12  -2  359.79   13.68
   2  12  -2  364.35   13.67
  -2  12   2  359.98   13.17
   2  12  -2  336.75   13.34
  -1 -12   2   43.67    4.68
  -1 -12   2   49.25    3.85
   1 -12  -2   38.37    4.67
  -1  12   2   45.28    5.18
   1  12  -2   42.91    4.68
   1  12  -2   51.14    5.57
   0 -12   2 2423.27   54.60
   0 -12   2 2439.13   54.48
   0 -12  -2 2490.47   55.79
   0  12  -2 2520.93   55.81
   0  12  -2 2415.68   54.34
   0  12   2 2513.78   53.14
   0  12   2 2470.59   56.69
   1 -12   2   76.51    5.69
   1 -12   2   74.60    5.11
  -1 -12  -2   95.13    6.19
  -1  12  -2   83.23    5.67
   1  12   2   84.14    5.51
  -1  12  -2   85.15    5.04
   1  12   2   93.61    6.87
   2 -12   2  402.74   15.07
   2 -12   2  394.98   13.35
  -2 -12  -2  426.55   14.44
  -2  12  -2  426.32   12.89
   2  12   2  418.09   14.57
  -2  12  -2  405.07   14.02
   3 -12   2  812.50   25.22
  -3 -12  -2  811.97   23.55
   3  12   2  839.05   26.60
  -3  12  -2  845.57   24.01
  -3  12  -2  835.89   22.36
   3  12   2  827.17   25.20
  -4 -12  -2  431.66   15.73
   4 -12   2  429.82   17.71
  -4  12  -2  437.89   16.39
   4  12   2  421.83   18.50
   4  12   2  459.17   18.21
  -5 -12  -2   23.44    4.74
   5 -12   2   20.62    5.17
  -5  12  -2   33.92    6.00
   5  12   2   24.43    6.01
   5  12   2   20.27    6.18
   6 -12   2  305.88   16.66
  -6 -12  -2  251.31   12.87
  -6  12  -2  255.75   14.09
   6  12   2  262.41   16.66
   6  12   2  252.30   16.04
   7 -12   2   44.63    8.65
   7  12   2   43.02    8.91
   7  12   2   41.16    9.19
  -7  12  -2   50.13    8.33
   8  12   2  177.79   17.99
  -8  12  -2  137.81   13.95
  -8 -13   2   15.30    6.64
   8  13  -2   11.63    7.01
  -8  13   2    4.94    5.28
  -7 -13   2    6.80    4.90
   7  13  -2   12.21    6.12
  -7  13   2   26.36    6.50
  -6 -13   2  601.19   22.59
   6  13  -2  624.78   25.82
  -6  13   2  596.78   21.97
   5 -13  -2   -0.15    3.42
  -5 -13   2    2.33    3.41
  -5  13   2    1.84    3.29
   5  13  -2    1.23    3.99
   4 -13  -2   93.80    8.39
  -4 -13   2   79.34    8.02
  -4  13   2   91.69    7.43
   4  13  -2  105.90   10.34
   4  13  -2  119.73    8.57
   3 -13  -2    2.77    2.68
  -3 -13   2    4.75    2.79
   3  13  -2    4.77    2.80
   3  13  -2    2.09    2.65
  -3  13   2    2.85    2.49
  -2 -13   2 1484.98   34.51
   2 -13  -2 1449.03   36.88
  -2 -13   2 1417.95   35.66
  -2  13   2 1412.31   35.95
   2  13  -2 1446.46   36.87
   2  13  -2 1328.72   36.37
   1 -13  -2    1.08    2.16
  -1 -13   2    1.77    1.57
  -1 -13   2   -0.45    1.79
   1  13  -2    1.56    2.55
  -1  13   2    2.91    2.57
   1  13  -2    1.91    1.90
   0 -13  -2  385.42   13.59
   0 -13   2  369.57   12.49
   0 -13   2  361.44   12.40
   0  13   2  355.50   13.84
   0  13   2  375.15   11.36
   0  13  -2  353.13   12.15
   0  13  -2  357.77   13.43
   1 -13   2   14.21    3.15
  -1 -13  -2   22.51    3.78
   1 -13   2   19.73    3.32
  -1  13  -2   17.76    3.43
   1  13   2   24.19    3.65
   1  13   2   19.02    4.05
  -1  13  -2   26.57    3.33
   2 -13   2 2595.76   60.35
   2 -13   2 2530.90   57.94
  -2 -13  -2 2593.53   58.90
  -2  13  -2 2605.08   58.89
  -2  13  -2 2591.80   56.58
   2  13   2 2564.42   59.22
   2  13   2 2601.42   61.51
   3 -13   2   90.02    8.79
  -3 -13  -2   91.41    7.05
  -3  13  -2   91.41    7.02
   3  13   2   95.90    7.85
   3  13   2   83.02    8.66
  -4 -13  -2  209.30   10.82
   4 -13   2  203.17   12.05
  -4  13  -2  200.62   10.83
   4  13   2  208.25   12.22
   4  13   2  225.60   13.40
   5 -13   2   41.62    7.30
  -5 -13  -2   33.69    5.79
   5  13   2   47.35    7.60
   5  13   2   57.18    8.52
  -5  13  -2   49.03    6.90
  -6 -13  -2  546.33   20.04
   6 -13   2  529.07   23.18
  -6  13  -2  536.47   21.04
   6  13   2  530.21   23.63
   6  13   2  535.12   24.37
   7 -13   2   20.75    7.32
   7  13   2   13.91    7.02
  -7  13  -2    6.96    4.75
   7  13   2    9.95    6.32
   8  13   2  106.46   15.15
  -8 -14   2  159.78   13.77
  -8  14   2  154.38   13.26
  -7 -14   2   28.61    6.94
   7  14  -2   13.39    6.42
  -7  14   2    8.78    5.46
  -6 -14   2   55.44    8.13
   6  14  -2   43.41    8.50
  -6  14   2   52.47    7.84
  -5 -14   2  204.58   12.10
  -5  14   2  201.81   11.84
   5  14  -2  195.80   13.44
  -4 -14   2  948.07   28.57
   4 -14  -2  963.03   30.30
   4  14  -2  980.99   30.97
  -4  14   2  969.33   28.47
   4  14  -2 1003.72   29.96
  -3 -14   2   23.04    4.41
   3 -14  -2   17.45    4.36
   3  14  -2   27.06    5.05
  -3  14   2   22.64    4.61
   3  14  -2   24.40    5.08
   2 -14  -2   40.27    5.53
  -2 -14   2   40.85    5.05
   2  14  -2   49.48    6.23
   2  14  -2   41.72    5.55
  -2  14   2   41.02    5.47
  -1 -14   2  699.18   20.40
   1 -14  -2  723.55   21.71
  -1 -14   2  687.54   18.89
   1  14  -2  697.39   21.61
   1  14  -2  693.32   20.62
  -1  14   2  681.84   21.51
   0 -14  -2  645.32   20.33
   0 -14   2  669.64   19.43
   0 -14   2  695.99   19.63
   0  14  -2  685.95   20.75
   0  14   2  649.39   21.05
   0  14  -2  708.99   19.56
   1 -14   2   88.51    6.06
   1 -14   2   93.55    6.63
  -1 -14  -2   69.73    6.12
   1  14   2   74.31    7.46
   1  14   2   78.95    5.73
  -1  14  -2   85.26    6.61
  -1  14  -2   75.97    5.07
  -2 -14  -2  393.64   14.75
   2 -14   2  406.85   14.46
   2 -14   2  399.28   15.62
  -2  14  -2  413.06   13.11
  -2  14  -2  420.16   14.93
   2  14   2  405.68   14.96
   2  14   2  414.21   16.78
   3 -14   2  440.27   17.74
  -3 -14  -2  448.94   16.24
   3  14   2  451.18   18.83
   3  14   2  462.26   17.58
  -3  14  -2  452.34   16.36
  -4 -14  -2  658.06   21.35
   4 -14   2  610.29   23.11
   4  14   2  653.24   23.37
  -4  14  -2  642.34   21.62
   4  14   2  661.63   25.26
   5 -14   2   35.65    6.88
  -5 -14  -2   28.50    5.56
   5  14   2   33.35    6.77
   5  14   2   33.02    7.41
  -5  14  -2   23.04    5.38
   6 -14   2   90.74   11.27
  -6 -14  -2   97.10    9.63
  -6  14  -2  105.58   10.92
   6  14   2  105.05   12.36
   6  14   2  115.62   13.39
   7 -14   2   46.69    9.46
   7  14   2   67.49   11.22
  -7  14  -2   49.21    8.46
   7  14   2   52.33   10.24
  -8 -15   2   -2.45    8.69
  -7 -15   2  113.47   12.03
  -7  15   2  126.84   12.19
   7  15  -2  125.08   14.02
  -6 -15   2  101.08   10.62
   6  15  -2  100.55   12.03
  -6  15   2  108.93   10.75
  -5 -15   2  101.95    9.73
   5  15  -2   93.31   10.71
  -5  15   2  114.19    9.49
   4 -15  -2   38.12    6.53
  -4 -15   2   19.96    4.73
  -4  15   2   25.16    5.34
   4  15  -2   33.44    6.42
   4  15  -2   21.99    4.94
   3 -15  -2  968.98   29.55
  -3 -15   2 1002.61   28.34
  -3  15   2  994.15   28.58
   3  15  -2  920.78   29.29
   3  15  -2  960.97   29.49
  -2 -15   2  446.95   15.75
  -2  15   2  411.92   16.03
   2  15  -2  452.49   16.38
   2  15  -2  388.89   16.35
  -1 -15   2  167.49    7.80
  -1 -15   2  171.00    8.90
   1 -15  -2  158.35    9.32
   1  15  -2  174.56    9.10
  -1  15   2  173.45    9.91
   1  15  -2  183.43   10.10
   0 -15   2  205.43    9.26
   0 -15  -2  201.56   10.13
   0 -15   2  197.72    9.43
   0  15  -2  207.14    9.16
   0  15  -2  197.17   10.26
   0  15   2  207.59   10.79
   1 -15   2 1065.97   28.09
   1 -15   2 1041.28   28.98
  -1 -15  -2 1053.44   29.19
  -1  15  -2 1093.49   27.04
   1  15   2 1076.68   27.87
  -1  15  -2 1036.31   28.88
   1  15   2 1073.01   30.71
  -2 -15  -2  150.32    8.83
   2 -15   2  141.80    9.30
   2 -15   2  156.84    8.84
   2  15   2  144.01    9.91
   2  15   2  144.30    8.70
  -2  15  -2  143.96    8.82
   3 -15   2  135.92    9.59
  -3 -15  -2  118.97    8.36
  -3  15  -2  127.56    8.74
   3  15   2  125.52    9.04
   3  15   2  114.69    9.77
  -4 -15  -2   74.03    7.77
   4 -15   2   93.51    9.90
   4  15   2   72.21    8.74
  -4  15  -2   74.74    8.09
   4  15   2   73.32    9.55
  -5 -15  -2  442.38   17.77
   5 -15   2  446.55   20.68
  -5  15  -2  476.34   19.16
   5  15   2  464.10   20.63
   5  15   2  436.91   21.78
   6 -15   2   63.29    9.99
  -6 -15  -2   63.11    8.33
   6  15   2   63.71   10.91
   6  15   2   57.28    9.82
  -6  15  -2   67.18    8.82
  -7 -15  -2    1.85    4.54
   7 -15   2    6.44    5.86
   7  15   2   -5.80    5.15
  -7  15  -2   -0.96    4.49
   7  15   2    2.53    5.62
  -7 -16   2   49.77    8.82
  -7  16   2   54.56    9.36
   7  16  -2   63.06   10.83
  -6 -16   2    8.76    4.83
   6  16  -2   -0.52    5.01
  -6  16   2    4.84    4.44
  -5 -16   2  577.57   22.41
   5  16  -2  624.62   25.02
  -5  16   2  609.08   22.54
  -4 -16   2   -5.06    2.88
   4 -16  -2    4.47    3.62
  -4  16   2    4.65    3.79
   4  16  -2   15.99    7.98
   4  16  -2    7.68    4.15
   3 -16  -2  436.91   17.90
  -3 -16   2  402.28   16.04
   3  16  -2  367.69   17.07
   3  16  -2  426.41   17.59
  -3  16   2  432.30   16.90
   2 -16  -2    6.33    3.39
  -2 -16   2    6.15    3.18
   2  16  -2    4.93    3.07
   2  16  -2   11.90    4.03
  -2  16   2    4.85    3.46
  -1 -16   2 1197.28   31.54
  -1 -16   2 1173.19   29.64
   1 -16  -2 1145.42   32.62
  -1  16   2 1183.88   33.06
   1  16  -2 1228.69   33.38
   1  16  -2 1212.22   32.01
   0 -16   2    8.97    3.19
   0 -16   2   12.37    3.15
   0 -16  -2    7.30    3.40
   0  16  -2    9.65    3.55
   0  16   2   13.20    4.06
   0  16  -2    6.49    2.54
  -1 -16  -2   16.81    4.13
   1 -16   2   20.28    4.22
   1 -16   2   28.52    4.55
  -1  16  -2   18.74    3.33
   1  16   2   19.63    4.69
  -1  16  -2   21.76    4.79
   1  16   2   19.73    3.75
   2 -16   2    8.91    3.51
   2 -16   2   10.59    3.76
  -2 -16  -2    8.65    3.60
   2  16   2    6.65    3.08
   2  16   2   15.00    4.63
  -2  16  -2   15.57    4.06
  -3 -16  -2 1329.02   36.20
   3 -16   2 1399.30   38.58
   3  16   2 1320.33   39.58
   3  16   2 1310.32   37.01
  -3  16  -2 1347.88   36.42
  -4 -16  -2   -3.40    2.84
   4 -16   2    3.02    4.00
   4  16   2   -2.97    2.83
   4  16   2    2.11    3.99
  -4  16  -2    2.36    3.32
   5 -16   2   56.07    8.68
  -5 -16  -2   55.02    7.71
   5  16   2   50.14    9.18
   5  16   2   43.64    7.71
  -5  16  -2   47.77    7.19
   6 -16   2    8.25    5.88
  -6 -16  -2    7.26    4.46
   6  16   2    1.13    4.69
  -6  16  -2   -0.14    3.90
   6  16   2    2.20    5.81
   7 -16   2  236.65   17.91
  -7 -16  -2  244.25   14.71
   7  16   2  249.96   18.06
   7  16   2  212.68   17.98
  -7  16  -2  221.13   15.44
  -7 -17   2  138.27   13.97
  -7  17   2  124.36   13.25
   7  17  -2  138.50   15.61
  -6 -17   2   41.79    7.92
  -6  17   2   47.32    8.23
   6  17  -2   49.35    9.44
  -5 -17   2   83.90    9.95
  -5  17   2  110.74   11.26
   5  17  -2  119.15   12.61
   4 -17  -2   29.16    6.07
  -4 -17   2   30.43    6.11
   4  17  -2   30.10    6.49
  -4  17   2   32.61    6.33
  -3 -17   2  548.81   19.52
   3 -17  -2  542.88   20.81
  -3  17   2  542.24   20.00
   3  17  -2  449.14   20.08
   3  17  -2  546.91   20.73
  -2 -17   2  177.32   10.07
   2  17  -2  166.66   10.23
  -2  17   2  163.56   10.67
   2  17  -2  155.05   10.70
   1 -17  -2  152.96   10.10
  -1 -17   2  147.61    9.13
   1  17  -2  153.06    9.17
  -1  17   2  163.70   10.40
   1  17  -2  174.28   10.73
   0 -17   2   35.07    5.20
   0 -17   2   34.94    4.90
   0 -17  -2   40.61    5.84
   0  17   2   38.14    6.09
   0  17  -2   37.64    4.90
   0  17  -2   31.87    5.57
  -1 -17  -2 1018.95   29.56
   1 -17   2 1021.87   28.59
   1 -17   2 1026.20   29.26
  -1  17  -2 1005.21   29.73
   1  17   2 1051.44   31.29
   1  17   2 1095.53   34.50
   2 -17   2  168.70   10.80
   2 -17   2  200.23   10.83
  -2 -17  -2  183.82   10.75
   2  17   2  194.82   10.41
   2  17   2  184.81   11.93
  -2  17  -2  173.61   10.33
   3 -17   2  401.14   17.45
  -3 -17  -2  374.73   15.74
   3  17   2  349.45   17.78
  -3  17  -2  355.46   15.78
   3  17   2  364.59   16.15
   4 -17   2   65.19    9.11
  -4 -17  -2   92.74    9.06
   4  17   2   89.87   10.10
  -4  17  -2   81.81    9.15
   4  17   2   74.73   10.42
   5 -17   2  499.62   22.64
  -5 -17  -2  501.04   19.94
  -5  17  -2  483.27   20.41
   5  17   2  490.81   21.93
   5  17   2  488.53   24.16
  -6 -17  -2   13.63    5.31
   6 -17   2   20.00    7.22
  -6  17  -2   19.94    6.51
   6  17   2   16.40    6.53
   6  17   2   20.10    7.56
  -7 -17  -2    3.01    4.95
   7  17   2    1.63    6.12
   7  17   2    3.67    6.49
  -7  17  -2    4.77    6.02
  -7 -18   2   56.19    9.61
  -7  18   2   50.65    9.14
  -6 -18   2   25.69    6.79
   6  18  -2   15.00    6.86
  -6  18   2   34.28    7.43
  -5 -18   2   55.63    8.25
   5  18  -2   79.79   10.50
  -5  18   2   42.57    7.53
  -4 -18   2  426.71   18.08
   4 -18  -2  412.25   19.46
  -4  18   2  433.47   18.81
   4  18  -2  437.71   19.97
  -3 -18   2   21.90    5.35
   3 -18  -2   26.28    5.90
   3  18  -2   27.17    5.74
   3  18  -2   25.83    6.03
  -3  18   2   26.77    6.19
  -2 -18   2  200.88   11.21
   2  18  -2  200.56   12.43
  -2  18   2  208.00   12.12
   2  18  -2  189.29   11.28
   1 -18  -2  473.73   18.48
  -1 -18   2  473.10   17.32
  -1  18   2  460.38   18.62
   1  18  -2  472.90   17.35
   1  18  -2  488.68   19.03
   0 -18  -2  648.57   22.02
   0 -18   2  640.61   20.19
   0 -18   2  625.19   20.61
   0  18   2  642.33   22.58
   0  18  -2  629.17   19.80
   0  18  -2  644.26   22.31
   1 -18   2   30.58    5.23
  -1 -18  -2   31.18    5.48
   1 -18   2   15.84    4.31
  -1  18  -2   21.54    5.41
   1  18   2   20.16    5.12
  -2 -18  -2   99.78    9.43
   2 -18   2   67.79   10.00
   2 -18   2   74.30    8.32
   2  18   2   67.08    8.99
   2  18   2   69.17    7.24
  -2  18  -2   76.87    8.47
  -3 -18  -2  130.38    9.77
   3 -18   2  141.94   10.92
   3  18   2  146.68   11.99
   3  18   2  134.96   10.08
  -3  18  -2  139.15   10.20
   4 -18   2  446.34   20.01
  -4 -18  -2  401.49   17.34
  -4  18  -2  411.63   18.03
   4  18   2  350.67   17.72
   4  18   2  347.76   19.81
   5 -18   2   17.04    5.95
  -5 -18  -2    8.70    4.52
   5  18   2    6.81    4.54
  -5  18  -2    5.78    4.37
   5  18   2    6.64    5.64
   6 -18   2   57.40   10.45
  -6 -18  -2   62.22    8.61
   6  18   2   45.97    9.44
  -6  18  -2   68.15    9.92
   6  18   2   74.06   12.33
  -7 -18  -2  153.16   12.98
   7  18   2  155.66   20.99
  -6 -19   2  348.70   18.48
   6  19  -2  371.42   21.62
  -6  19   2  388.44   19.38
  -5 -19   2    9.70    5.48
  -5  19   2   17.98    6.16
   5  19  -2   15.79    6.25
  -4 -19   2   28.16    6.36
   4 -19  -2   41.96    9.46
   4  19  -2   26.69    6.41
  -4  19   2   20.37    6.12
  -3 -19   2   10.48    4.69
   3 -19  -2   19.62    5.53
   3  19  -2   18.86    5.45
  -3  19   2   19.56    5.93
   3  19  -2   13.57    5.24
  -2 -19   2  646.43   21.95
   2  19  -2  622.16   23.99
   2  19  -2  667.04   22.80
  -2  19   2  594.36   22.38
  -1 -19   2    1.44    3.41
   1 -19  -2    0.43    3.25
   1  19  -2    1.00    2.59
   1  19  -2   -2.68    3.30
  -1  19   2   -0.08    3.23
   0 -19   2  170.10   10.44
   0 -19  -2  165.86   11.07
   0 -19   2  179.73    9.88
   0  19   2  198.54   12.24
   0  19  -2  200.86   12.03
  -1 -19  -2   43.53    6.72
   1 -19   2   43.47    6.22
   1 -19   2   41.13    6.14
   1  19   2   44.74    7.27
  -1  19  -2   45.56    7.12
   2 -19   2  533.78   20.54
  -2 -19  -2  572.28   20.62
  -2  19  -2  525.02   20.14
   2  19   2  486.03   23.27
   2  19   2  516.57   21.84
   3 -19   2    6.61    4.43
  -3 -19  -2    4.75    4.48
   3  19   2   -0.18    3.60
   3  19   2    5.54    3.71
  -3  19  -2   -1.61    3.25
  -4 -19  -2  302.79   15.55
   4 -19   2  327.01   17.68
   4  19   2  327.25   19.38
   4  19   2  310.51   16.54
  -4  19  -2  283.34   15.63
   5 -19   2   18.19    6.61
  -5 -19  -2   27.58    6.44
  -5  19  -2   19.74    6.29
   5  19   2   22.27    6.59
   5  19   2   17.30    7.55
   6 -19   2  242.32   17.70
  -6 -19  -2  244.19   15.00
   6  19   2  206.19   16.14
   6  19   2  223.14   21.20
  -6  19  -2  238.41   15.65
  -7 -19  -2    5.36    9.52
  -6 -20   2    6.30    5.90
  -6  20   2    9.16    6.20
   6  20  -2   -3.54    5.26
  -5 -20   2   32.03    7.26
  -5  20   2   30.85    7.61
   5  20  -2   34.48    7.95
  -4 -20   2  326.03   16.44
   4  20  -2  321.81   17.75
  -4  20   2  356.52   17.61
  -3 -20   2    7.88    4.74
   3 -20  -2    1.22    4.01
  -3  20   2    8.23    5.16
   3  20  -2    6.47    4.41
   3  20  -2   -0.16    3.22
  -2 -20   2  198.37   11.98
   2  20  -2  175.19   12.83
   2  20  -2  204.72   12.08
  -2  20   2  197.06   12.88
  -1 -20   2  110.78    9.10
   1 -20  -2  101.95   10.22
   1  20  -2  109.19   10.71
   1  20  -2  110.97    8.36
  -1  20   2  110.02   10.73
   0 -20  -2  848.65   27.63
   0 -20   2  850.02   26.47
   0  20   2  846.93   28.35
   0  20  -2  866.06   28.34
   1 -20   2   37.32    6.15
   1 -20   2   65.60    7.50
  -1 -20  -2   58.23    8.01
  -1  20  -2   49.57    7.33
   1  20   2   39.12    7.06
   2 -20   2   76.34    8.81
  -2 -20  -2   82.32    9.38
  -2  20  -2   71.42    9.26
   2  20   2   74.29    9.87
   3 -20   2   75.12    9.63
  -3 -20  -2   73.12    8.97
   3  20   2   72.93    8.80
   3  20   2   78.98   11.13
  -3  20  -2   67.66    8.65
   4 -20   2  375.30   19.10
  -4 -20  -2  333.08   16.65
  -4  20  -2  322.46   16.89
   4  20   2  329.49   17.54
   4  20   2  298.49   19.35
   5 -20   2    4.30    4.93
  -5 -20  -2   -0.86    4.13
   5  20   2    4.86    6.21
  -5  20  -2   -1.88    4.60
   5  20   2    6.40    4.86
   6 -20   2   59.99   10.52
  -6 -20  -2   49.56    8.63
   6  20   2   72.17   12.59
   6  20   2   45.65    9.76
  -6  20  -2   66.95   10.92
  -6 -21   2   99.44   13.76
  -6  21   2   70.31   11.23
   6  21  -2   87.92   12.89
  -5 -21   2   32.71    7.58
   5  21  -2   33.70    7.94
  -5  21   2   37.62    8.35
  -4 -21   2    4.52    4.82
   4  21  -2   12.13    5.86
  -4  21   2    0.82    4.78
  -3 -21   2  197.81   12.80
   3 -21  -2  252.13   15.34
   3  21  -2  220.24   13.85
  -3  21   2  211.65   14.24
  -2 -21   2  235.21   13.36
   2 -21  -2  262.41   14.96
   2  21  -2  265.50   14.01
  -2  21   2  205.12   13.86
   2  21  -2  210.29   14.50
   1 -21  -2   48.28    7.87
  -1 -21   2   49.49    6.96
  -1  21   2   43.56    7.62
   1  21  -2   52.36    7.97
   0 -21  -2   30.04    6.09
   0 -21   2   29.90    6.09
   0  21  -2   26.51    6.19
   0  21   2   28.51    6.36
   1 -21   2  377.72   16.65
  -1 -21  -2  380.07   17.62
   1 -21   2  368.69   16.38
  -1  21  -2  372.15   17.39
   1  21   2  380.54   18.45
   2 -21   2  290.09   15.24
  -2 -21  -2  272.23   15.01
  -2  21  -2  295.43   15.84
   2  21   2  313.17   17.20
  -3 -21  -2    4.24    4.44
   3 -21   2    1.25    4.27
  -3  21  -2    1.74    4.03
   3  21   2    2.29    5.12
   4 -21   2   69.22   10.09
  -4 -21  -2   48.93    8.08
   4  21   2   60.60    9.06
  -4  21  -2   63.30    9.32
   4  21   2   61.82   10.95
   5 -21   2  169.35   14.87
  -5 -21  -2  160.53   13.20
   5  21   2  126.33   15.77
   5  21   2  174.29   14.09
  -5  21  -2  159.68   13.31
  -6 -21  -2   83.81   10.94
   6  21   2   68.56   11.45
   6  21   2   82.07   13.97
  -5 -22   2  215.87   15.48
  -5  22   2  195.40   15.67
   5  22  -2  208.46   16.15
  -4 -22   2   48.62    8.52
  -4  22   2   40.80    8.52
   4  22  -2   53.30    9.15
   3 -22  -2   39.52    8.08
  -3 -22   2   37.37    7.42
  -3  22   2   48.65    8.58
   3  22  -2   39.61    7.56
   2 -22  -2   -0.31    4.17
  -2 -22   2   -6.78    3.67
  -2  22   2    0.93    4.11
   2  22  -2    0.44    4.50
   2  22  -2    2.13    3.48
   1 -22  -2  598.62   23.25
  -1 -22   2  608.53   22.24
  -1  22   2  567.87   23.51
   1  22  -2  591.72   23.65
   0 -22  -2   -0.19    4.16
   0 -22   2    2.12    3.74
   0  22   2    5.37    4.37
   0  22  -2    0.38    4.07
  -1 -22  -2  101.96   10.62
   1 -22   2  104.51   10.20
   1 -22   2  102.01   10.15
  -1  22  -2   94.52   10.48
   1  22   2  113.58   12.01
   2 -22   2   51.46    7.92
  -2 -22  -2   40.76    7.43
  -2  22  -2   48.06    8.27
   2  22   2   59.55    9.56
  -3 -22  -2  371.14   18.45
   3 -22   2  350.68   18.47
  -3  22  -2  375.92   18.59
   3  22   2  367.99   21.00
  -4 -22  -2   39.19    8.35
   4 -22   2   38.44    8.31
   4  22   2   35.45    7.88
   4  22   2   30.20    8.09
  -4  22  -2   36.77    7.79
  -5 -22  -2   -1.79    4.62
   5 -22   2   -1.61    5.43
   5  22   2   11.96    7.03
  -5  22  -2    2.38    5.06
   5  22   2    0.97    4.85
   6  22   2   17.81    8.65
  -5 -23   2   85.27   11.06
   5  23  -2   67.41   11.06
  -5  23   2   81.82   12.07
  -4 -23   2   12.27    6.01
   4  23  -2   -3.01    4.77
  -4  23   2   -2.65    5.42
   3 -23  -2  259.45   16.83
  -3 -23   2  280.67   15.59
   3  23  -2  289.66   16.40
  -3  23   2  277.20   16.49
  -2 -23   2   25.09    6.24
   2 -23  -2   35.52    7.51
   2  23  -2   30.48    7.59
  -2  23   2   26.13    6.48
   1 -23  -2   60.61    8.87
  -1 -23   2   57.84    8.21
   1  23  -2   49.24    8.44
  -1  23   2   75.83   10.19
   0 -23   2   -3.64    3.97
   0 -23  -2    4.12    4.57
   0  23   2    9.61    4.86
   0  23  -2    7.22    4.96
   1 -23   2  418.63   18.65
  -1 -23  -2  365.60   18.13
   1  23   2  412.22   20.33
  -1  23  -2  376.00   18.75
  -2 -23  -2    0.79    4.73
   2 -23   2   -2.21    3.57
   2  23   2    5.54    4.81
  -2  23  -2   -3.76    4.11
   3 -23   2   25.31    6.87
  -3 -23  -2    6.80    5.54
  -3  23  -2   21.63    6.92
   3  23   2    2.66    5.48
   4 -23   2   15.05    6.42
  -4 -23  -2   11.73    6.22
   4  23   2   26.15    8.46
  -4  23  -2   14.18    6.36
   5 -23   2  239.69   17.90
  -5 -23  -2  238.47   16.34
   5  23   2  161.15   18.81
  -5  23  -2  203.65   19.71
   5  23   2  258.15   17.22
   5  24  -2  100.59   13.22
  -4 -24   2  109.80   12.20
  -4  24   2   96.39   12.81
   4  24  -2   93.10   12.19
   3 -24  -2   63.09   10.39
  -3 -24   2   79.54   10.08
  -3  24   2   72.75   10.89
  -2 -24   2   12.39    5.65
   2 -24  -2   15.62    6.20
  -2  24   2   25.21    6.98
   2  24  -2   20.27    6.96
  -1 -24   2  171.23   12.84
   1 -24  -2  190.67   14.14
   1  24  -2  158.28   12.95
  -1  24   2  192.62   13.91
   0 -24  -2  221.41   15.12
   0 -24   2  200.56   13.43
   0  24   2  216.34   14.52
   0  24  -2  215.93   14.59
  -1 -24  -2   12.41    5.97
   1  24   2   10.73    5.64
  -1  24  -2   11.82    5.45
   2 -24   2   24.00    6.19
  -2 -24  -2   19.97    6.48
  -2  24  -2   16.22    6.27
   2  24   2   12.14    6.03
  -3 -24  -2  220.42   15.64
   3 -24   2  237.44   15.79
   3  24   2  237.58   17.94
  -3  24  -2  268.03   16.94
  -4 -24  -2  132.73   13.65
   4 -24   2  119.72   13.52
  -4  24  -2   96.27   12.36
   4  24   2  114.28   15.56
   5  24   2   47.56   11.39
  -4 -25   2   22.06    7.33
   4  25  -2   10.30    5.71
  -4  25   2    7.26    6.59
  -3 -25   2   10.58    6.14
  -3  25   2   13.73    7.26
   2 -25  -2  264.07   16.58
  -2 -25   2  238.14   15.61
  -2  25   2  271.80   17.24
  -1 -25   2    1.22    4.67
   1 -25  -2    8.22    5.16
   1  25  -2    7.41    5.30
  -1  25   2    9.20    5.42
   0 -25  -2  152.49   13.33
   0 -25   2  102.99   11.27
   0  25  -2  103.49   11.92
   0  25   2   93.20   11.40
  -1 -25  -2   34.11    7.69
  -1  25  -2   31.47    7.63
   1  25   2   45.21    9.28
  -2 -25  -2  227.83   16.12
  -2  25  -2  216.55   15.37
   2  25   2  231.70   17.03
   3 -25   2   -5.76    4.37
  -3 -25  -2   -5.41    4.60
   3  25   2   13.88    7.26
  -3  25  -2   -0.43    5.50
  -4 -25  -2   46.91   13.66
   4 -25   2   31.77    8.87
  -4  25  -2   31.28    9.71
   4  25   2   36.95   10.39
  -3 -26   2    5.52    6.00
  -3  26   2   12.77    6.63
  -2 -26   2   25.25    7.16
   2 -26  -2   33.22    7.94
  -2  26   2   24.76    7.82
   1 -26  -2    3.98    4.81
  -1 -26   2   -1.23    4.73
  -1  26   2    2.39    4.88
   1  26  -2    0.11    4.64
   0 -26  -2  235.04   16.42
   0 -26   2  212.83   14.75
   0  26   2  266.81   16.96
   0  26  -2  199.51   15.22
  -1 -26  -2    0.22    5.09
  -1  26  -2    0.74    4.96
   1  26   2    5.36    5.11
  -2 -26  -2   66.58   10.25
   2  26   2   65.37   10.97
  -2  26  -2   74.94   11.23
   3 -26   2    7.84    5.92
  -3 -26  -2    4.76    5.97
  -3  26  -2    4.56    6.25
   3  26   2    4.92    6.30
   4 -26   2  165.64   18.57
   4  26   2  147.80   18.54
   2 -27  -2  128.73   14.12
  -2 -27   2  124.71   13.27
  -2  27   2  131.97   14.79
  -1 -27   2    1.05    5.56
   1 -27  -2    7.96    5.50
   1  27  -2   15.90    6.53
  -1  27   2   23.20    7.02
   0 -27  -2   20.42    7.58
   0 -27   2   29.54    7.54
   0  27   2   33.63    8.27
   0  27  -2   30.84    7.67
  -1 -27  -2   59.17    9.80
   1  27   2   56.09   10.14
  -1  27  -2   51.31    9.55
  -2 -27  -2  109.47   12.98
   2  27   2   95.72   13.42
  -2  27  -2   91.35   12.22
   3  27   2   17.13    8.11
  -2 -28   2   -2.56    8.66
   2 -28  -2    6.01    6.00
   1 -28  -2  160.14   14.47
  -1 -28   2  159.14   15.16
  -1  28   2  122.83   17.20
   0 -28  -2   74.15   11.59
   0 -28   2   75.32   11.15
   0  28   2   76.24   11.53
   0  28  -2   65.83   10.76
  -1 -28  -2   35.53   10.37
  -1  28  -2   29.34    7.97
   1  28   2   19.26    7.60
  -1 -29   2   16.62   11.68
   0  29  -2   -0.67    5.08
   7   0  -3  471.29   19.72
   7   0  -3  461.30   19.65
   6   0  -3   -3.47    2.90
   6   0  -3   -3.90    2.65
   5   0  -3   88.05    7.46
   5   0  -3   83.22    7.18
   4   0  -3    0.73    2.01
   4   0  -3   -1.59    1.52
   3   0  -3 2890.66   64.44
   3   0  -3 2928.42   62.91
  -3   0   3 2882.31   62.32
  -2   0   3    0.98    1.30
   2   0  -3   -1.49    1.04
  -2   0   3    1.12    0.82
   2   0  -3    3.10    1.42
   1   0  -3  900.87   21.74
   1   0  -3  913.07   21.01
  -1   0   3  912.23   21.03
   0   0   3   -2.18    0.83
   0   0  -3    2.64    1.52
   0   0  -3    1.41    0.91
   0   0   3    4.86    1.06
   1   0   3 1907.42   40.91
  -1   0  -3 1926.18   41.20
  -1   0  -3 1898.46   39.24
   2   0   3   -2.29    1.17
  -2   0  -3    0.41    1.22
   2   0   3    1.74    1.21
  -2   0  -3    2.40    0.76
   3   0   3   18.99    2.80
   3   0   3   11.89    2.86
  -3   0  -3   16.19    1.74
  -3   0  -3   13.30    2.77
  -4   0  -3    0.00    1.88
  -4   0  -3   -0.41    1.09
   4   0   3    0.70    2.37
   4   0   3   -0.55    1.67
   5   0   3 2513.83   57.70
  -5   0  -3 2500.01   59.09
  -6   0  -3   -1.73    2.90
  -7   0  -3    4.79    4.48
  -8   0  -3    1.28    4.32
  -9   0  -3  164.22   14.36
   7  -1  -3   28.16    5.94
   7   1  -3   29.47    6.67
   7   1  -3   31.87    6.58
   6  -1  -3   21.95    5.06
   6  -1  -3   31.12    5.82
  -6  -1   3   38.49    5.42
   6   1  -3   30.28    5.60
   6   1  -3   27.13    5.63
   5  -1  -3 1521.03   39.90
  -5  -1   3 1505.42   36.94
   5  -1  -3 1539.84   38.62
   5   1  -3 1532.40   39.27
   5   1  -3 1488.55   39.72
  -4  -1   3   86.84    5.65
   4  -1  -3   81.11    5.83
   4  -1  -3   95.27    6.78
   4   1  -3   88.97    6.74
   4   1  -3   91.09    6.37
   3  -1  -3  100.88    5.42
   3  -1  -3   95.69    6.17
  -3  -1   3  101.71    5.29
   3   1  -3   97.42    5.79
  -3   1   3   97.54    4.49
   3   1  -3  104.39    6.46
  -2  -1   3 1110.61   25.87
   2  -1  -3 1147.15   25.68
   2  -1  -3 1086.10   27.27
   2   1  -3 1125.06   27.56
  -2   1   3 1126.24   26.29
   2   1  -3 1136.61   26.46
  -2   1   3 1144.86   24.27
  -1  -1   3 7624.75  155.22
   1  -1  -3 7736.50  154.91
  -1   1   3 7770.07  153.69
   1   1  -3 7680.86  155.46
  -1   1   3 7623.20  155.30
   1   1  -3 7758.02  156.20
   0  -1   3 2675.78   53.39
   0  -1  -3 2551.29   54.07
   0  -1  -3 2611.14   54.48
   0  -1   3 2612.20   54.52
   0   1  -3 2562.32   55.15
   0   1   3 2607.10   54.30
   0   1  -3 2620.23   53.93
   0   1   3 2575.69   53.70
  -1  -1  -3  176.10    5.27
   1  -1   3  170.38    6.38
  -1  -1  -3  178.13    6.31
   1  -1   3  162.69    6.08
   1   1   3  180.86    5.98
  -1   1  -3  184.36    6.50
   1   1   3  180.09    6.57
  -2  -1  -3   89.43    4.82
   2  -1   3   72.79    4.93
  -2  -1  -3   85.39    3.27
   2  -1   3   76.57    4.41
  -2   1  -3   81.56    4.64
   2   1   3   80.21    5.07
   2   1   3   88.52    4.25
  -3  -1  -3 2724.39   55.28
  -3  -1  -3 2717.03   58.99
   3  -1   3 2563.56   57.95
   3   1   3 2687.80   57.35
  -3   1  -3 2613.83   58.36
  -3   1  -3 2734.23   54.47
   3   1   3 2564.14   59.95
  -4  -1  -3  133.94    7.80
   4  -1   3  132.11    7.19
  -4  -1  -3  133.28    5.48
   4   1   3  120.56    8.30
  -4   1  -3  129.71    7.49
   4   1   3  133.95    6.76
  -5  -1  -3   10.73    3.64
   5  -1   3    7.38    3.05
   5   1   3    7.09    2.62
  -5   1  -3    9.35    3.25
   6  -1   3  232.02   13.64
  -6  -1  -3  213.14   12.23
  -6   1  -3  224.07   12.09
  -7  -1  -3  512.07   21.18
  -7   1  -3  519.43   20.87
  -8  -1  -3   84.61   10.93
  -8   1  -3   47.25    8.12
  -9  -1  -3   -4.99    4.78
  -9   1  -3   -1.41    5.28
   8   2  -3  119.43   13.20
  -7  -2   3  192.46   12.21
   7  -2  -3  176.08   12.14
   7   2  -3  210.26   13.27
  -6  -2   3 1130.20   29.66
   6  -2  -3 1109.38   31.45
   6  -2  -3 1061.94   32.36
   6   2  -3 1129.63   33.11
   6   2  -3 1076.57   32.72
  -5  -2   3   69.08    5.65
   5  -2  -3   85.94    7.32
   5  -2  -3   65.89    6.38
   5   2  -3   66.48    7.28
   5   2  -3   79.62    8.22
   4  -2  -3  371.38   12.79
   4  -2  -3  362.63   14.02
  -4  -2   3  361.94   12.15
  -4   2   3  405.04   12.10
   4   2  -3  381.36   14.03
   4   2  -3  390.80   14.50
   3  -2  -3  737.24   20.99
   3  -2  -3  768.14   19.25
  -3  -2   3  753.04   19.11
  -3   2   3  739.06   18.14
   3   2  -3  738.93   20.31
   3   2  -3  741.78   21.27
   2  -2  -3 1790.36   41.50
  -2  -2   3 1840.43   39.84
   2  -2  -3 1825.26   39.25
   2   2  -3 1853.41   41.91
   2   2  -3 1822.69   40.87
  -2   2   3 1861.17   38.65
  -1  -2   3  117.48    4.83
   1  -2  -3  116.04    5.19
   1  -2  -3  115.22    4.39
  -1   2   3  109.86    4.76
  -1   2   3  117.61    4.18
   0  -2  -3 1331.34   28.49
   0  -2  -3 1304.83   28.61
   0  -2   3 1250.99   28.77
   0   2   3 1300.41   28.44
   0   2  -3 1298.67   28.19
   0   2  -3 1311.21   29.67
   0   2   3 1304.10   28.39
  -1  -2  -3 1161.19   25.27
   1  -2   3 1148.55   26.43
  -1  -2  -3 1156.59   26.27
   1   2   3 1161.61   25.60
  -1   2  -3 1154.18   26.68
  -2  -2  -3  993.18   24.34
  -2  -2  -3 1024.39   22.16
   2  -2   3  989.54   24.15
   2   2   3 1026.37   22.89
  -2   2  -3  969.58   23.92
   2   2   3  967.84   25.10
  -3  -2  -3   53.41    3.20
   3  -2   3   56.35    4.39
  -3  -2  -3   45.84    4.74
   3   2   3   52.39    3.67
   3   2   3   44.53    4.96
  -3   2  -3   51.78    2.26
  -3   2  -3   50.51    4.37
  -4  -2  -3 1177.63   30.70
   4  -2   3 1143.13   29.95
  -4  -2  -3 1175.97   27.06
   4   2   3 1167.45   32.05
   4   2   3 1153.82   28.39
  -4   2  -3 1169.65   29.89
   5  -2   3  453.31   16.12
  -5  -2  -3  407.44   16.33
  -5   2  -3  440.72   15.99
   5   2   3  455.52   18.02
  -6  -2  -3  361.30   15.94
   6  -2   3  323.72   14.53
  -6   2  -3  324.87   14.61
  -7  -2  -3   23.93    6.07
  -7   2  -3   21.58    5.51
  -8  -2  -3  108.29   12.26
  -8   2  -3  107.52   11.49
  -9  -2  -3   67.68   14.24
  -8  -3   3  324.95   18.54
   8   3  -3  311.48   18.27
  -7  -3   3   -1.67    3.36
   7  -3  -3   -0.51    3.57
   7   3  -3    6.04    4.54
   6  -3  -3  192.70   11.67
  -6   3   3  189.05    9.81
   6   3  -3  181.25   11.71
  -5  -3   3    0.48    2.09
   5  -3  -3    3.45    2.58
   5  -3  -3    3.34    2.78
   5   3  -3   -0.38    2.59
   5   3  -3    1.81    2.65
  -5   3   3    3.52    2.33
   4  -3  -3 1930.86   44.26
   4  -3  -3 1961.63   46.81
  -4  -3   3 1928.98   43.61
   4   3  -3 1965.58   47.23
  -4   3   3 1926.83   43.42
   4   3  -3 1882.76   46.44
  -3  -3   3  198.96    7.45
   3  -3  -3  204.17    7.50
   3  -3  -3  186.40    8.76
   3   3  -3  198.17    9.20
   3   3  -3  194.03    8.60
  -3   3   3  211.33    7.22
  -2  -3   3 2356.69   49.84
   2  -3  -3 2372.14   49.02
   2  -3  -3 2234.84   51.48
  -2   3   3 2383.66   49.10
   2   3  -3 2366.08   48.04
   2   3  -3 2271.68   51.16
   2   3  -3 2370.78   52.04
  -1  -3   3  135.38    5.25
   1  -3  -3  131.48    4.62
   1  -3  -3  141.49    5.89
   1   3  -3  129.37    5.58
   1   3  -3  153.85    6.13
  -1   3   3  132.09    4.92
  -1   3   3  128.78    5.29
   0  -3  -3 2194.83   46.18
   0  -3   3 2194.23   47.14
   0  -3  -3 2222.53   47.07
   0   3  -3 2228.29   46.41
   0   3   3 2208.09   46.86
   0   3  -3 2250.37   48.03
   0   3   3 2197.41   46.45
  -1  -3  -3  990.09   23.21
   1  -3   3  980.69   23.59
  -1  -3  -3 1003.61   22.61
   1   3   3 1011.24   24.05
   1   3   3 1005.65   22.36
  -1   3  -3 1017.88   23.91
  -2  -3  -3 2986.08   61.38
   2  -3   3 2905.32   63.46
  -2  -3  -3 2932.55   63.47
   2   3   3 3005.29   61.34
   2   3   3 2945.06   64.51
  -2   3  -3 2958.38   63.01
  -3  -3  -3   83.65    4.15
  -3  -3  -3   86.58    5.74
   3  -3   3   91.52    5.67
   3   3   3   78.32    4.20
   3   3   3   66.96    5.59
  -3   3  -3   80.05    5.27
  -4  -3  -3 1754.17   42.47
  -4  -3  -3 1736.18   38.60
   4  -3   3 1743.80   41.95
  -4   3  -3 1733.78   41.23
   4   3   3 1662.82   43.38
   4   3   3 1742.46   39.33
   5  -3   3   64.93    6.72
  -5  -3  -3   58.20    6.95
  -5   3  -3   56.08    6.36
   5   3   3   60.61    7.94
   6  -3   3  342.52   15.06
  -6  -3  -3  342.47   15.91
  -6   3  -3  318.12   14.40
   6   3   3  345.33   17.04
  -7  -3  -3    7.78    4.50
  -7   3  -3    2.07    3.79
  -8  -3  -3  147.10   12.99
  -8   3  -3  159.64   12.48
   9   4  -3    2.10    6.88
  -8  -4   3   43.99    8.12
   8   4  -3   49.32    8.76
   7  -4  -3   19.55    5.77
  -7  -4   3   20.24    5.36
  -7   4   3   11.43    4.21
   7   4  -3   12.91    5.39
   6  -4  -3  582.14   21.43
  -6  -4   3  554.76   20.51
  -6   4   3  585.46   18.84
   6   4  -3  542.62   21.52
   5  -4  -3   23.25    4.13
  -5  -4   3   24.98    3.79
   5  -4  -3   17.37    4.29
  -5   4   3   23.09    3.97
   5   4  -3   25.79    5.27
  -4  -4   3  512.83   14.71
   4  -4  -3  529.91   15.14
   4  -4  -3  499.80   17.16
   4   4  -3  502.67   17.33
   4   4  -3  512.16   17.66
  -4   4   3  492.34   14.84
   3  -4  -3  592.48   18.08
   3  -4  -3  600.02   15.54
  -3  -4   3  616.25   15.90
  -3   4   3  637.74   15.95
   3   4  -3  607.33   15.42
   3   4  -3  596.91   18.45
   3   4  -3  552.98   17.73
  -2  -4   3 2197.49   46.61
   2  -4  -3 2132.25   48.77
   2  -4  -3 2230.54   45.31
   2   4  -3 2231.94   45.12
   2   4  -3 1988.20   48.05
   2   4  -3 2240.47   49.14
  -2   4   3 2186.44   46.31
  -1  -4   3   24.25    2.48
   1  -4  -3   26.06    2.06
   1  -4  -3   25.62    2.88
  -1   4   3   23.06    2.50
  -1   4   3   25.43    2.72
   1   4  -3   28.14    2.98
   1   4  -3   26.78    3.12
   0  -4  -3  708.12   16.23
   0  -4   3  688.44   16.35
   0  -4   3  697.06   17.36
   0   4  -3  719.99   15.91
   0   4   3  720.72   17.49
   0   4  -3  691.55   17.97
   0   4   3  708.75   16.60
   1  -4   3  591.21   16.12
  -1  -4  -3  620.83   15.44
  -1  -4  -3  614.68   15.74
   1   4   3  639.52   14.83
   1   4   3  616.75   16.62
  -1   4  -3  652.19   16.63
  -2  -4  -3 1966.59   41.64
   2  -4   3 1876.74   43.41
  -2  -4  -3 1934.95   43.33
   2   4   3 1908.84   40.60
   2   4   3 1947.79   44.61
  -2   4  -3 1956.18   42.99
  -3  -4  -3    3.29    2.04
  -3  -4  -3    2.72    1.51
   3  -4   3    7.03    2.56
   3   4   3    2.80    2.39
   3   4   3    3.80    1.37
  -3   4  -3    3.09    1.76
  -4  -4  -3  685.98   18.09
   4  -4   3  673.75   20.85
  -4  -4  -3  715.41   21.45
   4   4   3  663.99   22.14
  -4   4  -3  712.10   20.17
   5  -4   3  209.33   11.13
  -5  -4  -3  251.59   12.32
  -5  -4  -3  222.97   13.34
   5   4   3  239.88   13.03
  -5   4  -3  244.64   11.09
   6  -4   3  368.51   16.16
  -6  -4  -3  374.41   16.91
  -6   4  -3  369.90   15.35
   6   4   3  367.42   17.79
   7  -4   3   16.55    6.68
  -7  -4  -3   10.12    4.92
  -7   4  -3   16.08    5.14
  -8  -4  -3  328.12   18.64
   9   5  -3   78.52   12.28
  -8  -5   3   42.59    7.65
   8   5  -3   54.72    9.94
  -7  -5   3   17.99    5.11
  -7   5   3   15.94    4.67
   7   5  -3   12.82    5.58
   6  -5  -3  223.61   12.61
  -6  -5   3  240.74   12.59
   6   5  -3  218.94   13.28
  -6   5   3  206.40   10.54
  -5  -5   3 1233.57   33.99
  -5  -5   3 1239.92   30.52
   5  -5  -3 1243.46   34.46
  -5   5   3 1281.57   31.84
   5   5  -3 1269.03   35.59
   4  -5  -3 1402.10   32.49
  -4  -5   3 1413.05   35.56
   4  -5  -3 1355.38   35.71
  -4  -5   3 1394.67   32.26
  -4   5   3 1378.41   32.85
   4   5  -3 1343.09   35.92
   4   5  -3 1419.95   33.16
   3  -5  -3  333.59    9.51
  -3  -5   3  336.00   10.01
   3  -5  -3  293.73   11.80
  -3   5   3  323.99   10.25
   3   5  -3  325.24   12.23
   3   5  -3  309.15    9.72
  -2  -5   3  547.66   14.08
   2  -5  -3  547.15   12.39
   2  -5  -3  550.58   16.06
   2   5  -3  535.26   12.99
  -2   5   3  541.07   14.16
   2   5  -3  487.89   15.37
  -1  -5   3  490.72   12.74
   1  -5  -3  461.16   13.64
  -1  -5   3  460.17   13.03
   1   5  -3  484.83   13.53
  -1   5   3  495.29   13.00
   1   5  -3  466.91   11.59
   0  -5   3 1421.99   30.77
   0  -5  -3 1428.59   30.34
   0  -5  -3 1408.23   31.95
   0  -5   3 1391.99   31.70
   0   5  -3 1403.27   30.20
   0   5   3 1410.39   32.06
   0   5  -3 1420.19   32.31
   0   5   3 1430.29   30.88
   1  -5   3   16.64    2.52
  -1  -5  -3   26.25    2.80
   1  -5   3   20.10    1.58
  -1  -5  -3   24.48    2.68
  -1   5  -3   23.08    2.99
   1   5   3   24.51    3.13
   1   5   3   25.09    2.16
  -2  -5  -3 2014.27   46.52
   2  -5   3 2087.18   47.21
  -2  -5  -3 2074.42   45.18
   2   5   3 2033.04   47.85
   2   5   3 2182.43   43.63
  -2   5  -3 2148.60   46.52
  -3  -5  -3 3119.36   64.10
   3  -5   3 2977.05   66.70
  -3  -5  -3 2937.12   66.28
   3   5   3 2931.38   67.74
  -3   5  -3 3056.94   65.17
   4  -5   3  760.61   22.55
  -4  -5  -3  745.32   19.53
  -4  -5  -3  733.56   22.36
  -4   5  -3  711.52   20.65
   4   5   3  736.68   23.60
  -5  -5  -3    1.97    2.05
   5  -5   3    0.43    2.46
  -5  -5  -3    1.15    2.80
  -5   5  -3    0.31    2.51
   5   5   3    5.38    3.48
  -6  -5  -3  151.48   10.97
   6  -5   3  168.38   10.90
   6   5   3  149.94   11.87
  -6   5  -3  156.71    9.93
  -7  -5  -3  278.17   15.79
   7  -5   3  264.87   15.01
  -7   5  -3  272.88   14.07
  -8  -5  -3   38.76    8.34
   9   6  -3   12.60    7.16
  -8  -6   3   10.94    5.58
   8   6  -3   12.86    6.47
  -7  -6   3  423.96   18.66
  -7   6   3  382.03   16.35
   7   6  -3  399.83   19.51
   6  -6  -3   23.21    5.40
  -6  -6   3   15.40    4.53
  -6   6   3   19.56    4.44
   6   6  -3   23.40    5.69
  -5  -6   3  190.95   10.52
   5  -6  -3  182.67   10.76
  -5   6   3  179.94    9.01
   5   6  -3  191.40   11.53
   4  -6  -3   14.23    3.83
   4  -6  -3   12.74    3.34
  -4  -6   3    7.16    2.96
  -4  -6   3    9.26    2.33
  -4   6   3   11.26    2.76
   4   6  -3    6.89    3.04
   4   6  -3   13.36    2.94
   3  -6  -3 4183.68   85.97
  -3  -6   3 4210.03   87.23
   3  -6  -3 4117.93   90.79
  -3  -6   3 4201.83   90.38
   3   6  -3 4120.92   91.04
   3   6  -3 4386.96   87.71
  -3   6   3 4219.44   88.13
   2  -6  -3  104.66    6.02
  -2  -6   3   91.08    5.47
  -2  -6   3   90.67    4.59
   2   6  -3  110.46    4.47
  -2   6   3   85.33    4.81
  -1  -6   3   56.90    3.79
   1  -6  -3   54.06    4.04
  -1  -6   3   50.12    3.37
   1   6  -3   57.75    3.38
   1   6  -3   48.43    3.84
  -1   6   3   55.11    3.93
   0  -6  -3  347.41    8.99
   0  -6   3  335.37   10.19
   0  -6   3  342.56    9.50
   0  -6  -3  322.25   10.44
   0   6  -3  334.64    9.15
   0   6   3  338.46   10.67
   0   6  -3  333.73   10.65
   0   6   3  337.16    9.42
   1  -6   3 5014.88  106.90
  -1  -6  -3 5186.85  105.85
  -1  -6  -3 5107.27  106.04
   1  -6   3 5135.88  103.76
   1   6   3 5245.17  104.18
   1   6   3 5236.85  107.80
  -1   6  -3 5153.90  107.07
  -1   6  -3 5121.34  105.76
   2  -6   3   20.07    3.22
  -2  -6  -3   10.82    2.39
  -2  -6  -3   15.21    2.40
  -2   6  -3   13.60    2.69
   2   6   3   13.98    1.53
   3  -6   3    4.67    2.32
  -3  -6  -3    8.85    2.25
   3   6   3   -0.01    2.10
  -3   6  -3    1.13    1.84
   3   6   3    3.40    1.18
   4  -6   3   68.46    7.06
  -4  -6  -3   58.80    6.52
  -4  -6  -3   59.54    4.66
   4   6   3   54.22    7.07
  -4   6  -3   71.72    5.49
  -5  -6  -3  880.19   23.65
  -5  -6  -3  886.19   27.42
   5  -6   3  896.97   27.40
  -5   6  -3  891.03   25.20
   5   6   3  879.34   28.82
  -6  -6  -3   30.82    6.33
   6  -6   3   24.68    5.42
  -6   6  -3   29.80    5.26
   6   6   3   29.89    6.73
   7  -6   3   18.38    5.83
  -7  -6  -3   20.11    6.11
   7   6   3    4.62    5.25
  -8  -6  -3    7.55    5.51
   9   7  -3  121.06   16.59
  -8  -7   3    2.65    5.09
   8   7  -3    7.03    5.52
  -7  -7   3  146.12   11.49
   7   7  -3  138.03   13.52
  -7   7   3  134.75    9.69
   6  -7  -3   23.61    5.33
  -6  -7   3   20.70    5.15
  -6   7   3   24.54    4.74
   6   7  -3   34.15    6.88
  -5  -7   3 1232.15   34.07
   5  -7  -3 1237.64   34.62
   5   7  -3 1217.06   35.58
  -5   7   3 1251.19   31.84
   4  -7  -3  249.11   11.43
  -4  -7   3  244.27    8.60
  -4  -7   3  220.48   10.81
   4   7  -3  220.87   11.40
  -4   7   3  246.51    9.79
   4   7  -3  225.45    9.30
   3  -7  -3   14.99    3.42
  -3  -7   3   14.76    2.47
  -3  -7   3   10.02    2.77
   3   7  -3   17.45    2.64
  -3   7   3   17.35    2.97
   3   7  -3   13.34    3.22
   2  -7  -3   10.43    2.69
  -2  -7   3   14.38    2.80
  -2  -7   3   14.42    2.21
   2   7  -3   14.59    2.20
  -2   7   3   10.04    2.39
   2   7  -3   10.55    2.50
  -1  -7   3 2664.26   55.77
   1  -7  -3 2574.26   57.39
  -1  -7   3 2636.36   56.47
  -1   7   3 2596.43   56.65
   1   7  -3 2597.00   57.11
   1   7  -3 2650.31   55.60
   0  -7   3  201.92    7.02
   0  -7  -3  209.00    6.44
   0  -7   3  213.54    7.80
   0  -7  -3  205.20    8.07
   0   7  -3  221.86    7.10
   0   7   3  216.21    8.26
   0   7   3  208.71    6.91
   0   7  -3  211.29    8.01
   1  -7   3   42.70    3.83
  -1  -7  -3   48.25    3.49
  -1  -7  -3   43.33    3.74
   1  -7   3   47.01    2.76
   1   7   3   54.68    2.79
  -1   7  -3   53.09    4.44
   1   7   3   48.48    4.15
  -1   7  -3   45.08    3.43
   2  -7   3   91.65    5.88
  -2  -7  -3   81.28    4.92
  -2   7  -3   86.56    5.43
   2   7   3   82.31    5.60
  -2   7  -3   81.79    5.15
   2   7   3   82.13    5.93
   3  -7   3 2972.24   67.19
  -3  -7  -3 3002.55   64.61
   3   7   3 3037.53   67.70
   3   7   3 2931.61   68.39
  -3   7  -3 2989.65   65.24
  -4  -7  -3  193.07    8.46
   4  -7   3  206.03   10.67
   4   7   3  194.56   11.04
  -4   7  -3  179.30    8.73
   5  -7   3    2.33    3.16
  -5  -7  -3   -0.65    2.51
  -5  -7  -3    3.60    2.51
   5   7   3    2.24    3.40
  -5   7  -3    1.34    2.75
   6  -7   3   19.67    5.37
  -6  -7  -3   22.73    5.63
   6   7   3   22.30    6.21
  -6   7  -3   16.72    4.23
   7  -7   3  478.27   21.35
  -7  -7  -3  507.73   22.37
   7   7   3  524.61   24.14
  -8  -7  -3    4.63    5.11
  -8  -8   3   11.85    6.04
   8   8  -3    7.33    6.06
  -7  -8   3  401.53   18.80
   7   8  -3  413.55   20.81
  -7   8   3  394.79   16.82
  -6  -8   3  285.74   14.32
   6  -8  -3  282.20   14.49
   6   8  -3  273.60   15.47
  -6   8   3  284.00   12.88
  -5  -8   3  183.51   10.87
   5  -8  -3  182.34   10.93
   5   8  -3  200.77   12.09
  -5   8   3  189.24    9.63
  -4  -8   3  361.04   12.22
  -4  -8   3  360.11   14.28
   4  -8  -3  403.68   15.36
   4   8  -3  336.74   14.80
   4   8  -3  370.43   12.68
  -4   8   3  371.67   13.03
  -3  -8   3 1122.07   29.18
  -3  -8   3 1124.41   25.99
   3  -8  -3 1093.61   29.81
  -3   8   3 1099.71   27.63
   3   8  -3 1094.33   29.97
   3   8  -3 1130.81   27.05
   2  -8  -3  897.36   24.32
  -2  -8   3  860.46   23.27
  -2  -8   3  915.70   21.57
  -2   8   3  912.70   23.01
   2   8  -3  924.53   22.10
   2   8  -3  865.70   23.97
  -1  -8   3   21.36    2.69
  -1  -8   3   19.90    3.03
   1  -8  -3   27.90    3.68
  -1   8   3   25.02    3.57
   1   8  -3   23.32    3.15
   1   8  -3   26.77    3.47
   0  -8   3  519.19   14.59
   0  -8   3  490.37   13.62
   0  -8  -3  525.07   15.25
   0  -8  -3  522.27   12.89
   0   8  -3  527.47   13.93
   0   8  -3  517.37   14.94
   0   8   3  533.87   15.45
   1  -8   3 1666.81   39.26
  -1  -8  -3 1697.34   38.65
   1  -8   3 1702.08   36.49
  -1   8  -3 1675.49   38.82
   1   8   3 1731.35   35.91
   1   8   3 1717.51   38.56
   1   8   3 1662.17   39.81
  -1   8  -3 1686.18   37.89
   2  -8   3 1031.34   27.05
  -2  -8  -3 1046.27   25.53
   2  -8   3 1004.25   23.16
   2   8   3 1052.45   26.85
  -2   8  -3 1000.18   25.75
   2   8   3 1025.97   27.77
  -2   8  -3 1019.62   25.83
   3  -8   3   14.66    3.41
  -3  -8  -3    8.66    2.51
   3   8   3   14.75    3.53
  -3   8  -3   12.07    2.94
   3   8   3    9.79    3.15
  -3   8  -3   13.39    3.11
  -4  -8  -3  379.90   12.84
   4  -8   3  336.05   14.58
   4   8   3  346.61   15.10
  -4   8  -3  363.79   13.09
   4   8   3  359.33   15.72
  -5  -8  -3  925.46   25.32
   5  -8   3  965.88   29.38
   5   8   3  880.39   29.86
  -5   8  -3  939.03   26.10
  -6  -8  -3  200.27   12.99
   6  -8   3  210.54   13.18
  -6   8  -3  204.47   13.53
   6   8   3  230.48   14.60
   7  -8   3   -1.34    3.89
  -7  -8  -3    1.63    4.20
   7   8   3   -3.04    4.42
  -8  -8  -3   94.88   12.48
  -8   8  -3  120.07   12.99
  -8  -9   3  159.77   13.26
   8   9  -3  150.25   15.52
  -7  -9   3   29.25    6.68
   7   9  -3   28.80    7.84
  -7   9   3   26.37    5.81
  -6  -9   3  109.61    9.56
   6  -9  -3  106.64   10.71
  -6   9   3  120.08    8.78
   6   9  -3  128.39   12.12
  -5  -9   3   39.42    6.00
   5  -9  -3   30.40    5.59
  -5   9   3   34.79    5.03
   5   9  -3   44.56    6.87
   4  -9  -3 1194.40   33.03
  -4  -9   3 1161.03   32.02
   4   9  -3 1214.79   30.42
  -4   9   3 1194.67   30.61
   4   9  -3 1202.86   33.81
   3  -9  -3    8.09    2.82
  -3  -9   3   11.04    2.20
  -3  -9   3    6.30    2.67
   3   9  -3   11.11    2.56
  -3   9   3   11.02    2.98
   3   9  -3    6.02    2.72
  -2  -9   3  903.97   21.15
   2  -9  -3  860.86   23.98
  -2  -9   3  859.17   23.23
   2   9  -3  856.42   23.86
   2   9  -3  869.00   22.08
  -2   9   3  844.75   22.66
  -1  -9   3  781.88   19.81
  -1  -9   3  774.23   20.51
  -1   9   3  820.19   21.53
   1   9  -3  805.02   20.71
   1   9  -3  792.99   21.33
   0  -9   3 1637.19   36.46
   0  -9  -3 1669.15   35.18
   0  -9  -3 1596.79   37.98
   0  -9   3 1583.96   37.21
   0   9  -3 1619.25   37.39
   0   9  -3 1652.41   36.63
   0   9   3 1623.34   38.41
  -1  -9  -3  112.41    6.13
   1  -9   3  108.89    4.92
   1  -9   3  110.58    6.32
  -1   9  -3  107.62    5.97
   1   9   3  117.40    6.82
  -1   9  -3  103.62    5.48
   1   9   3  114.20    4.31
   1   9   3  115.48    5.97
   2  -9   3  737.68   21.40
   2  -9   3  707.19   18.03
  -2  -9  -3  756.09   20.07
   2   9   3  727.39   22.01
  -2   9  -3  753.56   20.33
  -2   9  -3  739.82   20.32
   2   9   3  747.58   21.16
  -3  -9  -3  336.18   11.85
   3  -9   3  311.56   13.24
   3   9   3  317.56   14.12
   3   9   3  346.10   13.82
  -3   9  -3  328.65   11.94
  -3   9  -3  349.46   12.82
  -4  -9  -3  810.01   23.05
   4  -9   3  846.35   26.15
   4   9   3  822.85   26.09
  -4   9  -3  836.40   23.35
  -4   9  -3  849.59   24.85
   4   9   3  861.52   27.32
   5  -9   3   -0.33    2.95
  -5  -9  -3   -1.46    2.14
   5   9   3    2.34    3.70
   5   9   3    5.77    4.09
  -5   9  -3   -0.28    2.48
  -5   9  -3    7.69    3.19
  -6  -9  -3  380.13   17.99
   6  -9   3  365.33   17.83
   6   9   3  392.73   19.88
  -6   9  -3  360.38   16.71
   7  -9   3   20.31    6.30
  -7  -9  -3   38.35    8.09
   7   9   3   23.93    7.23
  -7   9  -3   38.39    7.26
  -8  -9  -3   88.03   12.01
  -8   9  -3   73.68   10.30
   8   9   3   76.71   12.86
  -8 -10   3   46.18    8.34
  -8  10   3   39.87    7.80
   8  10  -3   39.67    9.16
  -7 -10   3   32.16    7.01
  -7  10   3   27.51    6.02
   7  10  -3   20.28    7.02
   6 -10  -3  644.34   23.87
  -6 -10   3  674.27   23.82
   6  10  -3  607.00   24.79
  -6  10   3  627.77   21.41
   5 -10  -3    7.11    3.75
  -5 -10   3    2.45    3.31
  -5  10   3    6.23    3.22
   5  10  -3    5.52    4.06
  -4 -10   3  433.62   16.34
   4 -10  -3  418.72   16.80
   4  10  -3  417.95   17.16
  -4  10   3  439.94   15.22
   4  10  -3  452.26   15.23
  -3 -10   3  139.43    6.07
  -3 -10   3  136.41    8.08
   3 -10  -3  142.23    8.66
  -3  10   3  155.69    8.02
   3  10  -3  157.00    9.10
   3  10  -3  150.17    7.57
  -2 -10   3 2447.76   54.80
  -2 -10   3 2502.03   52.24
   2 -10  -3 2329.12   55.54
   2  10  -3 2417.46   55.61
  -2  10   3 2403.00   54.44
   2  10  -3 2419.78   54.00
  -1 -10   3   56.43    4.63
  -1 -10   3   60.35    4.22
   1 -10  -3   57.83    5.05
   1  10  -3   48.15    4.71
  -1  10   3   66.95    5.41
   1  10  -3   58.51    4.90
   0 -10   3 1208.06   28.59
   0 -10  -3 1220.27   30.39
   0 -10   3 1223.66   29.53
   0  10  -3 1224.08   29.19
   0  10   3 1246.89   30.77
   0  10  -3 1182.06   29.36
  -1 -10  -3  446.74   14.35
   1 -10   3  455.69   12.73
   1  10   3  449.76   15.32
  -1  10  -3  450.03   13.66
   1  10   3  475.79   14.07
   1  10   3  456.80   11.62
  -1  10  -3  451.26   13.93
   2 -10   3  718.57   18.97
   2 -10   3  766.10   22.34
  -2 -10  -3  778.78   21.02
   2  10   3  754.25   22.85
  -2  10  -3  752.95   20.73
  -2  10  -3  764.26   20.93
   2  10   3  770.98   21.75
   3 -10   3   21.15    4.33
  -3 -10  -3   11.98    2.89
  -3  10  -3   11.67    3.24
   3  10   3   15.08    3.90
   3  10   3   16.94    4.03
  -3  10  -3    8.27    2.86
   4 -10   3  867.87   27.29
  -4 -10  -3  907.42   24.71
  -4  10  -3  870.77   25.92
   4  10   3  912.32   27.98
  -4  10  -3  874.61   24.51
   4  10   3  869.28   28.55
   5 -10   3   45.10    7.01
  -5 -10  -3   61.90    6.43
   5  10   3   50.76    7.66
   5  10   3   46.11    7.89
  -5  10  -3   43.45    6.34
  -6 -10  -3  397.83   18.84
   6 -10   3  410.57   19.17
  -6  10  -3  385.67   17.55
   6  10   3  408.50   20.32
   7 -10   3   -0.30    4.42
  -7 -10  -3   -2.77    4.57
  -7  10  -3   -3.31    3.69
   7  10   3   -2.76    4.64
  -8 -10  -3   44.04    9.60
  -8  10  -3   44.50    8.43
   8  10   3   39.75    9.54
  -8 -11   3  220.57   15.31
   8  11  -3  199.22   16.87
  -8  11   3  174.78   13.01
  -7 -11   3   46.56    8.12
  -7  11   3   55.50    7.93
   7  11  -3   52.12    9.65
  -6 -11   3   77.75    9.31
  -6  11   3   75.59    8.30
   6  11  -3  100.03   10.98
   5 -11  -3  137.80   10.28
  -5 -11   3  151.81   10.38
  -5  11   3  147.64    9.31
   5  11  -3  152.17   11.26
   4 -11  -3  643.80   22.08
  -4 -11   3  589.53   20.35
  -4  11   3  650.64   19.93
   4  11  -3  616.52   22.11
   3 -11  -3   37.81    5.39
  -3 -11   3   25.80    4.10
   3  11  -3   30.83    5.06
  -3  11   3   28.54    4.37
   3  11  -3   33.21    4.36
  -2 -11   3  474.84   15.56
  -2 -11   3  487.21   13.51
   2 -11  -3  481.68   16.43
  -2  11   3  499.65   15.94
   2  11  -3  440.03   15.02
   2  11  -3  476.82   16.22
  -1 -11   3 1247.17   30.14
   1 -11  -3 1218.36   32.23
  -1 -11   3 1274.97   31.08
   1  11  -3 1282.28   31.67
  -1  11   3 1325.15   32.45
   1  11  -3 1306.48   32.05
   0 -11   3  857.10   21.77
   0 -11   3  860.86   22.54
   0  11  -3  825.43   22.18
   0  11   3  871.59   20.70
   0  11   3  852.82   23.65
   0  11  -3  827.32   22.17
   1 -11   3  181.61    7.36
  -1 -11  -3  187.01    8.69
   1  11   3  188.59    6.23
  -1  11  -3  198.87    8.37
  -1  11  -3  188.75    8.14
   1  11   3  209.38    8.44
   1  11   3  180.25    9.32
   2 -11   3  763.20   20.30
   2 -11   3  765.95   23.13
  -2 -11  -3  798.33   22.19
  -2  11  -3  796.79   21.95
   2  11   3  819.55   24.59
  -2  11  -3  804.42   21.80
   2  11   3  814.99   22.84
   3 -11   3  356.44   15.13
  -3 -11  -3  390.57   13.84
  -3  11  -3  391.60   14.24
   3  11   3  407.98   15.51
   3  11   3  367.01   16.01
  -3  11  -3  393.86   13.78
  -4 -11  -3  509.31   16.98
   4 -11   3  473.10   18.81
   4  11   3  464.15   19.90
   4  11   3  508.11   19.48
  -4  11  -3  509.19   17.90
  -4  11  -3  511.34   16.81
   5 -11   3   13.46    4.61
  -5 -11  -3   12.04    3.86
   5  11   3   11.97    4.71
   5  11   3    4.77    4.65
  -5  11  -3   13.74    4.28
  -6 -11  -3  278.61   13.36
   6 -11   3  335.64   17.39
  -6  11  -3  303.76   15.57
   6  11   3  298.32   17.71
   7 -11   3  204.10   15.16
  -7 -11  -3  237.25   16.04
   7  11   3  248.80   17.45
  -7  11  -3  222.42   14.60
  -8  11  -3   49.59   10.17
   8  11   3   65.29   12.27
  -8 -12   3   10.58    6.49
  -8  12   3   11.40    5.69
   8  12  -3    6.99    6.85
  -7 -12   3  377.98   18.75
   7  12  -3  341.05   20.27
  -7  12   3  362.19   17.05
  -6 -12   3   85.80    9.62
  -6  12   3   93.85    9.32
   6  12  -3   99.70   11.41
   5 -12  -3   76.12    8.91
  -5 -12   3   56.07    7.29
   5  12  -3   69.84    9.05
  -5  12   3   66.27    7.50
   4 -12  -3   78.18    8.48
  -4 -12   3   59.84    6.88
  -4  12   3   73.03    7.27
   4  12  -3   74.49    8.43
  -3 -12   3 1120.13   31.41
   3 -12  -3 1199.97   33.20
   3  12  -3 1215.32   31.31
  -3  12   3 1208.00   31.34
   3  12  -3 1188.95   32.97
   2 -12  -3  532.56   17.76
  -2 -12   3  518.03   14.51
  -2 -12   3  510.86   16.53
   2  12  -3  512.95   17.44
  -2  12   3  539.02   17.26
   2  12  -3  458.78   16.29
  -1 -12   3   25.66    3.39
   1 -12  -3   23.94    4.02
  -1 -12   3   31.77    4.02
   1  12  -3   27.46    3.99
   1  12  -3   29.69    4.25
  -1  12   3   24.20    4.12
   0 -12   3  463.94   14.26
   0 -12  -3  467.22   15.74
   0 -12   3  473.52   14.98
   0  12   3  477.36   13.43
   0  12   3  482.56   16.24
   0  12  -3  497.77   15.16
   0  12  -3  484.61   15.28
   1 -12   3 2209.99   50.69
   1 -12   3 2131.92   48.05
  -1 -12  -3 2183.12   50.29
   1  12   3 2150.18   46.15
   1  12   3 2179.57   49.15
  -1  12  -3 2156.41   49.19
  -1  12  -3 2180.21   49.48
   1  12   3 2199.15   52.08
   2 -12   3  149.93    8.88
  -2 -12  -3  152.82    8.27
  -2  12  -3  174.58    8.44
   2  12   3  165.38    9.86
   2  12   3  151.58    8.46
  -2  12  -3  165.57    7.94
  -3 -12  -3   10.37    3.41
   3 -12   3   11.76    3.72
   3  12   3   17.54    4.39
  -3  12  -3   13.16    3.35
   3  12   3   15.32    4.11
  -3  12  -3   11.62    3.28
  -4 -12  -3   40.51    5.40
   4 -12   3   47.67    6.98
   4  12   3   38.43    6.94
   4  12   3   40.57    6.37
  -4  12  -3   38.21    5.56
  -5 -12  -3 1079.26   30.42
   5 -12   3 1092.79   34.30
  -5  12  -3 1065.23   32.05
   5  12   3 1102.41   34.39
   5  12   3 1123.58   36.20
   6 -12   3   59.99    9.25
  -6 -12  -3   48.99    6.83
  -6  12  -3   46.57    7.53
   6  12   3   46.75    8.91
   7 -12   3    0.15    4.58
  -7 -12  -3    3.89    4.94
   7  12   3   -0.86    5.67
  -7  12  -3    3.05    4.36
   8  12   3   39.28    9.95
  -8 -13   3   -7.05    4.74
   8  13  -3    1.16    7.13
  -8  13   3    3.95    5.16
  -7 -13   3   20.55    6.75
  -7  13   3   23.67    6.55
   7  13  -3   20.72    7.47
  -6 -13   3    4.58    4.18
  -6  13   3    0.41    3.66
   6  13  -3    3.44    4.48
   5 -13  -3  801.49   27.39
  -5 -13   3  768.92   25.76
   5  13  -3  773.34   27.79
  -5  13   3  756.84   24.54
  -4 -13   3    6.31    3.46
   4 -13  -3    6.76    3.63
   4  13  -3    3.78    3.35
  -4  13   3    1.29    2.94
  -3 -13   3  139.91    8.72
   3 -13  -3  146.82    9.58
   3  13  -3  146.00    9.43
   3  13  -3  136.83    8.53
  -3  13   3  141.44    8.72
  -2 -13   3  128.95    6.30
   2 -13  -3  133.57    8.73
  -2 -13   3  124.54    7.73
  -2  13   3  134.12    8.38
   2  13  -3  128.83    8.37
   2  13  -3  133.86    8.31
  -1 -13   3 1958.08   44.27
  -1 -13   3 1928.46   45.11
   1 -13  -3 1939.06   46.66
  -1  13   3 1923.26   46.60
   1  13  -3 1974.49   46.42
   1  13  -3 1889.81   45.78
   0 -13   3  113.56    6.49
   0 -13  -3  117.03    7.36
   0 -13   3  118.88    6.94
   0  13   3  107.29    7.36
   0  13   3  118.97    5.66
   0  13  -3  118.64    7.36
   0  13  -3  112.38    6.62
   1 -13   3    5.15    2.32
   1 -13   3    6.36    2.69
  -1 -13  -3    5.71    2.94
   1  13   3    7.44    2.49
  -1  13  -3    2.94    2.28
  -1  13  -3    6.35    2.24
   1  13   3    5.32    2.99
   2 -13   3   20.73    3.68
  -2 -13  -3   28.12    4.38
   2 -13   3   28.15    4.75
  -2  13  -3   24.36    4.05
  -2  13  -3   35.83    4.32
   2  13   3   24.73    4.24
   2  13   3   30.71    5.51
   3 -13   3 1097.13   31.62
  -3 -13  -3 1044.88   29.03
  -3  13  -3 1086.72   29.66
  -3  13  -3 1085.33   28.40
   3  13   3 1095.60   32.96
   3  13   3 1018.01   30.32
   4 -13   3   -2.65    3.10
  -4 -13  -3    7.08    3.27
   4  13   3    8.06    4.17
  -4  13  -3   13.25    4.05
   4  13   3    6.51    3.92
   5 -13   3   28.08    6.39
  -5 -13  -3   19.02    4.60
  -5  13  -3   20.77    5.14
   5  13   3    8.74    4.72
   5  13   3   15.80    5.57
   6 -13   3    4.92    4.75
  -6 -13  -3    3.55    3.94
   6  13   3   13.48    5.72
   6  13   3    5.30    4.96
  -6  13  -3    1.08    3.87
   7 -13   3  303.54   18.78
  -7 -13  -3  338.25   19.12
   7  13   3  279.17   19.87
  -7  13  -3  315.35   17.29
   8  13   3   -4.88    6.69
  -8 -14   3   -2.81    5.44
  -8  14   3    4.50    5.62
  -7 -14   3  202.30   14.03
   7  14  -3  176.01   15.59
  -7  14   3  182.65   13.03
  -6 -14   3  122.19   11.96
  -6  14   3  115.72   10.10
   6  14  -3  144.21   13.94
   5 -14  -3   31.37    6.61
  -5 -14   3   27.03    5.94
  -5  14   3   32.72    6.05
   5  14  -3   28.78    6.24
   4 -14  -3  163.68   11.47
  -4 -14   3  171.96   10.70
   4  14  -3  153.84   11.06
  -4  14   3  158.99    9.86
  -3 -14   3 1144.62   31.27
   3 -14  -3 1098.44   32.63
  -3  14   3 1163.78   31.30
   3  14  -3 1097.21   31.32
   3  14  -3 1113.24   32.45
   2 -14  -3  454.21   16.86
  -2 -14   3  433.89   15.44
   2  14  -3  445.83   16.55
   2  14  -3  389.00   15.73
  -2  14   3  440.85   16.23
  -1 -14   3   36.60    4.29
   1 -14  -3   40.56    5.22
  -1 -14   3   41.19    4.88
   1  14  -3   41.31    5.60
   1  14  -3   43.07    5.23
  -1  14   3   49.22    6.28
   0 -14   3  228.72    9.70
   0 -14  -3  238.60   10.93
   0 -14   3  217.87    9.95
   0  14   3  219.77   10.98
   0  14  -3  238.13   10.79
   0  14  -3  211.94    9.52
   1 -14   3 1494.26   38.08
  -1 -14  -3 1495.26   37.96
   1 -14   3 1474.20   35.98
  -1  14  -3 1540.37   36.21
   1  14   3 1577.42   36.65
   1  14   3 1470.14   39.40
  -1  14  -3 1469.85   37.03
   2 -14   3  249.35   12.14
  -2 -14  -3  252.26   11.49
   2 -14   3  236.23   12.19
   2  14   3  269.16   11.66
  -2  14  -3  250.04   10.21
  -2  14  -3  257.90   11.38
   3 -14   3    6.77    3.92
  -3 -14  -3    6.80    3.34
   3  14   3   -2.06    2.72
  -3  14  -3    4.55    3.00
   3  14   3    1.43    2.80
  -4 -14  -3  167.42    9.93
   4 -14   3  152.14   11.35
   4  14   3  149.76   12.00
   4  14   3  162.30   11.20
  -4  14  -3  168.67   10.45
   5 -14   3  468.88   20.53
  -5 -14  -3  406.82   16.75
   5  14   3  437.11   21.28
  -5  14  -3  422.47   17.97
   5  14   3  422.82   19.78
  -6 -14  -3   77.93    8.76
   6 -14   3   81.60   10.92
   6  14   3   70.32   11.29
   6  14   3   88.05   11.45
  -6  14  -3   91.19   10.43
   7 -14   3    7.48    6.20
  -7 -14  -3    9.49    5.73
   7  14   3    9.75    7.14
  -7  14  -3    3.46    4.58
  -8  15   3   72.13   11.93
  -7 -15   3    9.84    5.84
   7  15  -3   -4.59    5.01
  -7  15   3    3.72    5.13
  -6 -15   3   91.61   10.29
   6  15  -3   71.75   10.59
  -6  15   3   98.07   10.48
   5 -15  -3  210.64   13.72
  -5 -15   3  199.44   12.44
  -5  15   3  173.97   11.54
   5  15  -3  197.88   13.80
   4 -15  -3  787.67   27.51
  -4 -15   3  804.03   25.69
   4  15  -3  745.86   26.79
  -4  15   3  797.83   25.27
  -3 -15   3   87.58    8.35
   3 -15  -3   73.75    8.26
  -3  15   3   84.37    8.37
   3  15  -3   73.23    7.96
   3  15  -3   79.23    8.48
  -2 -15   3   88.31    7.11
   2 -15  -3   96.15    8.06
   2  15  -3   83.00    7.25
  -2  15   3   92.30    8.03
   2  15  -3   98.24    7.94
   1 -15  -3  353.60   14.75
  -1 -15   3  370.16   13.81
  -1 -15   3  388.78   13.15
   1  15  -3  378.60   15.12
  -1  15   3  350.11   14.75
   1  15  -3  379.29   14.32
   0 -15  -3  620.35   20.25
   0 -15   3  603.25   19.01
   0 -15   3  615.34   18.66
   0  15  -3  609.27   18.78
   0  15   3  596.66   20.42
   0  15  -3  659.14   20.33
   1 -15   3   70.22    7.13
   1 -15   3   64.64    5.65
  -1 -15  -3   58.04    6.43
   1  15   3   62.95    7.10
  -1  15  -3   62.18    5.17
   1  15   3   63.19    5.43
  -1  15  -3   67.93    6.80
   2 -15   3  740.31   24.04
  -2 -15  -3  748.56   23.15
  -2  15  -3  806.11   23.33
   2  15   3  689.91   22.41
  -2  15  -3  772.51   21.52
   3 -15   3  537.94   20.76
  -3 -15  -3  539.08   18.83
  -3  15  -3  561.47   19.30
   3  15   3  540.35   19.81
   3  15   3  549.77   22.04
   4 -15   3  565.52   21.96
  -4 -15  -3  503.55   18.78
  -4  15  -3  496.34   19.06
   4  15   3  509.01   20.56
   4  15   3  485.80   22.37
  -5 -15  -3    9.10    4.32
   5 -15   3    2.85    4.46
  -5  15  -3    9.03    4.18
   5  15   3    0.92    3.78
   5  15   3    3.46    4.75
   6 -15   3  143.92   14.26
  -6 -15  -3  143.12   10.74
  -6  15  -3  142.05   11.65
   6  15   3  176.63   17.06
   6  15   3  140.42   14.28
   7 -15   3   78.86   11.74
  -7 -15  -3   89.46   11.77
   7  15   3   73.94   12.72
  -7  15  -3   74.14   10.15
  -7 -16   3    4.90    5.50
  -7  16   3    7.45    5.71
   7  16  -3   -1.95    5.30
  -6 -16   3  304.77   16.91
  -6  16   3  335.24   16.73
  -5 -16   3    5.82    4.68
   5 -16  -3    1.71    4.09
   5  16  -3    0.84    4.23
  -5  16   3   -3.55    3.36
  -4 -16   3  240.38   12.97
   4 -16  -3  240.64   14.30
   4  16  -3  230.73   14.09
  -4  16   3  253.76   13.50
   3 -16  -3   28.33    5.67
  -3 -16   3   25.84    5.30
  -3  16   3   35.59    6.43
   3  16  -3   21.52    5.33
   2 -16  -3  633.72   21.99
  -2 -16   3  663.45   20.64
  -2  16   3  640.67   21.40
   2  16  -3  545.72   20.93
   2  16  -3  634.23   21.52
  -1 -16   3   10.01    2.97
  -1 -16   3   15.19    3.77
   1 -16  -3   19.63    4.46
   1  16  -3   21.98    4.73
   1  16  -3   19.91    4.13
  -1  16   3   22.72    5.01
   0 -16   3  723.29   21.26
   0 -16   3  730.16   21.79
   0 -16  -3  677.20   22.52
   0  16   3  706.86   23.34
   0  16  -3  740.65   22.73
   0  16  -3  722.72   21.49
   1 -16   3    2.16    2.46
  -1 -16  -3    1.18    2.63
   1 -16   3    2.67    2.60
  -1  16  -3    2.15    2.92
  -1  16  -3    0.51    2.08
   1  16   3    2.03    2.23
   1  16   3   -0.43    2.47
   2 -16   3 1027.10   30.39
  -2 -16  -3 1018.76   29.41
  -2  16  -3  997.29   28.83
   2  16   3 1036.79   31.81
   2  16   3 1012.48   28.79
   3 -16   3   10.63    4.49
  -3 -16  -3    5.78    3.86
   3  16   3   11.66    4.72
   3  16   3   17.69    4.53
  -3  16  -3   13.50    4.14
  -4 -16  -3  407.26   16.50
   4 -16   3  340.80   17.72
  -4  16  -3  378.92   16.43
   4  16   3  354.34   17.24
   4  16   3  388.53   19.78
  -5 -16  -3   14.71    4.96
   5 -16   3   24.73    6.86
  -5  16  -3   22.87    5.79
   5  16   3   21.76    6.93
   5  16   3   14.91    5.39
   6 -16   3  162.23   15.53
  -6 -16  -3  141.05   10.97
   6  16   3  119.40   14.56
   6  16   3  157.62   15.17
  -6  16  -3  149.69   12.25
   7 -16   3   -7.15    5.07
  -7 -16  -3    1.51    5.22
  -7  16  -3    4.94    5.08
   7  16   3    1.55    6.57
  -7 -17   3    5.04    5.61
  -7  17   3   13.66    5.93
   7  17  -3   -1.03    5.65
  -6 -17   3   49.61    8.64
  -6  17   3   43.88    7.96
   6  17  -3   58.72    9.86
  -5 -17   3  271.75   15.30
   5  17  -3  262.36   16.67
  -5  17   3  262.53   14.73
  -4 -17   3  433.10   18.19
   4 -17  -3  416.54   19.78
  -4  17   3  463.92   18.86
   4  17  -3  422.99   19.62
   3 -17  -3   16.66    5.20
  -3 -17   3   11.58    4.09
   3  17  -3   20.80    5.36
  -3  17   3   11.64    4.76
   2 -17  -3  210.68   12.27
  -2 -17   3  197.12   11.00
  -2  17   3  216.67   11.93
   2  17  -3  200.00   12.04
   2  17  -3  201.40   11.53
  -1 -17   3  108.39    9.13
  -1 -17   3   86.31    7.46
   1 -17  -3  122.71    9.24
  -1  17   3  102.96    9.74
   1  17  -3  120.09    8.07
   1  17  -3  111.99    8.86
   0 -17   3  545.33   18.25
   0 -17  -3  521.66   19.30
   0 -17   3  545.62   18.04
   0  17  -3  565.55   19.64
   0  17  -3  522.79   17.74
   0  17   3  526.33   19.83
   1 -17   3    0.81    2.83
   1 -17   3    2.05    2.88
  -1 -17  -3   -0.17    2.99
   1  17   3   -2.09    2.88
  -1  17  -3   -1.18    2.91
  -1  17  -3    2.35    2.21
   2 -17   3  244.24   12.89
  -2 -17  -3  243.80   12.55
  -2  17  -3  232.42   11.91
   2  17   3  227.90   13.34
   2  17   3  217.51   11.37
  -3 -17  -3  360.52   15.79
   3 -17   3  390.19   17.69
   3  17   3  363.82   18.33
   3  17   3  374.32   16.21
  -3  17  -3  368.18   16.03
  -4 -17  -3  207.91   12.31
   4 -17   3  213.09   14.03
   4  17   3  206.46   13.25
  -4  17  -3  211.40   12.38
   5 -17   3   -0.52    4.07
  -5 -17  -3    6.16    4.57
   5  17   3    0.02    4.29
   5  17   3   12.10    6.38
  -5  17  -3    4.66    4.36
   6 -17   3  141.24   14.76
  -6 -17  -3  114.33   10.43
   6  17   3  141.08   16.59
  -6  17  -3  141.82   11.92
   6  17   3  130.35   14.22
   7  17   3   21.32    8.62
  -7  18   3   93.17   11.30
  -6 -18   3  121.01   12.57
  -6  18   3  128.16   12.51
   6  18  -3  132.96   14.48
  -5 -18   3   54.69    8.34
  -5  18   3   41.57    7.76
   5  18  -3   39.95    8.40
  -4 -18   3   49.02    7.67
   4 -18  -3   54.49    8.65
  -4  18   3   61.07    8.73
   4  18  -3   36.81    7.43
   3 -18  -3  701.29   25.48
  -3 -18   3  697.68   23.39
  -3  18   3  714.21   24.66
   3  18  -3  628.74   24.13
  -2 -18   3  264.95   12.55
   2  18  -3  228.66   13.43
   2  18  -3  250.66   13.10
  -2  18   3  249.46   13.61
  -1 -18   3   12.67    4.15
   1 -18  -3   29.13    5.76
   1  18  -3   15.87    4.67
   1  18  -3   17.81    4.25
  -1  18   3   18.42    5.38
   0 -18   3  241.50   11.46
   0 -18  -3  226.17   12.64
   0 -18   3  253.23   11.70
   0  18  -3  227.18   12.57
   0  18   3  244.03   13.15
   0  18  -3  227.51   11.05
   1 -18   3  773.38   23.54
  -1 -18  -3  740.90   24.72
   1 -18   3  788.77   24.80
   1  18   3  748.56   26.14
  -1  18  -3  766.98   24.83
   2 -18   3  164.24   11.05
  -2 -18  -3  135.70    9.91
   2  18   3  133.57   10.73
   2  18   3  131.24    9.24
  -2  18  -3  155.55   10.18
   3 -18   3    3.33    4.06
  -3 -18  -3    5.08    3.82
   3  18   3    4.57    3.13
   3  18   3    4.22    4.61
  -3  18  -3    4.53    4.06
  -4 -18  -3  153.37   11.13
   4 -18   3  162.76   12.79
   4  18   3  150.09   11.64
  -4  18  -3  160.85   11.29
   4  18   3  129.79   14.15
   5 -18   3  290.81   17.54
  -5 -18  -3  266.44   14.60
   5  18   3  224.23   15.22
   5  18   3  241.35   17.88
  -5  18  -3  249.69   14.81
   6 -18   3   99.31   12.91
  -6 -18  -3   61.94    8.99
  -6  18  -3   81.95   10.33
   6  18   3   89.88   13.33
   6  18   3   62.03   10.44
   7  18   3    1.41    7.01
  -6 -19   3   -3.71    5.17
   6  19  -3   -0.35    5.48
  -6  19   3    1.32    5.17
  -5 -19   3  309.89   16.74
  -5  19   3  304.13   16.97
   4 -19  -3    4.18    4.13
  -4 -19   3   -0.38    4.05
  -4  19   3    3.33    4.71
   4  19  -3    3.30    4.27
  -3 -19   3    5.43    4.08
   3 -19  -3    5.03    4.41
  -3  19   3   -2.66    3.88
   3  19  -3   13.09    4.51
   2 -19  -3    5.13    4.02
  -2 -19   3    4.04    3.42
   2  19  -3    3.04    3.03
  -2  19   3    5.06    4.18
   2  19  -3    5.02    3.69
  -1 -19   3 1159.04   33.03
   1 -19  -3 1197.45   35.16
   1  19  -3 1212.43   34.06
  -1  19   3 1163.26   35.27
   1  19  -3 1258.01   35.56
   0 -19  -3   46.39    7.16
   0 -19   3   39.14    5.68
   0 -19   3   30.58    5.49
   0  19   3   52.73    7.68
   0  19  -3   52.14    6.45
   0  19  -3   48.45    7.25
   1 -19   3   43.68    6.11
  -1 -19  -3   51.17    7.11
   1 -19   3   36.25    6.05
  -1  19  -3   61.00    7.62
   1  19   3   45.68    7.21
  -2 -19  -3   17.68    5.25
   2 -19   3   13.76    4.74
  -2  19  -3   14.07    4.71
   2  19   3   31.42    6.93
   3 -19   3  638.43   24.39
  -3 -19  -3  605.56   22.69
   3  19   3  610.14   25.54
   3  19   3  625.21   22.67
  -3  19  -3  608.57   22.60
  -4 -19  -3   -0.53    4.18
   4 -19   3    3.20    4.49
   4  19   3   -2.60    3.44
   4  19   3   -2.67    4.36
  -4  19  -3    4.91    4.03
  -5 -19  -3    3.34    4.55
   5 -19   3    0.08    4.63
   5  19   3    2.43    5.71
  -5  19  -3    0.47    4.25
   5  19   3   10.65    5.17
   6 -19   3   19.69    7.17
  -6 -19  -3   13.11    5.69
   6  19   3    9.25    8.33
  -6  19  -3   13.95    6.02
   6  19   3    4.55    5.82
  -6 -20   3    7.35    6.24
  -6  20   3    5.57    5.85
   6  20  -3   13.51    6.68
  -5 -20   3   46.53    8.33
  -5  20   3   27.51    7.19
   5  20  -3   40.03    8.81
   4 -20  -3   20.82    5.99
  -4 -20   3    8.43    4.98
  -4  20   3   15.34    6.12
   4  20  -3   22.79    6.34
  -3 -20   3  420.45   18.00
   3 -20  -3  434.91   20.02
   3  20  -3  396.70   19.05
  -3  20   3  435.62   19.37
  -2 -20   3   13.52    4.56
   2 -20  -3   16.22    5.38
  -2  20   3   17.52    5.52
   2  20  -3   10.67    4.20
   2  20  -3   18.79    5.60
   1 -20  -3   33.48    6.31
  -1 -20   3   39.60    6.17
  -1  20   3   45.49    7.54
   1  20  -3   36.88    6.31
   1  20  -3   30.08    6.38
   0 -20  -3   44.25    7.31
   0 -20   3   29.18    8.62
   0 -20   3   23.89    5.24
   0  20  -3   38.50    6.90
   0  20   3   33.24    6.56
  -1 -20  -3  566.67   21.66
   1 -20   3  574.73   21.04
   1 -20   3  561.02   20.38
  -1  20  -3  581.86   21.92
   1  20   3  586.39   23.27
  -2 -20  -3   49.05    7.53
   2 -20   3   45.31    7.38
  -2  20  -3   51.12    7.80
   2  20   3   50.42    8.17
  -3 -20  -3    5.46    4.57
   3 -20   3    8.29    5.18
  -3  20  -3    0.72    3.84
   3  20   3    7.79    5.14
  -4 -20  -3   11.52    5.48
   4 -20   3   19.20    6.44
   4  20   3   20.47    7.11
  -4  20  -3   14.80    5.49
   4  20   3   15.67    5.83
   5 -20   3  399.14   21.38
  -5 -20  -3  350.75   17.77
   5  20   3  352.14   19.52
  -5  20  -3  377.10   19.24
   5  20   3  347.20   22.67
   6 -20   3   21.65   11.12
  -6 -20  -3   26.71    7.13
  -6  20  -3   14.72    9.17
   6  20   3   25.05    9.22
   6  20   3   25.85    7.96
  -6  21   3   26.43    7.95
   6  21  -3   17.02    7.24
  -5 -21   3  135.83   13.29
   5  21  -3  138.88   15.15
  -5  21   3  127.23   13.54
   4 -21  -3  122.07   13.09
  -4 -21   3  118.82   11.45
   4  21  -3  112.82   12.39
  -4  21   3  126.66   13.05
   3 -21  -3   22.13    6.32
  -3 -21   3   28.02    6.12
   3  21  -3   22.43    5.87
  -3  21   3   24.30    6.39
  -2 -21   3  144.28   11.03
   2 -21  -3  172.63   12.59
   2  21  -3  154.36   11.36
  -2  21   3  130.85   11.18
   1 -21  -3  224.77   13.85
  -1 -21   3  227.51   12.93
   1  21  -3  223.32   12.55
  -1  21   3  230.73   14.13
   1  21  -3  267.97   14.89
   0 -21   3  489.85   18.90
   0 -21  -3  473.62   20.13
   0  21  -3  496.79   20.59
   0  21   3  478.31   20.62
  -1 -21  -3    1.73    3.78
   1 -21   3   -3.75    2.94
   1  21   3    0.75    3.76
  -1  21  -3    2.41    4.07
  -2 -21  -3   53.86    8.05
   2 -21   3   52.80    8.01
   2  21   3   74.75   10.00
  -2  21  -3   56.42    8.39
  -3 -21  -3  206.28   13.54
   3 -21   3  206.96   14.27
   3  21   3  228.02   15.89
  -3  21  -3  197.95   13.19
   4 -21   3  122.14   12.99
  -4 -21  -3  102.43   11.24
  -4  21  -3   90.73   10.67
   4  21   3   89.04   13.05
   4  21   3  110.52   11.84
  -5 -21  -3   -0.12    4.57
   5 -21   3    8.55    5.75
   5  21   3   -1.45    4.59
   5  21   3   -4.54    5.77
  -5  21  -3   -0.69    4.85
  -6 -21  -3   89.40   11.33
   6  21   3   77.67   13.28
   6  21   3   59.84   10.83
  -5 -22   3    6.27    5.85
  -5  22   3   -0.99    5.43
   5  22  -3    0.21    5.10
  -4 -22   3   51.83    8.67
   4  22  -3   82.67   11.10
  -4  22   3   47.16    9.24
  -3 -22   3   42.55    7.54
   3 -22  -3   62.03    9.47
  -3  22   3   49.60    8.67
   3  22  -3   69.17    9.90
   2 -22  -3  372.17   18.80
  -2 -22   3  397.12   17.84
  -2  22   3  379.09   18.79
   2  22  -3  423.25   18.77
  -1 -22   3    0.98    4.06
   1 -22  -3   -2.27    3.40
   1  22  -3    6.28    4.59
  -1  22   3   -1.90    3.62
   0 -22  -3  369.25   18.00
   0 -22   3  371.85   16.58
   0  22  -3  327.27   17.14
   0  22   3  370.61   18.15
   1 -22   3   63.24    8.39
  -1 -22  -3   65.11    9.14
  -1  22  -3   62.71    8.87
   1  22   3   54.14    8.78
  -2 -22  -3  258.34   15.31
   2 -22   3  281.78   15.64
  -2  22  -3  254.24   15.31
   2  22   3  257.56   16.31
   3 -22   3    1.58    4.07
  -3 -22  -3    0.28    4.73
   3  22   3   -5.05    4.28
  -3  22  -3    3.35    4.51
   4 -22   3  170.89   14.46
  -4 -22  -3  153.96   13.29
   4  22   3  144.26   16.60
  -4  22  -3  141.47   13.30
   5 -22   3   19.52    7.33
  -5 -22  -3   18.36    6.35
   5  22   3   21.90    8.17
  -5  22  -3   14.01    6.18
   5  22   3   19.40    6.87
  -5 -23   3   -4.39    5.74
  -5  23   3    1.64    6.32
   5  23  -3    4.99    5.50
  -4 -23   3  269.51   16.41
  -4  23   3  279.02   17.51
   4  23  -3  269.91   17.61
  -3 -23   3    5.01    5.35
   3 -23  -3    6.02    5.35
   3  23  -3    9.60    5.65
  -3  23   3    4.14    5.35
   2 -23  -3  115.31   12.49
  -2 -23   3  105.85   10.81
  -2  23   3  115.44   12.50
   2  23  -3   95.55   13.89
  -1 -23   3   60.85    8.20
   1 -23  -3   79.81   10.16
  -1  23   3   73.46    9.83
   1  23  -3   76.73   10.20
   0 -23  -3  244.85   15.38
   0 -23   3  229.41   13.78
   0  23   3  224.60   14.77
   0  23  -3  237.38   14.90
  -1 -23  -3   -1.42    4.65
   1  23   3    1.05    4.62
  -1  23  -3    0.00    4.13
  -2 -23  -3  256.92   16.02
   2 -23   3  241.02   14.82
   2  23   3  250.39   16.68
  -2  23  -3  226.19   15.21
  -3 -23  -3   -3.62    4.42
   3 -23   3    3.59    5.44
  -3  23  -3    0.00    4.90
   3  23   3    3.76    5.60
   4 -23   3  169.36   14.87
  -4 -23  -3  201.82   15.08
   4  23   3  203.22   17.85
  -4  23  -3  190.61   14.75
  -5 -23  -3    3.65    6.01
   5  23   3    3.24    6.66
   5  24  -3    5.36    5.81
  -4 -24   3   20.41    6.90
  -4  24   3   26.35    7.84
   4  24  -3   47.06    9.34
   3 -24  -3   76.47   11.19
  -3 -24   3   84.62   10.47
  -3  24   3  104.26   11.95
   3  24  -3  105.19   12.13
  -2 -24   3  167.04   12.46
   2 -24  -3  143.00   14.22
  -2  24   3  160.04   13.20
  -1 -24   3    7.77    4.98
   1 -24  -3   13.85    5.18
   1  24  -3    9.80    5.68
  -1  24   3   11.73    5.20
   0 -24   3   90.39   10.07
   0 -24  -3  103.92   11.75
   0  24   3  108.37   12.33
   0  24  -3   87.35   10.94
  -1 -24  -3  155.07   12.99
  -1  24  -3  122.08   13.22
   1  24   3  132.78   13.84
  -2 -24  -3   97.79   11.26
   2 -24   3   92.66   11.11
  -2  24  -3   98.61   12.02
   2  24   3   76.63   11.16
   3 -24   3   -2.71    4.62
  -3 -24  -3    0.67    5.34
   3  24   3    1.59    5.56
  -3  24  -3   -2.84    5.18
   4 -24   3   53.04   10.11
  -4 -24  -3   36.32    8.41
   4  24   3   41.41   10.39
  -4  24  -3   43.57    9.36
  -4 -25   3   34.36    9.50
  -4  25   3   19.30    9.95
   4  25  -3   10.84    6.37
  -3 -25   3   23.39    7.10
   3 -25  -3   54.19   10.09
  -3  25   3   34.03    8.47
   2 -25  -3   13.89    6.29
  -2 -25   3    8.67    5.42
  -2  25   3    5.69    5.77
  -1 -25   3  289.30   16.53
   1 -25  -3  281.93   17.05
  -1  25   3  325.53   17.97
   0 -25  -3   13.43    6.22
   0 -25   3   13.82    5.75
   0  25  -3   21.78    6.49
   0  25   3   19.69    6.59
  -1 -25  -3    0.80    4.93
   1  25   3   17.16    6.46
  -1  25  -3    3.54    5.33
   2 -25   3   24.18    8.65
  -2 -25  -3   23.10    7.39
   2  25   3   21.69    7.36
  -2  25  -3   17.13    6.53
   3 -25   3  291.52   18.29
  -3 -25  -3  302.17   18.30
   3  25   3  298.34   20.37
  -3  25  -3  304.45   18.71
   4 -25   3    5.43    5.80
   4  25   3   28.03    9.29
   3 -26  -3  202.52   16.48
  -3 -26   3  183.72   14.99
  -3  26   3  205.17   16.47
   2 -26  -3   -6.61    4.08
  -2 -26   3    4.58    5.47
  -2  26   3    7.42    5.14
  -1 -26   3    5.34    5.04
   1 -26  -3    5.79    5.08
  -1  26   3    4.48    4.99
   0 -26  -3   -2.60    4.85
   0  26  -3    0.01    5.18
   0  26   3    0.03    4.75
  -1 -26  -3  306.23   19.35
  -1  26  -3  326.16   18.95
   1  26   3  348.85   20.41
  -2 -26  -3    9.49    6.57
  -2  26  -3   12.16    6.57
   2  26   3   13.11    6.60
   3 -26   3    0.87    5.05
  -3  26  -3    0.95    6.09
   3  26   3   -7.03    5.11
  -2 -27   3   21.16    7.06
   2 -27  -3   12.19    6.61
  -2  27   3   15.06    7.63
  -1 -27   3  165.72   14.36
   1 -27  -3  202.55   15.38
  -1  27   3  199.79   15.58
   0 -27  -3   22.27    7.60
   0  27   3   30.88    7.74
   0  27  -3   41.12    8.74
  -1 -27  -3   -5.68    5.49
   1  27   3    0.42    5.09
  -1  27  -3   -1.84    4.50
  -2  27  -3   37.45    8.90
   2  27   3   35.20    9.18
   3 -27   3   76.87   11.45
   2 -28  -3   85.07   12.60
   1 -28  -3    3.47    5.58
  -1 -28   3    7.23    6.36
   0 -28  -3   49.16   10.54
  -1  28  -3   42.12    8.88
   8   0  -4  232.26   15.74
  -7   0   4   -3.29    3.38
   7   0  -4    3.38    6.51
   7   0  -4    0.19    3.64
  -6   0   4  216.36   11.15
   6   0  -4  221.45   12.90
   6   0  -4  211.94   12.13
  -5   0   4    0.30    2.22
   5   0  -4    0.41    2.71
   5   0  -4    1.39    3.00
   4   0  -4  689.87   20.10
  -4   0   4  663.42   19.32
   4   0  -4  679.31   21.59
  -4   0   4  670.24   17.27
   3   0  -4    3.91    1.84
   3   0  -4    0.85    1.66
  -3   0   4    0.89    1.67
  -3   0   4   -0.45    0.99
   2   0  -4 5204.30  107.47
   2   0  -4 5077.31  105.38
  -2   0   4 5164.88  102.44
  -2   0   4 4979.56  105.50
   1   0  -4    4.00    1.74
   1   0  -4    1.96    1.44
  -1   0   4    2.66    1.31
   0   0   4 2941.04   62.17
   0   0  -4 2962.61   62.85
   0   0   4 2899.84   60.85
   0   0  -4 2979.16   61.62
  -1   0  -4    0.35    1.26
   1   0   4    0.87    1.14
  -1   0  -4    2.11    0.88
   1   0   4   -1.83    0.96
   2   0   4 1138.52   27.17
  -2   0  -4 1173.48   27.92
   2   0   4 1112.08   28.52
  -2   0  -4 1175.69   24.64
  -3   0  -4   -0.70    1.54
   3   0   4    3.38    1.75
   3   0   4   -0.02    1.88
  -3   0  -4    0.14    0.85
   4   0   4  462.04   17.91
  -4   0  -4  523.03   17.02
   4   0   4  516.57   16.05
  -5   0  -4   -0.99    2.54
   5   0   4    2.13    2.42
  -6   0  -4  521.97   19.88
  -7   0  -4    3.52    4.15
  -8   0  -4  133.68   13.58
  -8  -1   4  138.87   12.24
   7  -1  -4  113.43   11.41
   7   1  -4  101.54   10.75
  -7   1   4  114.93    9.22
   7   1  -4  106.69   11.16
   6  -1  -4  544.42   19.89
  -6  -1   4  574.10   18.90
   6  -1  -4  513.41   20.90
   6   1  -4  540.51   21.39
  -6   1   4  589.12   19.69
   6   1  -4  577.49   21.09
  -5  -1   4   12.02    3.39
   5  -1  -4   12.65    3.54
   5  -1  -4   18.58    4.57
  -5   1   4    5.44    3.12
   5   1  -4   11.31    4.06
  -5   1   4   15.30    3.03
   5   1  -4   20.67    4.44
   4  -1  -4  636.01   20.33
   4  -1  -4  584.46   18.09
  -4  -1   4  586.87   17.61
  -4   1   4  626.34   18.29
   4   1  -4  590.86   19.95
   4   1  -4  605.77   18.85
  -4   1   4  608.70   16.02
   3  -1  -4  640.26   19.66
  -3  -1   4  680.04   18.00
  -3  -1   4  648.06   15.24
   3  -1  -4  694.24   18.06
   3   1  -4  627.70   18.32
  -3   1   4  632.98   18.00
   3   1  -4  622.64   19.60
  -3   1   4  653.68   15.64
   2  -1  -4 1709.08   40.11
   2  -1  -4 1732.59   38.10
  -2  -1   4 1683.99   38.48
   2   1  -4 1814.78   40.59
   2   1  -4 1710.65   38.78
  -2   1   4 1708.19   38.82
  -2   1   4 1709.98   36.05
   1  -1  -4   11.61    2.14
   1  -1  -4    6.12    1.74
  -1  -1   4   10.97    2.07
   1   1  -4    4.28    1.62
   1   1  -4    6.92    1.94
  -1   1   4    9.29    1.98
  -1   1   4    8.91    1.31
   0  -1  -4 1342.51   30.64
   0  -1  -4 1405.90   31.44
   0  -1   4 1326.62   31.05
   0  -1   4 1397.81   29.75
   0   1  -4 1381.86   32.00
   0   1   4 1347.66   30.88
   0   1   4 1393.57   30.14
   0   1  -4 1402.92   30.53
  -1  -1  -4  721.68   18.51
   1  -1   4  750.75   18.79
   1  -1   4  757.28   18.81
  -1  -1  -4  730.23   17.07
  -1   1  -4  739.12   16.55
   1   1   4  721.53   18.72
   1   1   4  751.33   18.39
  -1   1  -4  731.60   19.00
   2  -1   4  823.45   20.76
  -2  -1  -4  792.52   20.89
   2  -1   4  788.81   21.61
  -2  -1  -4  821.83   18.28
  -2   1  -4  794.27   20.78
   2   1   4  806.78   20.13
   3  -1   4  259.76   10.03
   3  -1   4  279.11   11.50
  -3  -1  -4  266.62    7.55
  -3  -1  -4  267.87   10.44
   3   1   4  260.94    9.49
   3   1   4  232.10   10.86
  -3   1  -4  262.93   10.31
  -3   1  -4  265.64    6.72
  -4  -1  -4 2135.64   50.48
   4  -1   4 2064.80   49.36
   4   1   4 2143.73   52.47
   4   1   4 2215.04   48.94
  -4   1  -4 2118.72   50.14
  -5  -1  -4  502.69   18.00
   5  -1   4  466.80   16.82
   5   1   4  461.38   18.87
  -5   1  -4  482.28   17.46
   5   1   4  479.70   16.43
  -6  -1  -4  287.46   14.58
  -6   1  -4  312.67   14.60
  -7  -1  -4    1.07    3.87
  -7   1  -4    1.25    3.80
  -8  -1  -4  175.22   13.60
  -8   1  -4  184.36   13.60
  -8  -2   4   10.34    5.35
   7  -2  -4   -0.65    3.63
   7   2  -4    5.50    4.25
  -7   2   4   -0.40    3.53
   7   2  -4    1.53    3.95
  -6  -2   4  165.93    9.63
   6  -2  -4  169.98   11.40
   6   2  -4  170.96   11.08
   6   2  -4  182.84   11.74
   5  -2  -4 1050.02   28.66
  -5  -2   4 1058.69   28.01
   5  -2  -4 1067.15   31.13
   5   2  -4 1050.14   30.17
   5   2  -4 1046.10   31.04
  -5   2   4 1052.62   26.63
   4  -2  -4  610.85   20.03
   4  -2  -4  595.05   17.97
  -4  -2   4  622.10   17.84
   4   2  -4  616.50   20.35
  -4   2   4  623.49   18.46
   4   2  -4  613.31   19.29
  -4   2   4  610.76   16.31
  -3  -2   4    3.06    1.83
   3  -2  -4   -0.19    1.36
   3  -2  -4    3.69    2.35
   3   2  -4    0.41    1.69
  -3   2   4    0.86    1.23
   3   2  -4   -0.45    1.67
  -3   2   4    1.91    1.82
   2  -2  -4  660.03   16.38
  -2  -2   4  660.59   17.11
   2  -2  -4  627.31   18.35
  -2   2   4  655.50   15.39
   2   2  -4  650.77   18.61
  -2   2   4  665.37   17.51
   2   2  -4  645.23   17.57
   1  -2  -4 4251.62   88.11
   1  -2  -4 4147.85   89.23
  -1  -2   4 4256.96   88.45
  -1   2   4 4307.87   86.69
   1   2  -4 4411.64   89.30
   1   2  -4 4316.88   89.19
  -1   2   4 4139.04   88.24
   0  -2  -4  711.18   17.68
   0  -2  -4  727.98   17.89
   0  -2   4  705.55   18.05
   0   2  -4  694.11   18.80
   0   2  -4  759.17   17.47
   0   2   4  732.62   17.78
   0   2   4  679.51   17.12
  -1  -2  -4   86.80    3.97
  -1  -2  -4   74.05    4.33
   1  -2   4   79.96    4.60
   1  -2   4   92.59    4.85
   1   2   4   84.10    4.81
   1   2   4   85.00    4.41
  -1   2  -4   90.26    5.11
  -2  -2  -4  897.88   22.52
   2  -2   4  849.38   22.23
  -2  -2  -4  874.94   20.05
   2   2   4  854.94   23.31
   2   2   4  898.90   21.33
  -2   2  -4  869.21   22.30
  -3  -2  -4 1930.98   44.59
   3  -2   4 1930.54   44.32
  -3  -2  -4 1945.71   40.90
  -3   2  -4 1878.81   44.00
   3   2   4 1862.82   45.80
   3   2   4 1899.09   42.60
   4  -2   4  314.25   12.47
  -4  -2  -4  315.30   12.93
  -4   2  -4  337.18   12.87
   4   2   4  325.43   11.47
   4   2   4  332.80   14.36
   5  -2   4  124.37    8.31
  -5  -2  -4  142.19    9.35
   5   2   4  142.77   10.30
  -5   2  -4  124.27    8.51
  -6  -2  -4  220.12   12.77
   6  -2   4  209.21   11.79
  -6   2  -4  217.42   12.07
  -7  -2  -4  490.70   21.16
  -7   2  -4  500.49   20.50
  -8  -2  -4   19.30    6.56
  -8   2  -4   19.81    6.58
  -8  -3   4    4.73    5.11
  -8   3   4    2.37    5.59
   8   3  -4    7.53    6.05
  -7  -3   4  472.77   20.24
   7  -3  -4  444.12   20.07
   7   3  -4  457.47   20.46
  -6  -3   4    5.20    2.89
   6  -3  -4   -2.28    3.10
   6   3  -4   -1.27    3.29
  -6   3   4   -3.72    2.50
   6   3  -4   -1.40    2.82
  -5  -3   4   74.18    6.03
   5  -3  -4   72.62    6.81
   5  -3  -4   82.95    8.40
   5   3  -4   79.34    8.50
   5   3  -4   95.49    7.90
  -5   3   4   78.02    5.64
   4  -3  -4   -1.08    2.03
  -4  -3   4    1.72    2.06
   4  -3  -4    5.67    2.39
  -4   3   4    2.60    1.67
   4   3  -4    3.05    2.51
   4   3  -4    6.14    2.84
  -3  -3   4 3486.39   72.67
   3  -3  -4 3242.97   75.13
   3  -3  -4 3390.30   71.91
   3   3  -4 3513.63   76.03
  -3   3   4 3413.38   71.05
   3   3  -4 3408.40   74.66
  -2  -3   4   32.81    3.40
   2  -3  -4   32.04    2.83
   2  -3  -4   18.64    3.00
  -2   3   4   22.70    3.09
   2   3  -4   28.89    3.51
  -2   3   4   35.57    2.87
   2   3  -4   31.38    4.15
   1  -3  -4   67.08    4.50
  -1  -3   4   72.80    4.27
   1  -3  -4   74.28    4.12
   1   3  -4   70.42    4.41
   1   3  -4   74.25    4.70
  -1   3   4   71.40    4.20
  -1   3   4   72.65    3.68
   0  -3  -4  448.12   12.62
   0  -3  -4  453.62   12.32
   0  -3   4  465.66   12.98
   0   3  -4  458.73   13.80
   0   3   4  436.87   12.23
   0   3  -4  473.61   12.19
  -1  -3  -4 4573.04   92.98
   1  -3   4 4314.55   94.13
  -1  -3  -4 4450.95   93.68
  -1   3  -4 4524.59   94.85
  -1   3  -4 4655.30   91.24
   1   3   4 4615.57   93.22
   1   3   4 4538.42   94.68
  -2  -3  -4    6.92    2.19
   2  -3   4    7.21    2.08
  -2  -3  -4    5.89    1.59
   2   3   4    5.43    1.59
   2   3   4    3.00    1.85
  -2   3  -4    8.07    2.27
  -3  -3  -4  246.04   10.24
   3  -3   4  252.45   10.30
  -3  -3  -4  257.00    8.13
  -3   3  -4  250.12    9.95
   3   3   4  244.97   11.06
   3   3   4  258.09    8.76
  -4  -3  -4    9.33    3.23
   4  -3   4   10.73    3.06
  -4  -3  -4    9.82    2.18
   4   3   4    8.66    3.64
   4   3   4   10.20    2.52
  -4   3  -4    7.07    2.77
  -5  -3  -4 1239.62   34.25
   5  -3   4 1245.03   33.60
   5   3   4 1168.20   35.51
  -5   3  -4 1230.48   33.08
   6  -3   4   23.82    5.25
  -6  -3  -4   24.44    5.69
   6   3   4   17.23    5.59
  -6   3  -4   19.99    5.20
  -7  -3  -4   71.41    9.57
  -7   3  -4   80.98    9.50
  -8  -3  -4   30.96    7.70
  -8   3  -4   18.00    6.32
  -8  -4   4   29.95    7.32
  -8   4   4   47.12    7.79
   8   4  -4   29.42    7.56
  -7  -4   4    3.09    4.51
   7  -4  -4    1.00    3.81
   7   4  -4    0.03    4.45
   6  -4  -4   -0.75    3.10
  -6   4   4   -0.04    2.25
   6   4  -4    5.50    4.00
  -5  -4   4 1386.34   34.00
   5  -4  -4 1380.44   37.80
   5   4  -4 1393.78   37.95
  -5   4   4 1376.92   33.49
   5   4  -4 1368.87   38.07
   4  -4  -4   61.75    6.62
  -4  -4   4   56.71    4.77
   4  -4  -4   46.89    4.54
  -4   4   4   44.62    4.34
   4   4  -4   52.89    6.55
   4   4  -4   42.79    5.37
  -3  -4   4   15.66    2.72
   3  -4  -4   13.76    2.30
   3  -4  -4   10.68    2.90
   3   4  -4   12.69    3.06
   3   4  -4   13.62    3.36
  -3   4   4   12.54    2.27
   2  -4  -4  654.37   15.77
  -2  -4   4  657.97   17.25
  -2   4   4  647.24   17.82
  -2   4   4  661.78   16.44
   2   4  -4  652.03   18.32
   2   4  -4  667.51   19.00
   1  -4  -4 2987.94   65.44
  -1  -4   4 3163.09   66.56
   1  -4  -4 3146.20   67.57
   1   4  -4 3261.34   67.55
  -1   4   4 3112.88   66.52
  -1   4   4 3224.96   65.89
   1   4  -4 3110.75   67.37
   0  -4   4  355.87   11.29
   0  -4  -4  380.68   11.30
   0  -4  -4  388.18   10.54
   0   4  -4  389.61   10.69
   0   4  -4  389.59   12.26
   0   4   4  362.84   10.93
   0   4   4  370.12   10.67
   1  -4   4  247.74    9.03
  -1  -4  -4  249.75    8.26
  -1  -4  -4  255.80    8.50
   1  -4   4  242.22    6.36
   1   4   4  233.02    9.04
   1   4   4  249.70    7.94
  -1   4  -4  245.37    9.41
  -2  -4  -4  225.11    7.53
  -2  -4  -4  205.60    8.46
   2  -4   4  196.25    8.51
   2   4   4  200.04    9.17
  -2   4  -4  220.29    8.84
   2   4   4  229.00    7.33
  -3  -4  -4 2644.27   59.93
   3  -4   4 2606.86   59.79
  -3  -4  -4 2708.95   56.77
   3   4   4 2675.71   56.74
  -3   4  -4 2669.55   59.11
   3   4   4 2660.54   61.61
  -4  -4  -4   48.58    5.80
  -4  -4  -4   51.54    4.16
   4  -4   4   58.11    6.20
  -4   4  -4   55.47    5.73
   4   4   4   57.72    7.18
   5  -4   4    2.12    2.55
  -5  -4  -4   -2.50    2.30
  -5   4  -4    2.23    2.86
   5   4   4   -1.30    3.32
  -6  -4  -4  102.67   10.31
   6  -4   4   77.86    8.67
  -6   4  -4   94.28    9.03
   6   4   4  112.31   11.84
  -7  -4  -4  348.53   18.13
  -7   4  -4  377.04   17.14
  -8  -4  -4   11.07    6.00
  -8   4  -4    7.47    4.92
   9   5  -4    4.58    6.68
  -8  -5   4   90.45   11.14
   8   5  -4   57.77    9.92
   7  -5  -4  243.46   14.86
  -7  -5   4  263.70   14.76
   7   5  -4  268.80   16.37
   6  -5  -4  171.34   11.71
  -6  -5   4  187.74   11.77
  -6   5   4  187.82    9.50
   6   5  -4  197.30   12.54
  -5  -5   4   15.32    3.32
   5  -5  -4   15.58    4.30
  -5   5   4   13.65    3.19
   5   5  -4   12.78    4.29
   4  -5  -4  606.85   20.40
  -4  -5   4  601.05   17.19
   4  -5  -4  608.64   16.94
  -4   5   4  617.23   17.05
   4   5  -4  615.46   20.29
   4   5  -4  605.79   20.57
  -3  -5   4 1166.75   27.90
   3  -5  -4 1201.91   26.77
   3  -5  -4 1148.48   30.79
   3   5  -4 1223.25   26.27
   3   5  -4 1159.09   30.99
  -3   5   4 1178.42   27.58
   3   5  -4 1082.61   30.17
   2  -5  -4 1056.41   22.81
  -2  -5   4 1029.41   24.75
   2  -5  -4 1012.69   26.79
   2   5  -4 1055.69   26.52
   2   5  -4 1044.21   26.98
   2   5  -4  953.12   22.27
  -2   5   4 1072.68   24.52
   1  -5  -4    5.04    1.77
   1  -5  -4    9.23    1.88
  -1  -5   4    3.99    1.71
   1   5  -4    4.95    1.89
  -1   5   4    8.40    1.97
   1   5  -4    7.63    2.12
   1   5  -4    4.39    1.26
  -1   5   4    8.27    2.15
   0  -5   4 1827.36   42.04
   0  -5  -4 1840.55   42.06
   0  -5  -4 1944.30   40.62
   0  -5   4 1893.70   40.66
   0   5  -4 1922.25   39.94
   0   5  -4 1915.58   43.03
   0   5   4 1902.97   41.98
   0   5   4 1879.98   41.02
  -1  -5  -4 1385.50   31.89
   1  -5   4 1312.39   32.66
   1  -5   4 1397.07   29.38
  -1  -5  -4 1383.90   31.81
  -1   5  -4 1430.14   33.51
   1   5   4 1423.59   31.10
   1   5   4 1435.58   33.34
   2  -5   4  853.39   23.52
  -2  -5  -4  909.33   21.82
  -2  -5  -4  893.43   23.12
   2   5   4  876.53   24.32
  -2   5  -4  899.70   23.39
   2   5   4  906.53   20.91
  -3  -5  -4   84.03    4.84
  -3  -5  -4   76.21    5.78
   3  -5   4   84.81    6.20
  -3   5  -4   86.77    5.95
   3   5   4   79.47    6.56
   3   5   4   81.97    4.26
   4  -5   4  763.76   23.41
  -4  -5  -4  801.81   20.26
  -4  -5  -4  779.66   23.41
  -4   5  -4  758.67   22.16
   4   5   4  735.19   24.59
   5  -5   4  636.09   21.77
  -5  -5  -4  639.12   22.05
  -5   5  -4  639.76   20.41
   5   5   4  611.39   23.09
  -6  -5  -4  142.61   10.52
   6  -5   4  130.96   10.24
   6   5   4  128.88   11.36
  -6   5  -4  135.29    9.45
   7  -5   4   32.80    6.59
  -7  -5  -4   29.00    7.01
   7   5   4   30.40    7.57
  -7   5  -4   35.99    6.77
  -8  -5  -4  182.18   14.74
   9   6  -4    0.39    5.72
  -8  -6   4   90.62   11.20
   8   6  -4  105.68   13.17
   7  -6  -4    0.01    4.01
  -7  -6   4    4.32    4.62
   7   6  -4    3.13    4.90
  -6  -6   4  652.48   23.05
   6  -6  -4  594.89   22.92
  -6   6   4  599.00   19.49
   6   6  -4  606.60   23.55
   5  -6  -4    0.61    2.68
  -5  -6   4   -0.48    2.32
  -5  -6   4    3.91    3.12
   5   6  -4    4.55    3.49
  -5   6   4    3.00    2.55
   4  -6  -4 2167.40   51.95
  -4  -6   4 2064.80   50.62
  -4  -6   4 2101.72   47.20
   4   6  -4 2070.52   51.40
  -4   6   4 2122.82   47.47
   3  -6  -4   54.69    5.97
  -3  -6   4   63.21    4.57
  -3   6   4   51.11    4.59
   3   6  -4   54.52    3.37
   3   6  -4   51.23    5.68
  -2  -6   4 1058.33   25.29
   2  -6  -4 1014.68   27.38
   2   6  -4 1019.45   26.99
  -2   6   4 1045.77   25.34
   2   6  -4 1088.26   23.06
  -1  -6   4  351.52   11.05
   1  -6  -4  362.17   11.96
  -1  -6   4  366.40   11.04
   1  -6  -4  336.64    9.62
  -1   6   4  338.38   10.86
   1   6  -4  358.64   11.80
   1   6  -4  328.26    9.26
  -1   6   4  353.26   11.07
   0  -6   4  812.96   21.19
   0  -6   4  838.19   20.03
   0  -6  -4  859.32   19.73
   0   6   4  848.46   20.25
   0   6  -4  839.70   19.37
   0   6  -4  834.17   21.94
   0   6   4  857.73   21.61
  -1  -6  -4    4.38    1.67
  -1  -6  -4    3.35    1.64
   1  -6   4    5.24    1.95
   1  -6   4    5.33    1.23
   1   6   4    3.48    1.83
   1   6   4    1.85    1.31
  -1   6  -4    4.53    2.35
  -2  -6  -4 2907.58   61.17
  -2  -6  -4 2802.25   62.19
   2  -6   4 2778.51   63.10
  -2   6  -4 2816.34   62.62
   2   6   4 2882.81   59.47
   2   6   4 2874.48   64.25
  -3  -6  -4   40.06    4.74
  -3  -6  -4   39.48    3.98
   3  -6   4   42.91    5.19
  -3   6  -4   33.17    4.50
   3   6   4   36.57    3.39
   3   6   4   37.90    5.36
  -4  -6  -4  655.89   21.58
   4  -6   4  676.70   22.04
  -4  -6  -4  713.60   19.03
   4   6   4  674.08   23.24
  -4   6  -4  715.90   20.86
  -5  -6  -4   -1.03    2.66
   5  -6   4    1.38    2.93
  -5   6  -4    0.99    2.61
   5   6   4    2.46    3.73
  -6  -6  -4  622.62   23.58
   6  -6   4  613.77   23.12
  -6   6  -4  632.60   21.39
   6   6   4  627.27   25.28
  -7  -6  -4   18.43    6.33
   7  -6   4   27.16    6.62
  -7   6  -4   27.78    6.07
   7   6   4   26.63    7.95
  -8  -6  -4   46.87    9.35
   9   7  -4   -3.09    7.94
  -8  -7   4   53.15    9.00
   8   7  -4   55.57   10.24
   7  -7  -4   17.91    5.65
  -7  -7   4   21.95    6.23
   7   7  -4   10.53    5.87
  -6  -7   4  513.62   20.32
   6  -7  -4  489.80   20.28
  -6   7   4  483.43   17.16
   6   7  -4  447.32   20.43
   5  -7  -4    1.83    3.21
  -5  -7   4    1.03    3.11
  -5   7   4    9.12    3.01
   5   7  -4   -0.22    3.31
   4  -7  -4  544.61   19.68
  -4  -7   4  589.70   19.67
  -4  -7   4  587.03   16.59
  -4   7   4  592.07   17.30
   4   7  -4  593.00   20.36
  -3  -7   4  194.21    7.68
  -3  -7   4  182.41    9.12
   3  -7  -4  175.96    9.51
   3   7  -4  162.30    9.14
   3   7  -4  193.91    6.87
  -3   7   4  198.56    8.14
   2  -7  -4 1460.01   36.67
  -2  -7   4 1482.22   35.88
  -2  -7   4 1494.35   34.17
   2   7  -4 1567.59   32.60
  -2   7   4 1500.98   34.84
   2   7  -4 1449.78   36.36
  -1  -7   4   32.15    3.45
  -1  -7   4   26.07    3.24
   1  -7  -4   33.87    2.77
   1  -7  -4   37.85    4.42
   1   7  -4   32.85    3.84
  -1   7   4   34.02    3.60
  -1   7   4   33.48    3.84
   1   7  -4   27.27    2.79
   0  -7   4 2249.35   48.06
   0  -7   4 2183.02   49.37
   0  -7  -4 2289.57   47.46
   0  -7  -4 2238.43   49.90
   0   7   4 2284.57   50.03
   0   7  -4 2216.86   50.12
   0   7   4 2229.19   48.09
   0   7  -4 2190.34   47.39
   1  -7   4  125.88    6.68
  -1  -7  -4  127.76    6.38
  -1  -7  -4  134.23    6.02
   1  -7   4  129.01    4.73
   1   7   4  139.62    5.30
  -1   7  -4  135.28    5.93
  -1   7  -4  136.78    7.25
  -2  -7  -4  592.47   17.33
   2  -7   4  608.48   18.33
  -2  -7  -4  604.86   16.78
  -2   7  -4  604.38   17.94
   2   7   4  602.85   14.77
   3  -7   4  201.12    9.90
  -3  -7  -4  188.18    8.04
  -3  -7  -4  173.24    8.96
  -3   7  -4  189.71    8.99
   3   7   4  193.23   10.44
   4  -7   4 1400.24   37.78
  -4  -7  -4 1441.56   34.16
  -4  -7  -4 1420.27   37.37
   4   7   4 1432.42   39.47
  -4   7  -4 1412.86   35.82
  -5  -7  -4   37.08    6.09
   5  -7   4   33.85    5.98
  -5   7  -4   30.56    5.11
   5   7   4   46.09    7.21
  -6  -7  -4  167.25   11.73
   6  -7   4  166.32   11.76
  -6   7  -4  170.05   10.59
   6   7   4  165.19   13.31
  -7  -7  -4    5.46    4.76
   7  -7   4   16.84    5.69
   7   7   4   13.21    6.35
  -8  -7  -4  185.18   15.03
  -9  -8   4   73.32   12.92
  -8  -8   4   90.40   11.48
   8   8  -4  110.35   13.30
  -7  -8   4    1.31    4.30
   7   8  -4   -1.89    5.00
  -6  -8   4  169.15   11.59
   6  -8  -4  169.74   11.88
  -6   8   4  162.81    9.54
   6   8  -4  139.15   11.90
   5  -8  -4  478.25   19.14
  -5  -8   4  512.25   18.96
  -5   8   4  477.73   16.20
   5   8  -4  462.74   19.42
  -4  -8   4  375.14   14.95
  -4  -8   4  390.05   12.33
   4  -8  -4  369.94   15.60
   4   8  -4  364.19   15.56
  -4   8   4  365.64   13.10
   3  -8  -4   -1.05    1.83
  -3  -8   4   -0.64    1.69
  -3  -8   4    3.18    2.43
   3   8  -4    2.02    1.53
  -3   8   4    3.01    2.17
   3   8  -4    2.42    2.24
  -2  -8   4 1299.38   32.94
  -2  -8   4 1379.23   31.47
   2  -8  -4 1294.89   33.94
   2   8  -4 1356.75   33.86
   2   8  -4 1377.23   30.43
  -2   8   4 1372.31   32.45
   1  -8  -4  883.79   19.81
   1  -8  -4  883.00   23.63
  -1  -8   4  890.01   22.28
  -1  -8   4  886.76   22.44
  -1   8   4  886.77   23.00
   1   8  -4  826.97   23.02
   1   8  -4  890.62   21.41
   0  -8   4 2578.53   55.80
   0  -8  -4 2553.52   57.75
   0  -8  -4 2724.25   55.10
   0  -8   4 2590.01   57.37
   0   8   4 2541.47   55.70
   0   8   4 2695.03   58.07
   0   8  -4 2616.65   55.52
   0   8  -4 2625.92   58.01
  -1  -8  -4   80.56    5.40
   1  -8   4   67.15    5.24
  -1  -8  -4   76.01    4.58
   1  -8   4   78.01    3.82
  -1   8  -4   84.87    4.75
  -1   8  -4   60.71    5.30
   1   8   4   76.32    3.91
  -2  -8  -4  521.45   15.80
   2  -8   4  506.96   16.71
  -2  -8  -4  525.21   15.54
  -2   8  -4  511.38   16.28
   2   8   4  504.33   12.93
  -2   8  -4  536.75   15.73
   2   8   4  517.19   17.53
   3  -8   4 1677.51   42.04
  -3  -8  -4 1644.16   40.88
  -3  -8  -4 1670.64   38.94
  -3   8  -4 1686.99   40.30
   3   8   4 1676.56   43.14
   4  -8   4  107.68    8.32
  -4  -8  -4  100.32    7.71
  -4  -8  -4  106.61    6.53
   4   8   4   96.58    9.40
  -4   8  -4  108.88    7.58
   5  -8   4   21.65    5.18
  -5  -8  -4   30.03    4.48
  -5  -8  -4   19.83    5.04
   5   8   4   31.22    6.79
  -5   8  -4   25.08    4.74
  -6  -8  -4  300.13   16.07
   6  -8   4  302.76   15.97
  -6   8  -4  305.71   14.13
   6   8   4  288.33   17.28
  -7  -8  -4  176.94   13.73
   7  -8   4  159.68   13.03
   7   8   4  189.51   15.09
  -8  -8  -4   77.07   11.56
  -8   8  -4   55.69    9.44
   8   8   4   68.36   11.97
  -8  -9   4   14.89    6.34
   8   9  -4    5.35    6.23
  -7  -9   4  428.38   20.21
  -7   9   4  437.52   17.79
   7   9  -4  424.54   21.61
   6  -9  -4   80.22    9.69
  -6  -9   4   86.52    9.17
  -6   9   4   79.15    7.92
   6   9  -4   75.06    9.81
  -5  -9   4   -0.10    3.17
   5  -9  -4   -0.88    3.12
   5   9  -4    6.25    4.19
  -5   9   4   -1.00    2.47
   4  -9  -4   13.93    4.09
  -4  -9   4   21.70    4.58
   4   9  -4   19.40    4.70
  -4   9   4   18.91    3.84
  -3  -9   4 2469.87   54.01
   3  -9  -4 2559.01   59.14
  -3  -9   4 2407.28   57.24
   3   9  -4 2517.61   54.66
  -3   9   4 2508.25   55.75
   3   9  -4 2417.90   58.44
   2  -9  -4   63.85    6.45
  -2  -9   4   65.21    5.19
  -2  -9   4   65.86    4.68
   2   9  -4   58.16    4.06
  -2   9   4   55.26    5.42
   2   9  -4   49.25    5.40
  -1  -9   4    7.45    2.26
  -1  -9   4    8.23    2.19
   1  -9  -4   14.05    3.24
   1   9  -4   10.02    2.51
   1   9  -4    5.60    2.24
   0  -9  -4   37.31    2.97
   0  -9  -4   44.19    4.67
   0  -9   4   42.53    4.34
   0  -9   4   39.17    3.70
   0   9   4   44.14    4.80
   0   9   4   43.46    3.40
   0   9  -4   49.32    4.91
   0   9  -4   42.51    3.69
   1  -9   4 2819.55   62.90
  -1  -9  -4 2829.06   62.31
   1  -9   4 2829.32   59.41
  -1  -9  -4 2759.03   60.79
  -1   9  -4 2861.52   62.72
   1   9   4 2787.71   63.49
   1   9   4 2890.98   59.37
  -1   9  -4 2856.54   61.04
  -2  -9  -4    9.62    2.67
  -2  -9  -4   14.68    2.94
   2  -9   4   14.09    3.38
   2  -9   4    7.89    2.41
  -2   9  -4   12.28    2.88
   2   9   4   12.34    3.27
  -2   9  -4   17.08    3.61
  -3  -9  -4  144.40    8.34
  -3  -9  -4  159.87    7.83
   3  -9   4  162.26    9.28
   3   9   4  150.56    9.49
  -3   9  -4  143.63    8.13
  -3   9  -4  142.72    8.15
  -4  -9  -4  199.91   10.79
   4  -9   4  180.90   10.97
  -4  -9  -4  190.27    9.06
   4   9   4  178.14   11.70
  -4   9  -4  190.60    9.84
  -5  -9  -4 1090.00   32.67
  -5  -9  -4 1032.47   28.52
   5  -9   4 1078.76   33.10
   5   9   4 1108.55   34.88
  -5   9  -4 1061.00   30.02
   6  -9   4   63.58    9.05
  -6  -9  -4   68.29    9.03
   6   9   4   63.79   10.19
   7  -9   4   12.44    5.57
  -7  -9  -4   10.48    5.73
   7   9   4    6.95    5.91
  -7   9  -4    9.01    4.97
  -8  -9  -4   21.63    7.52
   8  -9   4   20.16    7.10
  -8   9  -4   34.47    7.90
   8   9   4   28.85    9.39
  -8 -10   4    6.05    5.50
   8  10  -4    3.68    5.80
  -7 -10   4   20.61    6.67
  -7  10   4   28.75    5.94
   7  10  -4   30.38    7.76
  -6 -10   4   14.67    5.14
   6 -10  -4   -0.37    3.58
  -6  10   4    5.33    3.63
   6  10  -4    3.73    4.90
  -5 -10   4  690.01   23.32
   5 -10  -4  705.14   24.50
   5  10  -4  630.43   24.09
  -5  10   4  619.20   20.61
  -4 -10   4  109.99    8.32
   4 -10  -4  108.53    8.76
  -4  10   4  110.39    7.39
   4  10  -4   95.74    8.43
   3 -10  -4   32.08    5.19
  -3 -10   4   30.05    3.66
  -3 -10   4   26.28    4.26
  -3  10   4   33.87    4.63
   3  10  -4   34.72    5.23
  -2 -10   4   34.18    4.65
  -2 -10   4   37.94    3.92
   2 -10  -4   30.96    4.66
   2  10  -4   31.52    3.64
   2  10  -4   33.80    4.79
  -2  10   4   39.22    4.80
  -1 -10   4 2948.76   63.07
   1 -10  -4 2916.02   65.30
  -1 -10   4 2813.17   63.36
  -1  10   4 2917.65   64.58
   1  10  -4 2947.31   64.89
   1  10  -4 2895.99   63.11
   0 -10   4  137.84    6.37
   0 -10  -4  143.20    7.59
   0 -10   4  138.02    7.17
   0 -10  -4  146.02    5.66
   0  10  -4  147.62    7.53
   0  10  -4  140.36    6.43
   0  10   4  125.33    7.37
   0  10   4  133.60    6.06
   1 -10   4    6.16    2.47
  -1 -10  -4    2.59    1.64
  -1 -10  -4    1.60    2.13
   1 -10   4    3.57    1.52
   1  10   4   -0.37    1.82
   1  10   4    1.01    1.23
  -1  10  -4    2.74    1.96
  -1  10  -4    1.82    1.52
   2 -10   4   33.50    4.72
  -2 -10  -4   32.29    4.33
  -2 -10  -4   27.61    3.92
  -2  10  -4   28.13    4.30
  -2  10  -4   19.89    3.50
   2  10   4   24.38    4.31
   3 -10   4 1512.17   39.60
  -3 -10  -4 1504.44   38.06
  -3 -10  -4 1532.17   36.95
  -3  10  -4 1561.99   37.87
  -3  10  -4 1497.58   37.86
   3  10   4 1465.02   40.63
   4 -10   4    5.65    3.50
  -4 -10  -4    0.20    2.76
  -4 -10  -4    3.61    2.61
  -4  10  -4   -1.31    2.24
   4  10   4   -0.99    3.16
  -4  10  -4   -0.77    2.56
  -5 -10  -4  192.97    9.79
   5 -10   4  188.41   12.52
  -5 -10  -4  181.32   11.74
  -5  10  -4  176.32   11.01
  -5  10  -4  197.59   10.88
   5  10   4  162.62   12.83
  -6 -10  -4   16.13    5.58
   6 -10   4   26.44    6.56
  -6  10  -4   26.78    6.01
   6  10   4   30.12    7.77
   7 -10   4  360.65   19.53
  -7 -10  -4  381.38   20.01
   7  10   4  348.09   21.37
  -7  10  -4  364.87   18.41
   8 -10   4    4.05    5.78
   8  10   4    5.92    7.36
  -8 -11   4   71.29   10.69
   8  11  -4   38.29    9.05
  -7 -11   4  206.68   14.51
   7  11  -4  218.47   15.96
  -7  11   4  189.35   12.13
   6 -11  -4  111.26   11.50
  -6 -11   4  123.29   10.97
   6  11  -4  101.21   11.85
  -6  11   4  117.98    9.08
   5 -11  -4   13.24    4.59
  -5 -11   4   12.97    4.66
   5  11  -4   24.18    6.10
  -5  11   4   17.83    4.51
  -4 -11   4  125.44    8.88
   4 -11  -4  119.26    9.68
   4  11  -4  120.63    9.59
  -4  11   4  151.39    8.65
  -3 -11   4 1486.42   33.92
   3 -11  -4 1481.43   38.95
  -3 -11   4 1362.32   36.87
   3  11  -4 1431.94   38.67
  -3  11   4 1465.55   36.30
  -2 -11   4  180.08    8.83
  -2 -11   4  187.61    7.79
   2 -11  -4  167.12    9.49
  -2  11   4  166.21    9.02
   2  11  -4  175.10    8.17
   2  11  -4  175.79    9.47
  -1 -11   4    3.24    2.14
  -1 -11   4    1.22    1.77
   1 -11  -4   -2.17    1.61
   1  11  -4    0.21    2.03
  -1  11   4    0.30    2.09
   1  11  -4    1.46    2.08
   0 -11   4  179.24    8.34
   0 -11   4  168.09    7.40
   0 -11  -4  177.12    8.79
   0 -11  -4  166.95    6.30
   0  11   4  172.55    7.05
   0  11  -4  160.61    7.99
   0  11  -4  162.09    7.52
   0  11   4  152.76    8.45
   1 -11   4 1339.61   34.77
   1 -11   4 1403.61   31.93
  -1 -11  -4 1344.85   32.55
  -1 -11  -4 1389.74   34.48
   1  11   4 1430.11   35.94
  -1  11  -4 1404.66   33.26
  -1  11  -4 1357.02   34.00
   1  11   4 1425.30   31.03
  -2 -11  -4  383.06   13.93
  -2 -11  -4  375.82   13.33
   2 -11   4  402.76   15.11
  -2  11  -4  386.28   13.50
   2  11   4  422.30   16.01
  -2  11  -4  404.73   14.18
  -3 -11  -4  163.81    8.68
   3 -11   4  141.26    9.35
  -3  11  -4  154.44    8.78
  -3  11  -4  158.82    9.02
   4 -11   4  281.62   14.51
  -4 -11  -4  318.96   12.70
  -4 -11  -4  303.67   13.89
  -4  11  -4  300.85   13.50
  -4  11  -4  303.54   13.18
   4  11   4  294.19   15.46
   5 -11   4  711.47   25.44
  -5 -11  -4  689.28   24.27
  -5 -11  -4  661.95   21.01
  -5  11  -4  660.44   23.19
   5  11   4  601.55   25.48
  -6 -11  -4  177.87   12.87
   6 -11   4  161.42   12.93
   6  11   4  159.03   13.57
  -6  11  -4  151.34   11.67
   7 -11   4    4.51    4.79
  -7 -11  -4   14.09    6.06
  -7  11  -4    6.72    4.96
   7  11   4    8.97    6.34
   8 -11   4   20.81    7.72
   8  11   4   18.57    8.68
  -8 -12   4  112.42   12.88
   8  12  -4  107.06   14.59
  -7 -12   4    6.59    4.93
  -7  12   4    8.62    4.89
   7  12  -4    7.85    5.63
   6 -12  -4  139.97   12.05
  -6 -12   4  169.67   12.10
  -6  12   4  150.55   10.56
   6  12  -4  146.20   12.95
  -5 -12   4  357.59   16.31
   5 -12  -4  347.28   17.38
  -5  12   4  368.19   15.25
   5  12  -4  376.59   18.20
   4 -12  -4  601.74   21.91
  -4 -12   4  559.93   20.13
  -4  12   4  552.45   18.71
   4  12  -4  546.92   21.29
   3 -12  -4   96.74    7.99
  -3 -12   4  102.98    7.81
   3  12  -4   99.70    8.22
  -3  12   4  106.54    7.71
  -2 -12   4 1515.70   34.32
  -2 -12   4 1441.88   36.15
   2 -12  -4 1511.64   38.12
   2  12  -4 1486.58   37.70
   2  12  -4 1235.49   34.77
  -2  12   4 1490.34   36.61
  -1 -12   4  250.28    9.77
   1 -12  -4  243.03   11.19
  -1 -12   4  262.86   10.30
   1  12  -4  249.43   10.47
  -1  12   4  254.76   11.23
   1  12  -4  241.86   10.75
   0 -12   4 1051.66   27.59
   0 -12  -4 1006.91   28.30
   0 -12  -4 1059.83   24.58
   0 -12   4 1042.19   26.21
   0  12  -4 1070.17   27.10
   0  12   4 1070.58   28.75
   0  12  -4 1078.58   27.80
   1 -12   4   21.18    3.07
   1 -12   4   17.20    3.46
  -1 -12  -4   25.73    4.30
  -1 -12  -4   17.93    3.03
  -1  12  -4   14.71    3.00
   1  12   4   20.15    3.09
  -1  12  -4   20.73    3.57
   1  12   4   21.39    4.22
   2 -12   4  923.10   27.31
  -2 -12  -4  974.05   26.39
  -2  12  -4  935.52   25.66
  -2  12  -4  949.80   25.88
   2  12   4  964.21   28.70
  -3 -12  -4  336.21   13.26
   3 -12   4  304.19   14.29
  -3  12  -4  364.64   13.82
   3  12   4  350.13   16.22
  -3  12  -4  360.15   13.86
   4 -12   4  245.57   13.59
  -4 -12  -4  213.89   10.86
   4  12   4  224.49   13.78
  -4  12  -4  234.91   11.91
  -4  12  -4  246.82   11.75
   5 -12   4    8.78    4.71
  -5 -12  -4    8.48    3.72
  -5 -12  -4    1.17    3.61
   5  12   4   -2.63    4.19
  -5  12  -4    2.95    3.58
   6 -12   4  437.10   21.20
  -6 -12  -4  436.60   20.56
   6  12   4  453.24   22.96
  -6  12  -4  417.91   19.13
   7 -12   4   30.79    7.99
  -7 -12  -4   31.51    8.19
   7  12   4   31.18    8.81
  -7  12  -4   36.43    7.50
   8 -12   4   35.80   10.85
  -8 -13   4  105.89   12.74
  -7 -13   4   18.52    6.31
  -7  13   4    3.70    4.48
   7  13  -4    2.10    5.36
   6 -13  -4  236.98   15.54
  -6 -13   4  252.12   14.96
  -6  13   4  241.12   13.45
   6  13  -4  221.60   15.80
  -5 -13   4    0.30    2.96
   5 -13  -4   -4.84    2.85
  -5  13   4    2.49    3.67
   5  13  -4    2.85    4.18
   4 -13  -4  446.22   19.16
  -4 -13   4  464.19   18.01
   4  13  -4  443.44   19.11
  -4  13   4  456.88   17.12
  -3 -13   4  146.34    9.00
   3 -13  -4  139.03    9.70
  -3  13   4  132.78    9.02
   3  13  -4  125.26    9.37
   2 -13  -4  792.31   24.49
  -2 -13   4  774.62   22.86
  -2 -13   4  778.08   20.91
  -2  13   4  755.48   23.03
   2  13  -4  775.27   23.87
  -1 -13   4   -0.53    2.02
  -1 -13   4    2.29    2.15
   1 -13  -4    1.55    2.34
   1  13  -4    3.94    2.78
  -1  13   4   -0.79    2.42
   1  13  -4    3.06    2.31
   0 -13   4 1388.50   33.55
   0 -13   4 1374.58   34.73
   0 -13  -4 1381.40   36.01
   0  13  -4 1400.50   34.41
   0  13  -4 1398.99   34.81
   0  13   4 1399.16   36.13
  -1 -13  -4   11.70    2.66
  -1 -13  -4   12.64    3.39
   1 -13   4    9.86    2.67
   1 -13   4   10.91    3.27
  -1  13  -4   11.19    2.97
   1  13   4   15.20    3.86
  -1  13  -4    6.36    2.53
  -2 -13  -4  519.84   17.79
   2 -13   4  546.93   19.18
  -2  13  -4  546.34   17.46
  -2  13  -4  523.91   17.28
  -3 -13  -4    2.44    2.86
   3 -13   4    3.04    3.18
   3  13   4   -0.72    2.47
  -3  13  -4    2.89    2.62
  -3  13  -4    1.58    2.70
   3  13   4   -0.89    2.48
  -4 -13  -4  731.33   22.63
   4 -13   4  718.62   25.60
  -4  13  -4  696.99   23.25
   4  13   4  744.06   27.31
  -5 -13  -4   12.15    4.16
   5 -13   4   18.45    5.61
  -5 -13  -4    6.96    4.00
  -5  13  -4   13.10    4.50
   5  13   4   12.15    5.56
   6 -13   4  131.41   13.69
  -6 -13  -4  124.44   12.79
  -6  13  -4  143.64   11.15
   6  13   4  130.06   14.72
   7 -13   4   -0.22    4.57
  -7 -13  -4    5.58    5.58
   7  13   4   -7.21    5.62
  -7  13  -4   -1.34    4.26
  -7 -14   4    5.08    5.75
   7  14  -4   -0.14    5.33
  -7  14   4   -3.28    4.25
  -6 -14   4  142.31   11.91
  -6  14   4  141.13   10.70
   6  14  -4  133.04   14.04
  -5 -14   4  119.53   10.12
   5 -14  -4  132.21   11.37
   5  14  -4  117.79   12.22
  -5  14   4  110.62    9.24
  -4 -14   4  540.04   19.97
   4 -14  -4  512.13   21.31
   4  14  -4  517.01   21.03
  -4  14   4  489.99   18.60
  -3 -14   4   73.10    7.33
   3 -14  -4   61.56    7.77
  -3  14   4   79.41    7.87
   3  14  -4   63.72    7.99
   2 -14  -4  334.64   14.52
  -2 -14   4  318.82   13.05
  -2 -14   4  317.96   11.53
   2  14  -4  339.14   14.26
  -2  14   4  311.09   13.69
  -1 -14   4  291.63   11.45
   1 -14  -4  312.74   13.47
  -1 -14   4  305.56   11.94
   1  14  -4  293.69   12.60
   1  14  -4  289.49   12.55
  -1  14   4  295.38   13.25
   0 -14   4  314.76   11.73
   0 -14   4  304.80   12.43
   0 -14  -4  315.11   13.57
   0  14   4  304.49   13.30
   0  14  -4  313.92   12.48
   0  14  -4  338.75   12.91
   1 -14   4   28.94    4.77
   1 -14   4   31.68    4.16
  -1 -14  -4   41.14    5.79
  -1  14  -4   28.54    4.35
  -1  14  -4   31.30    4.59
   1  14   4   47.48    6.41
   2 -14   4 1241.25   34.11
  -2 -14  -4 1194.23   32.59
   2  14   4 1215.14   35.29
  -2  14  -4 1203.19   32.02
  -2  14  -4 1249.27   31.73
   2  14   4 1202.10   32.45
   3 -14   4  408.01   17.64
  -3 -14  -4  411.64   16.10
  -3  14  -4  428.87   15.59
   3  14   4  420.83   16.92
   3  14   4  412.80   18.67
  -3  14  -4  435.24   16.12
   4 -14   4  220.41   13.59
  -4 -14  -4  217.13   11.42
   4  14   4  241.42   14.75
  -4  14  -4  196.80   11.33
  -5 -14  -4    3.35    3.36
  -5 -14  -4    2.06    3.59
   5 -14   4    2.23    4.39
   5  14   4    3.07    4.42
  -5  14  -4    3.32    3.83
  -6 -14  -4  198.24   14.27
   6 -14   4  237.18   16.05
  -6  14  -4  203.88   13.26
   6  14   4  188.33   18.18
   7 -14   4   84.36   11.94
  -7 -14  -4   67.51   10.46
  -7  14  -4   52.06    9.12
   7  14   4   60.93   11.85
  -7 -15   4  129.85   13.66
   7  15  -4  105.79   13.53
  -7  15   4  123.83   11.93
  -6 -15   4   65.38    9.15
   6  15  -4   46.22    8.92
  -6  15   4   33.26    6.54
  -5 -15   4   -0.08    4.31
   5 -15  -4    7.31    4.62
  -5  15   4    8.12    4.43
   5  15  -4    3.37    4.20
   4 -15  -4  176.55   12.40
  -4 -15   4  198.96   11.82
   4  15  -4  193.31   12.82
  -4  15   4  191.69   11.56
   3 -15  -4  954.57   30.05
  -3 -15   4  909.28   27.54
   3  15  -4  946.00   29.57
  -3  15   4  912.60   27.94
   2 -15  -4  318.73   14.50
  -2 -15   4  327.53   13.44
   2  15  -4  247.07   12.95
   2  15  -4  328.90   14.29
  -2  15   4  342.82   14.54
  -1 -15   4    2.38    2.37
  -1 -15   4    1.89    2.13
   1 -15  -4   -0.14    2.29
   1  15  -4    1.43    2.30
   1  15  -4    0.76    2.79
  -1  15   4   -0.79    2.86
   0 -15  -4  329.28   14.23
   0 -15   4  351.80   12.83
   0 -15   4  339.56   13.38
   0  15  -4  359.15   13.92
   0  15  -4  312.37   12.94
   0  15   4  322.73   14.16
   1 -15   4 1221.69   30.07
   1 -15   4 1158.86   32.33
  -1 -15  -4 1162.74   32.32
  -1  15  -4 1139.71   30.55
  -1  15  -4 1213.83   31.32
   1  15   4 1163.38   33.52
   2 -15   4  145.40    9.95
  -2 -15  -4  128.19    8.89
  -2  15  -4  140.58    8.83
   2  15   4  161.83   11.01
  -2  15  -4  122.97    7.88
   2  15   4  144.88    8.97
   3 -15   4   -1.29    3.13
  -3 -15  -4    0.95    3.09
  -3  15  -4    4.45    3.04
   3  15   4   -0.40    3.06
   3  15   4   -1.25    2.69
   4 -15   4   96.05   10.45
  -4 -15  -4  106.73    9.61
   4  15   4   90.13   10.82
  -4  15  -4   99.89    9.92
   4  15   4  113.00   10.80
   5 -15   4  396.45   19.98
  -5 -15  -4  399.75   18.43
  -5 -15  -4  362.10   16.40
   5  15   4  404.33   21.25
  -5  15  -4  403.79   17.86
  -6 -15  -4   24.31    5.83
  -6 -15  -4   34.20    7.61
   6 -15   4   24.14    7.43
  -6  15  -4   37.12    7.60
   6  15   4   24.95    8.49
   7 -15   4   30.67    8.61
  -7 -15  -4   29.01    7.80
  -7  15  -4   28.35    7.59
   7  15   4   17.99    8.42
  -7 -16   4    2.32    5.43
   7  16  -4   -5.35    4.20
  -7  16   4   -0.65    4.25
  -6 -16   4    6.65    5.27
  -6  16   4    7.33    4.80
   6  16  -4   -2.53    4.81
  -5 -16   4  847.09   28.28
   5 -16  -4  789.35   30.04
  -5  16   4  776.90   26.83
   5  16  -4  791.80   29.89
   4 -16  -4    3.43    3.79
  -4 -16   4    1.15    3.43
   4  16  -4   -0.06    3.22
  -4  16   4   -5.60    3.24
  -3 -16   4   12.25    4.43
   3 -16  -4    4.77    3.93
   3  16  -4   12.86    4.38
  -3  16   4    8.74    4.36
   2 -16  -4   29.58    5.80
  -2 -16   4   26.53    5.14
  -2  16   4   26.18    5.28
   2  16  -4   25.78    5.09
   1 -16  -4 1291.64   35.71
  -1 -16   4 1260.82   33.35
  -1 -16   4 1263.50   32.62
  -1  16   4 1256.08   35.21
   1  16  -4 1276.89   34.50
   1  16  -4 1291.78   35.03
   0 -16   4   14.70    3.83
   0 -16   4   15.33    3.69
   0 -16  -4    9.43    3.97
   0  16  -4   15.58    3.63
   0  16  -4   17.91    4.61
   0  16   4   17.93    4.54
   1 -16   4   79.86    8.04
   1 -16   4   95.21    6.91
  -1 -16  -4   86.96    7.85
   1  16   4   90.92    9.07
  -1  16  -4   91.39    7.58
  -1  16  -4   88.02    6.66
   2 -16   4   10.90    3.96
  -2 -16  -4    9.68    3.85
   2  16   4    2.90    2.93
  -2  16  -4    5.18    2.92
   2  16   4    5.19    3.70
  -2  16  -4    4.42    3.29
   3 -16   4 1056.94   32.54
  -3 -16  -4  990.47   29.90
   3  16   4 1008.32   33.55
   3  16   4 1033.44   30.75
  -3  16  -4 1014.69   29.94
   4 -16   4    4.27    4.37
  -4 -16  -4   -0.12    3.27
   4  16   4    5.71    4.26
   4  16   4   -0.42    4.50
  -4  16  -4    1.21    3.22
   5 -16   4   33.21    7.76
  -5 -16  -4   28.44    5.83
   5  16   4   14.27    6.45
  -5  16  -4   19.37    5.67
  -6 -16  -4    1.71    4.69
   6 -16   4    4.76    5.40
  -6 -16  -4   -3.66    3.95
  -6  16  -4    2.22    4.69
   6  16   4    1.58    5.68
   7 -16   4  250.71   30.98
   7  16   4  287.35   21.63
  -7 -17   4  203.72   16.33
  -7  17   4  180.99   13.83
   7  17  -4  138.25   18.65
  -6 -17   4   38.76    7.97
   6  17  -4   35.85    8.52
  -6  17   4   29.06    7.26
  -5 -17   4   -0.41    4.36
   5 -17  -4   -1.24    4.16
   5  17  -4    3.82    4.32
  -5  17   4   -0.58    4.20
  -4 -17   4   57.88    7.70
   4 -17  -4   64.69    9.10
   4  17  -4   71.89    9.46
  -4  17   4   77.77    9.10
  -3 -17   4  449.91   17.99
   3 -17  -4  467.98   20.08
  -3  17   4  450.96   18.77
   3  17  -4  445.50   19.13
   2 -17  -4   45.07    7.28
  -2 -17   4   41.50    6.01
  -2  17   4   43.27    6.48
   2  17  -4   37.69    6.26
  -1 -17   4    2.05    2.64
  -1 -17   4    2.47    2.92
   1 -17  -4    6.48    3.25
   1  17  -4    7.54    3.49
   1  17  -4    4.90    3.65
  -1  17   4    1.86    3.40
   0 -17  -4  151.48   10.48
   0 -17   4  153.69    8.88
   0 -17   4  149.25    9.38
   0  17  -4  161.05    9.20
   0  17  -4  152.30   10.02
   0  17   4  165.12   10.77
  -1 -17  -4  948.81   29.01
   1 -17   4  959.11   27.13
   1 -17   4  973.17   28.90
  -1  17  -4  985.66   27.10
   1  17   4 1005.11   30.73
  -1  17  -4  923.26   28.03
   2 -17   4  242.54   13.32
  -2 -17  -4  258.65   13.29
   2  17   4  232.09   13.95
  -2  17  -4  249.35   12.38
   2  17   4  232.99   11.84
  -3 -17  -4   76.34    8.50
   3 -17   4   98.43   10.32
   3  17   4   81.50   10.21
   3  17   4   90.89    9.13
  -3  17  -4   88.82    8.99
   4 -17   4   27.07    6.91
  -4 -17  -4   31.52    6.23
   4  17   4   33.64    6.51
  -4  17  -4   26.75    5.66
   4  17   4   22.49    6.86
  -5 -17  -4  341.27   16.33
   5 -17   4  383.31   19.96
   5  17   4  359.55   21.07
  -5  17  -4  325.29   16.64
   6 -17   4    6.32    5.88
  -6 -17  -4    5.23    4.54
  -6 -17  -4    0.61    4.33
   6  17   4    0.43    5.81
  -6  17  -4    6.81    4.95
   7  17   4    3.09    8.23
  -7  18   4    4.70    6.01
  -6 -18   4   51.92    9.36
   6  18  -4   28.76    8.07
  -6  18   4   34.91    7.89
   5 -18  -4  126.57   13.52
  -5 -18   4  118.14   11.81
  -5  18   4  129.88   12.09
   5  18  -4   90.98   11.55
  -4 -18   4  252.55   14.28
   4 -18  -4  234.46   15.41
  -4  18   4  236.52   14.36
   4  18  -4  224.91   14.74
   3 -18  -4   -3.90    2.94
  -3 -18   4    2.83    3.68
  -3  18   4    4.78    4.45
   3  18  -4    2.99    3.68
   2 -18  -4  154.56   11.24
  -2 -18   4  157.43    9.94
   2  18  -4  143.35   10.51
  -2  18   4  146.66   10.67
   1 -18  -4  789.78   26.63
  -1 -18   4  794.76   24.45
   1  18  -4  799.93   25.54
   1  18  -4  813.80   26.31
  -1  18   4  829.17   26.66
   0 -18   4  308.49   13.36
   0 -18  -4  264.10   14.05
   0 -18   4  281.61   12.43
   0  18  -4  270.80   12.67
   0  18   4  271.20   14.21
   0  18  -4  307.80   14.21
  -1 -18  -4   -0.07    3.37
   1 -18   4   -0.24    2.89
  -1  18  -4    0.53    2.30
  -1  18  -4    2.52    3.55
   1  18   4   -0.03    3.06
   2 -18   4  486.74   19.85
  -2 -18  -4  457.31   18.83
  -2  18  -4  493.85   18.62
   3 -18   4  133.33   12.48
  -3 -18  -4  109.52    9.53
  -3  18  -4  103.37   10.05
   3  18   4   97.24   11.37
   3  18   4  113.10    9.47
   4 -18   4  127.33   13.00
  -4 -18  -4  124.17   10.63
   4  18   4  145.83   11.67
  -4  18  -4  149.72   11.20
   4  18   4  138.10   14.47
  -5 -18  -4   44.81    7.45
   5 -18   4   35.98    8.23
  -5  18  -4   33.12    7.22
   5  18   4   18.82    7.04
   6 -18   4  134.31   14.81
  -6 -18  -4  106.11   12.68
  -6 -18  -4  126.28   12.11
   6  18   4  135.03   16.59
  -6  18  -4  108.38   12.31
  -6 -19   4  110.53   12.22
   6  19  -4  130.80   14.79
  -6  19   4  125.11   13.15
   5 -19  -4    4.86    5.25
  -5 -19   4   15.02    5.94
  -5  19   4   -0.45    4.81
   5  19  -4    0.40    4.68
  -4 -19   4  319.19   16.86
   4 -19  -4  369.35   19.49
   4  19  -4  348.19   18.44
  -4  19   4  336.55   17.52
  -3 -19   4   -0.16    3.58
   3 -19  -4    9.28    4.39
  -3  19   4    0.66    4.20
   3  19  -4    9.12    4.01
  -2 -19   4  508.96   19.16
   2 -19  -4  494.72   20.93
  -2  19   4  513.59   20.67
   2  19  -4  497.77   20.25
   1 -19  -4   -3.23    3.22
  -1 -19   4    3.29    3.52
   1  19  -4    2.65    3.55
   1  19  -4    0.58    2.74
  -1  19   4    1.13    3.61
   0 -19   4  409.09   16.21
   0 -19   4  442.25   17.09
   0 -19  -4  427.69   18.47
   0  19  -4  441.91   18.02
   0  19  -4  442.04   16.89
   0  19   4  416.59   18.24
  -1 -19  -4   18.00    5.32
   1 -19   4   15.00    4.44
  -1  19  -4   12.22    4.67
   1  19   4    7.61    4.46
  -2 -19  -4  297.23   15.15
   2 -19   4  306.64   15.58
  -2  19  -4  288.56   14.47
  -3 -19  -4    4.85    4.23
   3 -19   4    2.50    4.22
  -3  19  -4    2.52    3.94
   3  19   4    4.96    4.92
   3  19   4    8.07    4.61
  -4 -19  -4  394.64   18.33
   4 -19   4  469.49   21.97
   4  19   4  403.35   19.25
   4  19   4  406.44   22.34
  -4  19  -4  414.26   18.91
  -5 -19  -4   35.19    7.36
   5 -19   4   35.78    8.52
   5  19   4   54.41   10.91
  -5  19  -4   20.00    6.22
   6 -19   4   86.26   12.81
  -6 -19  -4   92.59   11.72
  -6 -19  -4   84.47   10.44
   6  19   4   74.20   12.95
  -6  19  -4   71.23   10.41
  -6 -20   4   52.93    9.81
  -6  20   4   42.44    9.14
   6  20  -4   53.38    9.98
  -5 -20   4   38.41    8.00
   5  20  -4   32.86    7.95
  -5  20   4   28.59    7.46
   4 -20  -4  177.16   14.41
  -4 -20   4  177.48   12.87
  -4  20   4  151.96   13.14
   4  20  -4  189.86   14.28
  -3 -20   4   19.47    6.02
   3 -20  -4   15.42    5.50
  -3  20   4   17.38    5.62
   3  20  -4   15.71    5.54
  -2 -20   4  381.78   16.59
   2 -20  -4  384.28   18.37
   2  20  -4  355.77   17.12
  -2  20   4  383.44   18.12
  -1 -20   4  100.65    9.30
   1 -20  -4  129.26   10.89
   1  20  -4  107.17    8.99
  -1  20   4  109.61   10.94
   1  20  -4   99.55   10.25
   0 -20   4  236.65   12.38
   0 -20  -4  249.22   14.55
   0 -20   4  258.66   12.92
   0  20  -4  242.15   12.57
   0  20  -4  268.68   14.51
   0  20   4  253.61   14.50
   1 -20   4    4.43    3.76
  -1 -20  -4    7.92    4.56
  -1  20  -4    3.94    4.43
   1  20   4    3.69    4.35
  -2 -20  -4  438.06   19.00
   2 -20   4  444.65   19.55
  -2  20  -4  431.99   18.64
  -3 -20  -4   86.87    9.94
   3 -20   4   74.88    9.87
   3  20   4   55.43    9.37
  -3  20  -4   79.86    9.23
   4 -20   4   76.44   10.87
  -4 -20  -4  107.58   11.20
   4  20   4   82.60   10.21
   4  20   4   87.60   12.71
  -4  20  -4   95.53   11.02
   5 -20   4    2.61    5.02
  -5 -20  -4    1.72    4.76
   5  20   4    6.26    6.76
  -5  20  -4    1.67    4.63
  -6 -20  -4  197.64   15.58
  -6 -20  -4  175.02   13.90
   6  20   4  181.58   20.87
  -6  21   4   49.29    9.87
  -5 -21   4   11.50    6.24
  -5  21   4   13.39    6.92
   5  21  -4   24.56    7.27
  -4 -21   4   93.41   10.76
   4 -21  -4  125.71   14.09
  -4  21   4  110.31   12.07
   4  21  -4  111.34   12.87
  -3 -21   4  197.90   12.99
   3 -21  -4  221.77   15.24
  -3  21   4  206.27   14.33
   3  21  -4  215.31   14.46
  -2 -21   4  149.89   10.82
   2 -21  -4  142.41   12.06
  -2  21   4  137.19   11.38
   2  21  -4  128.77   10.86
  -1 -21   4    2.90    3.77
   1 -21  -4   -0.26    3.99
   1  21  -4    3.65    3.31
  -1  21   4    4.63    4.30
   0 -21  -4  115.93   11.41
   0 -21   4  121.87    9.52
   0  21  -4  132.22   10.93
   0  21   4  122.89   11.92
  -1 -21  -4  247.34   14.55
   1 -21   4  259.35   14.13
  -1  21  -4  245.19   14.37
   1  21   4  246.11   15.25
   2 -21   4   31.34    7.02
  -2 -21  -4   31.60    6.59
   2  21   4   39.80    7.65
  -2  21  -4   29.40    6.64
  -3 -21  -4    3.92    4.61
   3 -21   4   -1.55    4.30
  -3  21  -4    9.21    4.93
   3  21   4    0.02    4.39
   4 -21   4  197.99   15.05
  -4 -21  -4  143.26   12.56
  -4  21  -4  122.89   12.30
   4  21   4  143.39   15.96
   5 -21   4  171.35   16.81
  -5 -21  -4  209.79   14.85
  -5  21  -4  168.80   14.02
   5  21   4  181.15   19.16
  -5 -22   4  176.43   14.52
   5  22  -4  190.14   16.00
  -5  22   4  152.15   15.12
   4 -22  -4   38.33    8.33
  -4 -22   4   39.49    7.82
  -4  22   4   50.80    9.21
   4  22  -4   23.49    7.33
  -3 -22   4   -3.37    4.21
   3 -22  -4    0.46    4.47
  -3  22   4    0.37    4.77
   3  22  -4    1.28    4.14
   2 -22  -4    3.47    4.43
  -2 -22   4   11.52    5.00
   2  22  -4   -2.70    3.12
  -2  22   4    8.59    5.64
   1 -22  -4  702.74   26.47
  -1 -22   4  693.25   24.23
   1  22  -4  690.96   27.03
  -1  22   4  686.88   25.99
   0 -22  -4   27.71    7.09
   0 -22   4   19.66    5.37
   0  22  -4   21.38    5.88
   0  22   4    7.62    4.93
  -1 -22  -4    6.08    5.32
   1 -22   4    9.41    4.87
  -1  22  -4    8.98    4.98
   1  22   4   15.51    5.86
   2 -22   4   97.52   10.91
  -2 -22  -4   90.95   10.63
  -2  22  -4   70.83    9.67
   2  22   4   63.70    9.72
  -3 -22  -4  334.88   18.07
   3 -22   4  336.95   18.87
   3  22   4  322.41   20.03
  -3  22  -4  311.49   17.15
  -4 -22  -4    8.72    5.76
   4 -22   4    1.24    4.88
   4  22   4   12.22    6.58
  -4  22  -4   15.03    5.99
   5 -22   4    5.67    6.21
  -5 -22  -4   15.97    6.72
  -5 -22  -4   13.42    9.15
  -5  22  -4    9.33    6.34
   5  22   4   21.44    8.74
   5  23  -4   -5.15    4.83
  -5  23   4   -5.36    6.14
  -4 -23   4   22.72    7.14
   4 -23  -4   12.59    6.40
  -4  23   4   21.57    7.45
   4  23  -4   20.39    7.19
  -3 -23   4  329.67   17.13
   3 -23  -4  333.97   19.55
   3  23  -4  314.60   18.11
  -3  23   4  333.13   18.26
  -2 -23   4   19.76    5.81
   2 -23  -4   28.16    7.15
  -2  23   4   29.42    7.64
   2  23  -4   16.38    5.41
   1 -23  -4    8.59    5.26
  -1 -23   4    6.74    4.68
  -1  23   4    1.56    4.20
   0 -23   4   21.12    6.92
   0 -23  -4   16.16    5.83
   0  23   4   14.72    5.32
   0  23  -4   14.56    5.65
   1 -23   4  622.13   25.13
  -1 -23  -4  586.86   24.53
   1  23   4  631.73   26.04
  -1  23  -4  596.93   23.93
  -2 -23  -4    3.51    5.13
   2 -23   4    2.18    4.75
   2  23   4   10.74    5.40
  -2  23  -4   -2.78    4.40
   3 -23   4   12.89    6.27
  -3 -23  -4   26.22    7.41
   3  23   4   16.49    7.02
  -3  23  -4   15.42    6.23
  -4 -23  -4    3.95    5.63
   4 -23   4    9.67    6.51
   4  23   4   -1.14    4.91
  -4  23  -4   12.19    5.91
  -4 -24   4   61.62    9.97
   4 -24  -4   61.60   10.86
   4  24  -4   58.93   10.30
  -4  24   4   52.96    9.84
   3 -24  -4    4.89    5.45
  -3 -24   4    8.65    5.65
   3  24  -4   -2.53    4.00
  -3  24   4    2.93    5.38
  -2 -24   4   58.84    8.84
   2 -24  -4   69.43   10.78
  -2  24   4   65.05    9.82
   1 -24  -4  111.46   12.72
  -1 -24   4  124.15   10.79
  -1  24   4  116.85   12.39
   0 -24  -4   45.90    8.51
   0  24   4   44.43    8.22
   0  24  -4   46.14    9.85
  -1 -24  -4   46.94    8.84
   1  24   4   57.40    9.61
  -1  24  -4   40.96    8.03
  -2 -24  -4  155.16   14.70
   2 -24   4  133.01   13.40
  -2  24  -4  166.49   13.93
   2  24   4  171.91   14.56
   3 -24   4  231.41   16.65
  -3 -24  -4  234.52   15.88
   3  24   4  238.53   18.38
  -3  24  -4  232.40   16.03
  -4 -24  -4   56.71    9.92
   4 -24   4   66.01   10.91
  -4  24  -4   68.47   10.64
   4  24   4   63.30   12.14
   4  25  -4   88.46   12.65
   3 -25  -4   37.00    8.93
  -3 -25   4   35.31    7.78
   3  25  -4   37.43    8.02
  -3  25   4   54.49    9.64
   2 -25  -4  159.81   14.32
  -2 -25   4  163.42   13.43
  -2  25   4  162.99   13.90
   1 -25  -4    3.81    5.31
  -1 -25   4   -4.39    4.36
  -1  25   4    0.36    4.20
   0 -25  -4  136.18   14.25
   0  25   4  122.02   13.43
  -1 -25  -4   27.89    8.10
  -1  25  -4   24.03    7.12
   1  25   4   45.92    9.57
  -2 -25  -4   87.62   11.56
   2 -25   4   96.18   11.46
  -2  25  -4   94.76   12.12
   2  25   4   62.80   10.85
  -3 -25  -4   -1.19    5.42
   3 -25   4    9.14    6.59
   3  25   4   11.11    7.08
  -3  25  -4    4.13    5.82
   4  26  -4   86.18   12.67
  -3 -26   4    6.55    5.71
   3 -26  -4    1.37    5.54
  -2 -26   4  107.73   11.97
   2 -26  -4   82.38   12.13
  -2  26   4   92.95   12.33
   1 -26  -4   -0.13    4.85
  -1 -26   4   -4.22    4.50
  -1  26   4    0.69    4.33
   0 -26  -4  159.96   14.45
   0  26   4  143.49   14.49
  -1 -26  -4    0.29    5.63
  -1  26  -4    3.98    5.29
   1  26   4    0.55    5.26
  -2 -26  -4  199.50   16.04
   2  26   4  211.01   17.02
  -2  26  -4  184.46   15.21
   3 -26   4    4.08    5.67
  -3  26  -4   -0.16    6.20
   3 -27  -4   63.87   11.61
  -2 -27   4   64.51   10.00
   2 -27  -4   41.25    8.88
   1 -27  -4   -1.98    5.18
  -1 -27   4    9.34    5.95
  -1  27   4    4.41    5.25
   0 -27  -4  125.23   13.68
   0  27   4  161.35   16.06
  -1 -27  -4  159.95   17.25
   1  27   4  127.10   14.68
  -1  27  -4  149.12   15.19
  -2  27  -4   20.89    7.27
   3 -27   4    3.16    7.44
   8   0  -5   -1.50    4.34
   7   0  -5  552.92   23.85
  -7   0   5  627.56   21.95
  -6   0   5    3.63    2.95
   6   0  -5   -1.50    3.33
   6   0  -5    1.04    3.09
   5   0  -5   39.58    6.52
   5   0  -5   41.40    5.72
  -5   0   5   38.93    5.26
  -4   0   5    0.15    1.37
   4   0  -5    0.50    2.20
  -4   0   5    1.91    2.28
   4   0  -5    2.67    2.30
   3   0  -5 1353.21   33.47
   3   0  -5 1402.44   35.73
  -3   0   5 1398.97   33.58
  -3   0   5 1406.27   29.83
   2   0  -5    0.12    1.68
   2   0  -5   -2.06    1.47
  -2   0   5    3.29    1.12
  -2   0   5   -0.13    1.50
   1   0  -5  398.63   12.65
   1   0  -5  408.41   12.65
  -1   0   5  398.58    9.68
  -1   0   5  377.30   12.00
   0   0  -5   -1.38    1.60
   0   0  -5    3.21    1.35
   0   0   5    2.34    1.62
   0   0   5    0.54    1.16
  -1   0  -5 1488.94   31.85
  -1   0  -5 1415.48   34.04
   1   0   5 1433.96   33.77
   1   0   5 1461.45   33.63
   2   0   5    0.23    1.63
  -2   0  -5    1.52    0.93
   2   0   5   -0.37    1.41
  -2   0  -5    1.17    1.69
   3   0   5  820.17   22.61
   3   0   5  872.31   24.82
  -3   0  -5  833.77   23.24
   4   0   5    1.86    2.82
   4   0   5    1.00    2.04
  -4   0  -5    1.26    2.56
   5   0   5 1377.40   35.92
  -5   0  -5 1361.33   36.99
  -6   0  -5   -0.83    3.14
  -7   0  -5  113.88   11.54
  -8   0  -5    4.61    5.26
   8  -1  -5   42.80    8.50
   8   1  -5   46.70    8.62
  -7  -1   5    8.33    5.64
   7  -1  -5   14.51    5.59
   7   1  -5    5.63    4.92
   7   1  -5   16.84    5.64
  -7   1   5   12.33    4.76
   6  -1  -5   49.54    7.73
   6  -1  -5   35.82    6.08
  -6  -1   5   42.77    6.19
  -6   1   5   46.02    6.21
   6   1  -5   41.17    7.09
   6   1  -5   32.71    6.17
   5  -1  -5  939.56   29.73
  -5  -1   5  946.31   26.70
   5  -1  -5  981.80   27.59
   5   1  -5  941.70   29.65
  -5   1   5  960.03   27.06
   5   1  -5  991.72   28.44
   4  -1  -5   13.18    3.25
  -4  -1   5   12.36    3.12
   4  -1  -5   10.42    3.60
  -4   1   5   13.22    3.41
   4   1  -5   12.47    3.27
  -4   1   5    9.24    2.05
   4   1  -5   14.17    4.18
   3  -1  -5    2.27    1.94
   3  -1  -5    4.44    2.54
  -3  -1   5    6.97    2.22
  -3  -1   5    4.34    1.13
  -3   1   5    2.20    1.29
   3   1  -5   -0.19    1.72
   3   1  -5    4.50    2.14
  -3   1   5    5.41    2.25
  -2  -1   5 1054.93   26.24
   2  -1  -5 1075.40   27.84
   2  -1  -5 1075.83   26.04
   2   1  -5 1068.50   26.66
  -2   1   5 1082.49   26.48
   2   1  -5 1042.05   27.62
  -2   1   5 1083.68   23.46
   1  -1  -5 5845.13  119.94
   1  -1  -5 5622.38  119.42
  -1  -1   5 5780.35  119.19
  -1   1   5 5684.01  118.96
  -1   1   5 5910.51  116.49
   1   1  -5 5834.17  119.80
   1   1  -5 5723.50  119.86
   0  -1  -5 1257.21   29.31
   0  -1  -5 1284.31   30.45
   0  -1   5 1232.19   29.82
   0  -1   5 1296.11   28.31
   0   1   5 1255.58   28.59
   0   1   5 1223.37   29.63
   0   1  -5 1309.87   29.27
   0   1  -5 1289.49   31.00
  -1  -1  -5  315.30    9.16
   1  -1   5  317.22   10.44
   1  -1   5  317.92   10.66
  -1  -1  -5  305.99   10.56
  -1   1  -5  309.40   10.96
  -1   1  -5  314.18    8.71
   1   1   5  316.75   10.48
   1   1   5  292.02   10.28
   2  -1   5  211.10    8.69
  -2  -1  -5  219.19    6.74
  -2  -1  -5  206.54    8.73
   2  -1   5  202.97    9.10
  -2   1  -5  222.69    9.08
   2   1   5  212.12    8.36
   2   1   5  206.83    9.23
  -2   1  -5  217.92    5.95
   3  -1   5 1579.73   37.92
   3  -1   5 1558.35   39.44
  -3  -1  -5 1578.78   38.40
  -3   1  -5 1584.38   38.26
   3   1   5 1595.92   39.88
   3   1   5 1554.92   37.20
   4  -1   5    3.67    2.46
  -4  -1  -5    4.05    2.86
   4   1   5    1.66    2.20
  -4   1  -5    3.95    2.81
   4   1   5   -0.24    2.76
   5  -1   5  226.34   11.33
  -5  -1  -5  223.79   11.76
  -5   1  -5  200.78   11.27
   5   1   5  226.40   13.38
  -6  -1  -5  297.67   14.95
  -6   1  -5  278.21   14.40
  -7  -1  -5  402.05   19.14
  -7   1  -5  384.44   18.40
  -8  -1  -5    9.56    5.75
  -8   1  -5    7.94    5.87
  -8  -2   5  152.61   13.17
   8  -2  -5  138.38   13.91
   7  -2  -5  147.24   12.37
  -7   2   5  157.56   11.12
   7   2  -5  152.62   12.48
   7   2  -5  152.85   12.27
   6  -2  -5  178.71   12.10
  -6  -2   5  181.19   10.19
  -6   2   5  182.09   10.80
   6   2  -5  166.16   12.09
   6   2  -5  194.24   12.15
   5  -2  -5   44.46    6.90
  -5  -2   5   39.77    5.06
   5  -2  -5   38.82    5.54
  -5   2   5   47.82    6.02
   5   2  -5   40.39    6.58
   5   2  -5   41.36    6.13
   4  -2  -5  940.89   24.21
   4  -2  -5  829.61   26.19
  -4  -2   5  897.86   23.93
  -4   2   5  882.30   21.41
  -4   2   5  858.06   24.48
   4   2  -5  860.64   25.12
   4   2  -5  886.46   26.81
  -3  -2   5  640.81   18.12
  -3  -2   5  638.26   14.30
   3  -2  -5  633.99   20.19
   3  -2  -5  635.04   17.62
  -3   2   5  670.16   18.89
   3   2  -5  649.54   20.43
   3   2  -5  645.89   19.07
  -3   2   5  639.36   15.83
  -2  -2   5 1228.13   29.28
   2  -2  -5 1241.07   28.62
   2  -2  -5 1192.65   30.76
  -2   2   5 1215.96   26.89
  -2   2   5 1210.40   29.49
   2   2  -5 1198.07   30.75
   2   2  -5 1236.42   30.09
   1  -2  -5  105.46    5.89
  -1  -2   5  108.59    5.73
   1  -2  -5  100.36    5.69
   1   2  -5  118.99    6.40
   1   2  -5  104.43    5.74
  -1   2   5  106.16    4.40
  -1   2   5  106.55    5.48
   0  -2  -5 2941.75   63.50
   0  -2  -5 2952.90   63.00
   0  -2   5 2844.96   63.47
   0  -2   5 3129.96   61.68
   0   2   5 2936.59   63.15
   0   2  -5 2910.96   64.62
   0   2   5 2954.46   62.40
   0   2  -5 2955.83   62.61
  -1  -2  -5  621.18   15.29
   1  -2   5  591.16   16.76
  -1  -2  -5  570.77   16.25
   1  -2   5  596.09   16.27
   1   2   5  576.07   16.45
  -1   2  -5  583.64   17.11
   1   2   5  601.42   16.29
  -1   2  -5  594.31   14.27
  -2  -2  -5  732.24   20.02
   2  -2   5  744.23   20.73
  -2  -2  -5  747.73   17.72
   2  -2   5  704.54   19.90
  -2   2  -5  733.18   20.31
   2   2   5  709.43   19.07
   2   2   5  734.23   21.03
   3  -2   5   30.08    4.12
  -3  -2  -5   30.53    2.84
  -3  -2  -5   26.76    4.22
  -3   2  -5   35.20    4.58
   3   2   5   31.96    3.80
   3   2   5   30.02    4.73
   4  -2   5 1405.20   36.53
  -4  -2  -5 1495.81   37.21
  -4   2  -5 1415.42   36.43
   4   2   5 1405.44   38.76
   4   2   5 1443.31   35.02
  -5  -2  -5  360.99   15.33
   5  -2   5  366.36   15.02
  -5   2  -5  353.33   14.84
   5   2   5  334.44   16.55
  -6  -2  -5  120.76    9.83
  -6   2  -5  104.95    9.19
  -7  -2  -5   69.43    9.64
  -7   2  -5   64.48    8.96
  -8  -2  -5  162.12   13.56
  -8   2  -5  123.94   13.03
   8  -3  -5  122.10   12.81
  -8  -3   5  117.30   12.36
  -8   3   5  111.81   11.47
   7  -3  -5    4.02    4.13
   7   3  -5   13.97    5.98
  -7   3   5    7.12    4.72
   7   3  -5    6.84    4.92
  -6  -3   5  591.83   19.34
   6  -3  -5  593.71   23.15
  -6   3   5  567.38   20.50
   6   3  -5  590.21   23.09
   6   3  -5  547.20   21.93
  -5  -3   5   33.99    4.81
   5  -3  -5   38.57    6.55
  -5   3   5   28.03    4.98
   5   3  -5   22.65    4.91
   5   3  -5   29.43    5.45
   4  -3  -5  810.80   21.63
   4  -3  -5  766.84   24.42
  -4  -3   5  769.86   21.55
  -4   3   5  773.42   22.64
   4   3  -5  799.99   23.69
   4   3  -5  732.29   24.18
  -4   3   5  788.41   19.72
   3  -3  -5   80.83    6.43
   3  -3  -5   82.86    5.01
  -3  -3   5   72.81    5.25
   3   3  -5   81.05    6.32
  -3   3   5   78.08    4.29
  -3   3   5   78.06    5.54
   3   3  -5   77.45    5.89
   2  -3  -5 2220.25   47.28
   2  -3  -5 2161.68   50.18
  -2  -3   5 2155.63   48.35
  -2   3   5 2209.28   46.43
   2   3  -5 2221.64   50.42
  -2   3   5 2116.44   48.72
   2   3  -5 2143.15   49.38
   1  -3  -5  123.13    6.27
   1  -3  -5  136.31    6.80
  -1  -3   5  123.88    6.25
   1   3  -5  131.05    6.79
   1   3  -5  141.20    6.69
  -1   3   5  123.34    6.00
  -1   3   5  139.81    5.42
   0  -3   5  508.69   15.08
   0  -3  -5  508.60   14.60
   0  -3  -5  532.03   14.78
   0   3   5  525.14   14.58
   0   3   5  532.73   14.29
   0   3  -5  531.25   14.21
   0   3  -5  526.72   16.17
  -1  -3  -5   32.22    3.51
  -1  -3  -5   30.06    3.08
   1  -3   5   28.26    3.62
   1   3   5   36.66    3.67
  -1   3  -5   28.98    3.85
   1   3   5   26.59    3.39
  -2  -3  -5 2290.40   53.00
   2  -3   5 2338.44   53.51
  -2  -3  -5 2458.82   51.07
   2   3   5 2372.41   54.36
   2   3   5 2423.45   52.05
  -2   3  -5 2367.82   53.66
  -3  -3  -5   58.59    3.94
   3  -3   5   75.70    5.81
  -3  -3  -5   56.91    5.05
   3   3   5   56.22    6.06
   3   3   5   70.72    4.76
  -3   3  -5   57.37    5.69
  -4  -3  -5  204.51   10.57
   4  -3   5  206.40   10.40
  -4   3  -5  210.33   10.23
   4   3   5  222.28   11.95
   4   3   5  201.80    8.85
  -5  -3  -5   -1.63    2.59
   5  -3   5   -1.03    2.51
   5   3   5   -1.71    2.81
  -5   3  -5    3.16    2.97
   6  -3   5 1075.47   32.22
  -6  -3  -5 1076.73   32.85
  -6   3  -5  993.67   30.93
   6   3   5 1035.78   34.84
  -7  -3  -5   11.49    5.28
  -7   3  -5    7.11    4.35
  -8  -3  -5   19.60    7.19
  -8   3  -5   23.94    6.60
  -9  -4   5    5.39    6.51
  -8  -4   5   67.58    9.90
   8   4  -5   87.85   11.55
  -8   4   5  102.49   10.97
  -7  -4   5   61.19    9.01
   7  -4  -5   66.93    9.37
  -7   4   5   64.28    8.45
   7   4  -5   66.89    9.50
  -6  -4   5   83.78    9.44
   6  -4  -5   93.58   10.25
   6   4  -5  108.49   10.71
   6   4  -5  110.73   11.32
  -6   4   5  110.82    9.06
   5  -4  -5    1.50    3.08
  -5  -4   5    1.89    2.65
   5   4  -5    3.64    3.28
   5   4  -5    2.77    3.10
  -5   4   5    3.87    2.89
  -5   4   5    1.04    2.11
   4  -4  -5 1055.75   26.41
   4  -4  -5 1024.98   30.00
  -4  -4   5 1019.65   26.63
  -4   4   5 1016.10   28.08
  -4   4   5 1053.58   25.35
   4   4  -5 1049.22   29.46
   4   4  -5 1014.46   30.02
   3  -4  -5  348.67   10.72
  -3  -4   5  315.98   11.23
   3  -4  -5  338.80   13.44
  -3   4   5  333.07   10.23
   3   4  -5  319.13   12.60
  -3   4   5  320.12   12.06
   3   4  -5  335.40   13.37
   2  -4  -5  563.36   17.38
   2  -4  -5  572.91   14.59
  -2  -4   5  538.50   15.74
   2   4  -5  546.73   16.87
   2   4  -5  564.98   17.51
  -2   4   5  537.98   14.54
  -2   4   5  532.83   16.07
  -1  -4   5   43.65    4.15
   1  -4  -5   50.26    4.35
   1  -4  -5   47.02    4.33
   1   4  -5   50.88    4.96
   1   4  -5   51.81    4.25
  -1   4   5   54.80    3.75
  -1   4   5   48.05    3.99
   0  -4  -5 2459.62   54.25
   0  -4   5 2506.27   55.39
   0  -4  -5 2556.38   55.11
   0   4   5 2560.48   54.72
   0   4  -5 2611.98   54.23
   0   4   5 2493.29   54.34
   0   4  -5 2456.11   56.43
  -1  -4  -5   29.43    3.40
  -1  -4  -5   25.88    3.12
   1  -4   5   26.96    3.58
  -1   4  -5   28.25    2.19
  -1   4  -5   28.55    3.94
   1   4   5   31.11    3.40
   1   4   5   36.78    4.17
   2  -4   5  681.55   19.83
  -2  -4  -5  696.45   19.43
  -2  -4  -5  672.40   17.66
  -2   4  -5  717.39   20.04
   2   4   5  689.18   20.43
   2   4   5  695.09   18.19
  -3  -4  -5  102.16    6.85
  -3  -4  -5  106.04    5.26
   3  -4   5   99.02    6.83
   3   4   5  105.16    5.63
   3   4   5  120.36    8.25
  -3   4  -5   92.09    6.60
   4  -4   5 1201.68   32.30
  -4  -4  -5 1179.69   32.06
  -4   4  -5 1174.43   31.19
   4   4   5 1135.16   33.63
   5  -4   5  254.11   12.91
  -5  -4  -5  243.43   12.76
  -5   4  -5  247.69   12.20
   5   4   5  260.36   14.46
  -6  -4  -5    5.00    4.19
   6  -4   5    5.47    3.88
   6   4   5    4.18    4.65
  -6   4  -5    7.83    3.97
  -7  -4  -5    0.92    4.26
  -7   4  -5    5.12    4.16
  -8  -4  -5  283.14   17.73
  -8   4  -5  283.41   16.82
  -9  -5   5   72.99   11.05
  -8  -5   5   27.79    7.22
   8   5  -5   42.10    8.47
  -8   5   5   44.94    8.38
   7  -5  -5   22.67    6.39
  -7  -5   5   23.12    6.77
   7   5  -5   30.38    7.10
  -7   5   5   26.77    6.03
   6  -5  -5  404.65   18.75
   6   5  -5  405.59   18.59
   5  -5  -5  943.82   29.60
  -5  -5   5  921.39   25.13
  -5   5   5  900.56   24.20
   5   5  -5  940.82   28.97
   5   5  -5  890.20   29.01
   4  -5  -5  719.53   23.16
  -4  -5   5  705.23   19.66
   4   5  -5  640.20   22.46
   4   5  -5  683.64   22.34
  -4   5   5  693.23   18.75
   3  -5  -5    3.29    2.50
  -3  -5   5    3.93    2.09
   3  -5  -5    4.61    1.73
   3   5  -5    5.09    2.57
  -3   5   5    4.89    2.11
   3   5  -5    0.75    2.05
  -3   5   5    3.14    2.31
  -2  -5   5  640.74   17.92
   2  -5  -5  684.45   16.42
   2  -5  -5  651.29   19.69
  -2   5   5  632.34   18.36
  -2   5   5  644.14   17.13
   2   5  -5  666.79   19.38
   2   5  -5  671.45   19.78
   1  -5  -5 1661.42   37.90
  -1  -5   5 1595.21   36.64
   1  -5  -5 1505.36   35.65
  -1   5   5 1605.69   35.72
   1   5  -5 1524.07   32.99
   1   5  -5 1597.37   37.92
   1   5  -5 1602.50   37.24
  -1   5   5 1574.91   36.34
   0  -5  -5   62.42    4.08
   0  -5   5   62.62    4.57
   0  -5  -5   60.16    4.51
   0   5  -5   60.28    3.87
   0   5  -5   58.53    5.50
   0   5  -5   63.64    3.24
   0   5   5   52.29    3.83
   0   5   5   59.81    4.29
   1  -5   5   15.60    2.85
  -1  -5  -5   23.18    3.04
  -1  -5  -5   14.21    2.66
   1  -5   5   16.30    1.85
   1   5   5   17.83    2.65
   1   5   5   20.61    3.38
  -1   5  -5   16.77    3.42
   2  -5   5 1349.45   33.58
  -2  -5  -5 1337.36   31.24
  -2  -5  -5 1304.05   32.49
  -2   5  -5 1340.70   33.43
   2   5   5 1385.79   34.54
   2   5   5 1351.53   31.22
   3  -5   5 2106.45   50.99
  -3  -5  -5 2141.99   50.52
  -3  -5  -5 2204.77   47.72
   3   5   5 2187.46   47.55
   3   5   5 2112.38   52.30
  -3   5  -5 2203.97   50.65
  -4  -5  -5  166.03    9.56
   4  -5   5  182.63   10.03
  -4  -5  -5  156.08    8.42
   4   5   5  147.48   10.06
  -4   5  -5  162.47    9.16
  -5  -5  -5  164.17   10.64
   5  -5   5  177.58   10.97
  -5   5  -5  172.27   10.06
   5   5   5  166.96   11.94
   6  -5   5  228.62   13.45
  -6  -5  -5  238.08   13.95
   6   5   5  228.47   15.29
  -6   5  -5  248.40   12.98
  -7  -5  -5  145.84   12.23
  -7   5  -5  117.76   10.44
   7   5   5  152.21   15.36
  -8  -5  -5   20.36    7.06
  -8   5  -5    9.07    6.61
  -9  -6   5    6.95    6.96
   9   6  -5    3.41    6.77
  -9   6   5    0.71    7.66
  -8  -6   5   17.46    6.63
   8   6  -5    9.34    6.37
  -8   6   5    3.33    5.48
   7  -6  -5  407.70   20.28
  -7  -6   5  435.77   19.95
   7   6  -5  416.49   20.62
   6  -6  -5    8.93    4.77
  -6  -6   5    1.28    3.80
   6   6  -5   15.69    5.42
   5  -6  -5    7.88    3.82
  -5  -6   5   16.46    3.62
  -5   6   5   10.55    3.18
   5   6  -5   15.73    4.87
  -4  -6   5    9.13    2.89
   4  -6  -5   19.74    4.47
   4   6  -5    7.70    3.35
   4   6  -5    7.22    3.44
  -4   6   5    8.13    2.70
  -3  -6   5 2407.47   52.84
   3  -6  -5 2353.30   56.07
  -3   6   5 2398.87   52.19
   3   6  -5 2208.69   55.03
  -3   6   5 2366.05   54.22
   3   6  -5 2469.66   56.47
  -2  -6   5   34.36    3.92
   2  -6  -5   29.21    4.18
   2  -6  -5   37.32    2.78
  -2   6   5   33.07    3.80
  -2   6   5   38.28    4.37
   2   6  -5   34.15    4.64
   2   6  -5   32.44    4.28
  -1  -6   5  645.89   17.80
   1  -6  -5  634.84   16.71
   1  -6  -5  629.98   18.66
   1   6  -5  637.51   18.77
   1   6  -5  618.22   14.91
  -1   6   5  633.82   17.25
  -1   6   5  640.94   17.57
   1   6  -5  668.82   18.39
   0  -6  -5    7.74    2.26
   0  -6   5    5.68    1.77
   0  -6   5   10.53    2.45
   0  -6  -5    8.14    1.90
   0   6  -5   11.20    3.00
   0   6  -5    7.00    1.46
   0   6   5    6.00    1.76
   0   6   5   12.92    2.58
   1  -6   5 3618.66   80.06
  -1  -6  -5 3679.56   78.57
   1  -6   5 3719.93   75.94
  -1  -6  -5 3730.27   79.09
   1   6   5 3735.97   80.40
  -1   6  -5 3792.99   81.10
   1   6   5 3721.63   77.91
  -2  -6  -5   19.33    2.94
  -2  -6  -5   12.23    2.77
   2  -6   5   21.18    3.62
   2   6   5   24.72    4.02
   2   6   5   19.35    2.75
  -2   6  -5   18.54    3.65
  -3  -6  -5  205.37    9.93
   3  -6   5  216.70   10.66
  -3  -6  -5  219.93    8.69
   3   6   5  207.92   11.08
  -3   6  -5  230.00   10.34
   4  -6   5   82.92    8.20
  -4  -6  -5   84.70    5.64
  -4  -6  -5  110.21    7.94
  -4   6  -5   93.91    7.30
   4   6   5   93.37    8.20
   5  -6   5  814.03   26.73
  -5  -6  -5  803.29   26.33
  -5   6  -5  816.36   25.08
   5   6   5  800.03   28.51
   6  -6   5   11.91    4.73
  -6  -6  -5   14.12    5.20
   6   6   5   19.92    6.37
  -6   6  -5   17.40    4.91
   7  -6   5  145.07   12.11
  -7  -6  -5  141.66   12.50
  -7   6  -5  146.93   11.35
   7   6   5  153.30   15.57
  -8  -6  -5   -2.84    4.96
  -8  -7   5    3.37    4.94
   8   7  -5   -0.32    5.18
  -8   7   5   10.19    5.35
   7  -7  -5    2.84    4.73
  -7  -7   5    3.67    5.23
   7   7  -5    2.60    4.96
   6  -7  -5   68.99    9.06
  -6  -7   5   52.97    7.74
   6   7  -5   65.34    8.85
  -5  -7   5  762.73   25.17
   5  -7  -5  742.89   25.75
  -5   7   5  744.05   21.55
   5   7  -5  757.29   25.86
   4  -7  -5   83.89    8.44
  -4  -7   5   76.13    7.67
  -4  -7   5   79.27    5.86
  -4   7   5   89.43    6.14
   4   7  -5   81.75    8.27
  -3  -7   5  103.60    6.22
   3  -7  -5  101.89    7.57
  -3   7   5  113.96    6.44
   3   7  -5   87.77    7.06
   2  -7  -5    9.28    1.62
  -2  -7   5    8.02    2.62
  -2  -7   5   11.75    2.65
   2  -7  -5   14.30    3.23
   2   7  -5    6.68    1.32
  -2   7   5    8.48    2.55
  -2   7   5    7.24    2.44
   2   7  -5    7.97    2.77
   1  -7  -5 2826.62   61.38
   1  -7  -5 2673.48   57.84
  -1  -7   5 2636.27   59.29
  -1  -7   5 2788.73   59.82
   1   7  -5 2705.64   60.88
  -1   7   5 2729.64   59.43
   1   7  -5 2713.12   56.91
  -1   7   5 2708.19   59.37
   0  -7   5  647.87   16.84
   0  -7  -5  644.55   16.54
   0  -7  -5  646.95   18.63
   0  -7   5  633.13   18.30
   0   7  -5  669.88   16.13
   0   7  -5  662.20   19.30
   0   7   5  652.25   18.41
   0   7   5  644.20   17.14
  -1  -7  -5   23.58    3.19
   1  -7   5   24.40    2.39
  -1  -7  -5   28.33    3.74
   1  -7   5   23.32    3.61
   1   7   5   24.92    3.83
  -1   7  -5   25.05    4.06
  -1   7  -5   22.66    3.03
   1   7   5   25.72    3.04
  -2  -7  -5  200.98    8.93
   2  -7   5  209.88    9.83
  -2  -7  -5  211.60    8.59
   2   7   5  211.92    7.71
  -2   7  -5  206.48    9.82
   2   7   5  199.64   10.17
   3  -7   5 1724.63   43.96
  -3  -7  -5 1764.91   43.05
  -3  -7  -5 1816.15   41.01
  -3   7  -5 1787.01   43.06
   3   7   5 1733.36   45.14
  -4  -7  -5   24.23    4.66
   4  -7   5   41.52    6.06
  -4  -7  -5   36.87    4.48
   4   7   5   38.41    6.53
  -4   7  -5   34.19    5.23
  -5  -7  -5  509.04   19.97
   5  -7   5  550.64   20.83
  -5   7  -5  487.80   18.42
   5   7   5  533.56   22.10
   6  -7   5   18.99    5.52
  -6  -7  -5   19.92    5.63
   6   7   5   -0.62    4.52
  -6   7  -5   23.46    5.56
   7  -7   5  302.27   17.20
  -7  -7  -5  370.76   19.02
   7   7   5  272.27   18.98
  -7   7  -5  315.67   16.16
  -8  -7  -5    7.95    6.25
  -8  -8   5   74.19   10.52
   8   8  -5   64.48   10.91
   7  -8  -5  190.78   14.43
  -7  -8   5  213.08   14.39
   7   8  -5  198.25   14.93
   6  -8  -5   38.31    7.44
  -6  -8   5   43.10    7.50
   6   8  -5   27.49    6.87
  -6   8   5   32.93    6.45
  -5  -8   5   60.19    7.31
   5  -8  -5   73.29    8.75
   5   8  -5   72.98    8.73
  -5   8   5   55.27    6.01
  -4  -8   5  486.67   15.14
   4  -8  -5  469.75   18.62
  -4  -8   5  458.92   17.70
  -4   8   5  486.39   15.54
   4   8  -5  487.73   18.72
  -3  -8   5 1133.19   30.89
  -3  -8   5 1184.67   28.51
   3  -8  -5 1152.78   32.14
   3   8  -5 1139.88   31.70
  -3   8   5 1129.62   28.76
  -2  -8   5  447.11   13.86
  -2  -8   5  460.11   15.03
   2  -8  -5  429.33   15.65
   2   8  -5  409.18   13.84
   2   8  -5  439.01   15.44
  -2   8   5  453.73   14.21
  -2   8   5  452.66   14.58
  -1  -8   5   11.65    2.72
   1  -8  -5   25.49    2.87
   1  -8  -5   18.78    3.40
  -1  -8   5   25.76    3.55
   1   8  -5   27.98    3.05
   1   8  -5   28.72    4.07
  -1   8   5   17.77    2.90
  -1   8   5   21.45    3.44
   0  -8  -5 1201.38   30.22
   0  -8   5 1148.71   27.95
   0  -8  -5 1198.38   27.52
   0  -8   5 1208.08   29.94
   0   8  -5 1188.73   27.40
   0   8   5 1234.29   30.28
   0   8  -5 1218.53   30.78
   0   8   5 1189.52   28.29
  -1  -8  -5 1164.86   27.97
   1  -8   5 1158.45   29.90
   1  -8   5 1143.15   25.96
  -1  -8  -5 1168.29   29.24
   1   8   5 1148.12   27.13
  -1   8  -5 1164.29   30.27
  -1   8  -5 1152.14   27.75
   1   8   5 1168.81   30.37
  -2  -8  -5  529.45   16.32
  -2  -8  -5  541.65   16.02
   2  -8   5  519.60   17.41
  -2   8  -5  517.67   17.23
   2   8   5  499.58   14.09
  -3  -8  -5  293.25   11.01
   3  -8   5  260.29   12.41
  -3  -8  -5  297.54   12.16
   3   8   5  289.81   13.76
  -3   8  -5  281.04   12.11
   4  -8   5  432.91   17.43
  -4  -8  -5  436.33   14.48
  -4  -8  -5  400.81   16.25
  -4   8  -5  432.41   16.12
   4   8   5  437.57   18.59
  -5  -8  -5  467.11   19.03
   5  -8   5  498.11   20.09
   5   8   5  478.99   21.17
  -5   8  -5  469.02   17.98
  -6  -8  -5   33.41    6.93
   6  -8   5   25.30    6.37
   6   8   5   27.43    7.48
  -6   8  -5   35.79    6.39
  -7  -8  -5   11.24    5.70
   7  -8   5   32.40    7.21
   7   8   5   10.47    6.68
   8   8   5  123.79   15.30
  -8  -9   5  136.65   14.11
   8   9  -5  165.08   16.66
   7  -9  -5    8.10    5.01
  -7  -9   5    4.83    5.00
   7   9  -5    9.04    5.53
  -6  -9   5  474.07   20.29
   6  -9  -5  488.33   21.25
   6   9  -5  420.92   20.48
  -6   9   5  455.47   17.19
   5  -9  -5  117.83   10.04
  -5  -9   5  128.58    9.74
  -5   9   5  110.72    8.09
   5   9  -5  117.65   10.12
  -4  -9   5  382.04   15.92
  -4  -9   5  409.81   13.60
   4  -9  -5  425.01   17.44
   4   9  -5  361.72   16.43
  -4   9   5  426.11   14.44
  -3  -9   5   52.80    5.02
  -3  -9   5   53.44    6.20
   3  -9  -5   48.14    6.20
  -3   9   5   57.86    5.66
   3   9  -5   40.22    5.64
   2  -9  -5 1409.22   36.20
  -2  -9   5 1365.83   34.65
  -2  -9   5 1392.56   33.26
  -2   9   5 1377.74   33.96
   2   9  -5 1391.49   35.76
   1  -9  -5   92.50    4.57
  -1  -9   5   95.49    5.95
   1  -9  -5   89.16    6.46
  -1  -9   5   94.52    5.66
   1   9  -5  101.08    6.67
  -1   9   5   77.86    5.82
  -1   9   5   90.36    5.59
   1   9  -5   88.44    5.05
   0  -9  -5  681.69   16.84
   0  -9   5  634.41   17.33
   0  -9  -5  653.48   19.55
   0  -9   5  678.50   19.36
   0   9  -5  657.74   19.74
   0   9   5  682.02   19.68
   0   9  -5  638.99   17.00
   0   9   5  648.02   17.48
  -1  -9  -5    8.92    2.22
   1  -9   5   12.25    2.10
  -1  -9  -5   11.89    3.03
   1  -9   5   13.58    3.20
  -1   9  -5   12.45    3.18
  -1   9  -5   14.11    2.61
   1   9   5    9.50    3.14
   1   9   5   12.36    2.30
   2  -9   5 1443.93   37.00
  -2  -9  -5 1431.39   35.02
  -2  -9  -5 1433.02   35.25
  -2   9  -5 1467.12   36.72
  -2   9  -5 1454.35   35.18
   2   9   5 1394.35   37.59
  -3  -9  -5   51.09    5.37
  -3  -9  -5   52.71    6.01
   3  -9   5   51.77    6.35
  -3   9  -5   45.88    5.91
  -3   9  -5   50.41    5.85
   3   9   5   52.66    7.12
   4  -9   5  178.02   10.95
  -4  -9  -5  175.53    9.04
  -4  -9  -5  184.43   10.60
   4   9   5  166.78   11.96
  -4   9  -5  188.17   10.48
   5  -9   5   94.79    9.91
  -5  -9  -5  100.19   10.11
  -5   9  -5   90.80    8.10
   5   9   5   83.65   10.11
  -6  -9  -5  624.01   24.11
   6  -9   5  590.28   24.24
   6   9   5  570.79   26.11
  -6   9  -5  581.58   21.77
  -7  -9  -5   49.52    9.07
   7  -9   5   63.72    9.81
   7   9   5   37.73    8.76
   8  -9   5   37.86   13.55
   8   9   5   27.67   10.28
  -8 -10   5  123.11   14.02
   8  10  -5  111.67   14.48
  -7 -10   5   39.32    7.80
   7 -10  -5   34.84    7.49
   7  10  -5   22.03    7.00
  -6 -10   5  261.00   15.01
   6 -10  -5  232.73   15.01
   6  10  -5  272.75   16.26
  -6  10   5  229.65   12.08
  -5 -10   5   -3.96    3.00
   5 -10  -5    3.00    3.42
   5  10  -5    1.07    3.53
  -5  10   5    3.11    2.97
   4 -10  -5  677.51   23.55
  -4 -10   5  646.65   21.93
  -4  10   5  627.69   19.84
   4  10  -5  628.63   22.83
   3 -10  -5   50.72    6.81
  -3 -10   5   49.23    5.92
  -3 -10   5   62.02    5.24
   3  10  -5   48.93    6.47
  -3  10   5   54.55    5.94
  -2 -10   5  782.93   22.45
   2 -10  -5  757.57   23.72
  -2 -10   5  824.92   21.39
  -2  10   5  748.41   22.02
   2  10  -5  776.16   23.61
  -1 -10   5   -0.23    1.93
  -1 -10   5    1.36    1.88
   1 -10  -5    1.09    1.85
  -1  10   5    1.77    2.21
   1  10  -5    1.73    2.05
   1  10  -5    5.09    2.41
  -1  10   5    3.63    2.12
   0 -10   5 2356.59   53.95
   0 -10   5 2281.92   51.77
   0 -10  -5 2296.10   54.37
   0 -10  -5 2401.61   50.84
   0  10  -5 2386.12   54.77
   0  10   5 2446.91   54.87
   0  10  -5 2382.42   51.77
   0  10   5 2355.79   51.83
  -1 -10  -5   31.56    4.32
  -1 -10  -5   30.08    3.72
   1 -10   5   24.73    2.96
   1 -10   5   25.73    4.07
  -1  10  -5   29.01    3.61
  -1  10  -5   27.71    4.30
   1  10   5   28.93    3.20
   1  10   5   34.94    5.03
   2 -10   5  143.42    8.67
  -2 -10  -5  145.02    7.70
  -2 -10  -5  132.08    7.67
   2  10   5  149.59    9.23
  -2  10  -5  138.43    8.54
  -2  10  -5  128.42    7.26
  -3 -10  -5   22.53    4.03
  -3 -10  -5   17.67    3.81
   3 -10   5   19.73    4.54
   3  10   5   18.41    4.77
  -3  10  -5   24.28    4.69
  -3  10  -5   12.59    3.37
  -4 -10  -5 1802.30   46.30
  -4 -10  -5 1857.13   43.97
   4 -10   5 1828.12   47.80
  -4  10  -5 1808.00   45.52
   4  10   5 1785.57   49.20
  -4  10  -5 1794.35   45.78
  -5 -10  -5   74.58    9.01
   5 -10   5   95.14   10.52
   5  10   5  102.06   11.86
  -5  10  -5   92.46    8.97
  -5  10  -5   76.83    8.63
   6 -10   5  109.48   11.96
  -6 -10  -5  114.34   11.89
   6  10   5  125.60   14.34
  -6  10  -5  125.28   10.62
  -7 -10  -5   -1.62    4.28
   7 -10   5    6.81    5.52
   7  10   5    6.97    6.43
  -7  10  -5    1.45    4.13
   8 -10   5  158.87   16.32
  -8 -11   5   38.55    8.82
   8  11  -5   61.94   11.79
  -7 -11   5   -8.20    4.52
   7  11  -5   -1.37    4.64
  -6 -11   5  156.66   12.07
   6 -11  -5  152.88   12.61
   6  11  -5  187.73   14.02
  -6  11   5  141.41   10.17
  -5 -11   5   51.72    7.26
   5 -11  -5   36.05    6.85
  -5  11   5   48.82    6.29
   5  11  -5   59.34    8.65
   4 -11  -5  119.13    9.92
  -4 -11   5  144.30    9.59
  -4  11   5  119.58    8.41
   4  11  -5  147.31   10.51
   3 -11  -5  139.58    9.52
  -3 -11   5  145.05    7.44
  -3 -11   5  130.91    8.62
  -3  11   5  130.01    8.43
   3  11  -5  125.93    9.13
   2 -11  -5  974.00   28.53
  -2 -11   5 1001.85   25.65
  -2 -11   5  989.41   27.00
   2  11  -5  965.05   28.20
  -2  11   5  974.62   26.85
  -1 -11   5 1211.10   29.91
   1 -11  -5 1177.45   31.73
  -1 -11   5 1185.25   29.76
   1  11  -5 1201.62   31.57
  -1  11   5 1165.74   30.70
   1  11  -5 1128.27   29.02
  -1  11   5 1205.44   29.69
   0 -11  -5  868.55   24.98
   0 -11  -5  897.82   21.62
   0 -11   5  906.58   24.62
   0 -11   5  878.03   22.69
   0  11   5  892.69   22.69
   0  11   5  904.44   25.41
   0  11  -5  886.10   25.02
   0  11  -5  887.77   22.87
   1 -11   5   80.10    4.72
  -1 -11  -5   87.68    5.43
  -1 -11  -5   73.48    6.26
   1 -11   5   68.31    6.50
   1  11   5   83.10    6.75
  -1  11  -5   78.60    5.36
  -1  11  -5   74.46    6.02
   1  11   5   75.00    4.53
   2 -11   5  693.32   22.20
  -2 -11  -5  660.78   20.40
  -2 -11  -5  679.50   20.18
  -2  11  -5  706.01   20.24
  -2  11  -5  697.79   21.45
   2  11   5  699.50   22.88
   3 -11   5  108.14    8.59
  -3 -11  -5   92.64    7.17
  -3 -11  -5   88.75    7.00
   3  11   5   97.25    9.56
  -3  11  -5   91.19    6.89
  -3  11  -5  102.12    7.99
   4 -11   5   35.44    6.27
  -4 -11  -5   23.29    5.22
  -4 -11  -5   26.76    4.73
  -4  11  -5   16.22    4.43
  -4  11  -5   26.02    5.39
   4  11   5   24.76    6.31
  -5 -11  -5   87.17    9.39
  -5 -11  -5   93.40    9.66
   5 -11   5   93.99   10.89
  -5  11  -5   80.26    8.63
  -5  11  -5   76.25    8.51
   5  11   5   67.09    9.88
  -6 -11  -5  366.65   18.63
   6 -11   5  372.02   19.36
   6  11   5  381.85   21.08
  -6  11  -5  342.07   17.34
   7 -11   5  124.38   13.64
  -7 -11  -5  108.08   12.77
  -7  11  -5  110.20   11.95
   7  11   5  134.12   16.16
   8 -11   5    5.10    6.84
  -8 -12   5   12.82    6.49
   8  12  -5    4.02    8.55
  -7 -12   5  292.08   17.45
   7  12  -5  306.85   19.18
  -6 -12   5   41.05    7.99
   6 -12  -5   31.17    7.35
  -6  12   5   31.06    6.24
   6  12  -5   45.54    8.54
   5 -12  -5   62.88    8.83
  -5 -12   5   67.66    8.49
   5  12  -5   60.53    8.90
  -5  12   5   49.72    6.68
   4 -12  -5  140.97   10.82
  -4 -12   5  129.78    9.68
  -4  12   5  135.68    9.04
   4  12  -5  113.37    9.75
   3 -12  -5 1548.32   42.31
  -3 -12   5 1542.07   37.12
  -3 -12   5 1566.10   40.44
  -3  12   5 1588.03   39.67
   3  12  -5 1559.23   41.85
  -2 -12   5    7.99    3.15
  -2 -12   5    9.64    2.92
   2 -12  -5   19.17    4.29
  -2  12   5    9.59    3.63
   2  12  -5    7.15    3.12
   1 -12  -5   39.15    5.20
  -1 -12   5   58.92    5.69
  -1 -12   5   43.30    5.00
   1  12  -5   52.58    5.33
  -1  12   5   58.08    6.08
   1  12  -5   43.68    5.57
  -1  12   5   47.12    4.86
   0 -12   5  300.99   12.18
   0 -12  -5  311.20   12.71
   0 -12   5  295.58   10.92
   0 -12  -5  301.74   11.30
   0  12  -5  299.91   11.18
   0  12   5  324.29   13.07
   0  12   5  322.17   10.82
   0  12  -5  318.98   12.56
   1 -12   5 1355.81   35.72
  -1 -12  -5 1389.94   35.56
  -1 -12  -5 1385.40   33.14
   1 -12   5 1347.00   32.15
  -1  12  -5 1372.48   35.26
  -1  12  -5 1429.00   33.91
   1  12   5 1385.52   36.59
  -2 -12  -5   88.11    6.95
   2 -12   5   98.87    7.96
  -2 -12  -5  107.25    6.96
  -2  12  -5  100.55    7.55
  -2  12  -5  102.87    6.80
   2  12   5  120.34    8.79
  -3 -12  -5   56.88    6.64
   3 -12   5   50.33    6.84
  -3 -12  -5   63.48    6.67
  -3  12  -5   65.37    6.87
  -3  12  -5   66.15    7.07
   3  12   5   47.06    6.86
  -4 -12  -5  110.53    8.22
   4 -12   5  121.81   10.18
  -4 -12  -5  120.75    9.16
  -4  12  -5  109.00    8.61
  -4  12  -5  109.77    9.01
   4  12   5  137.70   11.20
  -5 -12  -5  822.00   27.61
  -5 -12  -5  772.62   24.23
   5 -12   5  803.01   28.73
   5  12   5  778.37   30.26
  -5  12  -5  771.77   26.38
   6 -12   5    9.05    5.41
  -6 -12  -5    3.66    4.27
  -6  12  -5    1.87    3.72
   6  12   5   -1.26    4.81
  -7 -12  -5   39.70    8.77
   7 -12   5   38.01    8.78
  -7  12  -5   34.99    7.81
   7  12   5   24.68    8.52
  -7 -13   5    6.00    5.40
   7  13  -5    7.32    5.86
  -6 -13   5   -2.27    4.04
   6 -13  -5   -3.76    3.96
  -6  13   5    3.82    4.07
   6  13  -5   -2.95    4.18
  -5 -13   5  742.99   25.93
   5 -13  -5  755.68   27.92
   5  13  -5  736.15   27.63
  -5  13   5  690.35   23.63
  -4 -13   5   -1.77    2.98
   4 -13  -5    4.21    3.72
   4  13  -5   -4.10    2.80
  -4  13   5    3.45    3.53
  -3 -13   5    1.91    2.94
   3 -13  -5    3.88    3.23
   3  13  -5    2.62    3.10
  -3  13   5    1.51    3.30
  -2 -13   5   99.30    6.47
   2 -13  -5  103.02    8.43
  -2 -13   5   89.30    7.07
   2  13  -5  101.58    8.01
  -2  13   5  105.75    8.14
  -1 -13   5 1097.19   28.26
  -1 -13   5 1052.97   28.00
   1 -13  -5 1082.14   30.39
   1  13  -5 1087.84   29.75
   1  13  -5 1047.85   28.20
  -1  13   5 1046.72   29.37
   0 -13   5   22.04    3.61
   0 -13  -5   21.74    4.48
   0 -13   5   27.57    4.38
   0  13   5   23.90    3.50
   0  13  -5   19.57    3.77
   0  13   5   25.19    4.50
   0  13  -5   27.02    4.30
  -1 -13  -5  380.22   12.88
   1 -13   5  377.04   15.13
  -1 -13  -5  431.74   15.69
   1 -13   5  389.09   12.76
  -1  13  -5  395.59   13.87
  -1  13  -5  380.61   14.52
   1  13   5  408.53   16.09
  -2 -13  -5    2.13    2.39
   2 -13   5    2.65    2.74
  -2 -13  -5   -0.69    2.65
  -2  13  -5    6.52    2.65
   2  13   5    2.11    3.01
  -2  13  -5    6.99    3.23
   3 -13   5 1264.53   36.69
  -3 -13  -5 1292.03   34.53
  -3 -13  -5 1263.48   34.09
  -3  13  -5 1295.96   34.78
  -3  13  -5 1299.33   34.33
  -4 -13  -5   32.10    5.68
   4 -13   5   33.60    6.63
  -4 -13  -5   33.85    5.61
  -4  13  -5   26.75    5.53
   4  13   5   28.67    6.35
  -4  13  -5   34.44    6.03
  -5 -13  -5  147.01    9.98
   5 -13   5  161.66   12.45
  -5 -13  -5  120.19   10.54
   5  13   5  131.28   13.96
  -5  13  -5  142.46   10.64
   6 -13   5    8.57    5.38
  -6 -13  -5   13.75    5.69
   6  13   5    6.42    5.53
  -6  13  -5   10.67    5.25
  -7 -13  -5  251.08   17.21
   7 -13   5  208.82   16.80
  -7  13  -5  229.97   15.46
   7  13   5  233.72   19.42
  -7 -14   5  142.45   14.10
   7  14  -5  128.47   15.14
  -6 -14   5   35.22    7.91
   6 -14  -5   35.65    7.88
  -6  14   5   51.87    7.54
   6  14  -5   29.38    7.54
  -5 -14   5   36.23    6.97
   5 -14  -5   29.53    7.13
  -5  14   5   26.19    5.79
   5  14  -5   24.73    6.30
  -4 -14   5   52.63    7.16
   4 -14  -5   50.98    7.95
  -4  14   5   52.09    6.99
   4  14  -5   44.32    7.46
   3 -14  -5  880.46   28.79
  -3 -14   5  886.40   26.61
   3  14  -5  879.74   28.62
  -3  14   5  855.14   26.35
   2 -14  -5   41.89    6.26
  -2 -14   5   28.84    4.90
  -2 -14   5   40.17    4.89
   2  14  -5   35.50    5.89
  -2  14   5   43.48    6.13
   1 -14  -5   56.06    6.80
  -1 -14   5   65.95    5.89
  -1 -14   5   64.20    6.25
   1  14  -5   68.21    6.80
  -1  14   5   67.84    7.20
   1  14  -5   59.54    6.72
   0 -14   5  276.69   12.20
   0 -14  -5  275.35   12.79
   0 -14   5  269.69   10.87
   0  14  -5  281.55   12.15
   0  14   5  298.84   13.23
   0  14   5  284.72   10.46
   0  14  -5  285.31   11.72
  -1 -14  -5 1388.69   33.54
  -1 -14  -5 1328.79   36.35
   1 -14   5 1409.31   37.00
  -1  14  -5 1388.39   35.04
   1  14   5 1379.38   37.61
  -1  14  -5 1417.08   36.20
   2 -14   5  101.25    8.55
  -2 -14  -5  113.12    7.32
  -2 -14  -5  101.34    7.96
  -2  14  -5  109.55    7.66
   2  14   5   90.62    9.09
  -2  14  -5   93.83    7.13
  -3 -14  -5  133.53    8.95
  -3 -14  -5  120.61    8.86
   3 -14   5  119.58   10.04
  -3  14  -5  111.73    8.25
   3  14   5  114.74   10.17
  -3  14  -5  138.39    9.05
  -4 -14  -5  341.85   14.79
  -4 -14  -5  303.83   14.85
   4 -14   5  315.27   16.46
   4  14   5  287.66   17.17
  -4  14  -5  331.40   14.86
   5 -14   5  280.35   17.07
  -5 -14  -5  311.27   16.18
  -5 -14  -5  311.53   14.45
  -5  14  -5  281.97   14.98
   5  14   5  305.07   18.81
   6 -14   5    8.47    5.48
  -6 -14  -5    2.94    5.03
   6  14   5   -4.00    4.82
  -6  14  -5    1.27    3.94
  -7 -14  -5  104.52   12.94
   7 -14   5   92.40   12.73
  -7  14  -5   89.48   11.47
   7  14   5   92.23   14.07
  -7 -15   5    4.84    5.74
   7  15  -5    6.40    5.77
  -7  15   5    0.99    4.97
   6 -15  -5  238.48   16.78
  -6 -15   5  233.58   15.56
  -6  15   5  198.45   13.30
   6  15  -5  227.96   16.61
  -5 -15   5  223.50   13.74
   5 -15  -5  224.04   15.11
  -5  15   5  188.54   12.30
   5  15  -5  211.99   14.93
   4 -15  -5  185.25   13.38
  -4 -15   5  190.84   12.10
  -4  15   5  193.04   12.00
   4  15  -5  216.78   13.53
  -3 -15   5   17.93    4.69
   3 -15  -5   14.48    4.92
  -3  15   5   13.36    4.62
   3  15  -5    8.19    4.31
   2 -15  -5  680.33   23.85
  -2 -15   5  715.95   20.62
  -2 -15   5  680.92   21.86
   2  15  -5  702.77   23.71
  -2  15   5  707.45   23.20
   1 -15  -5  279.54   13.28
  -1 -15   5  276.72   11.80
  -1 -15   5  260.58   11.44
  -1  15   5  288.02   13.22
   1  15  -5  261.57   12.40
   1  15  -5  248.06   12.91
   0 -15   5  100.64    6.84
   0 -15  -5  117.78    8.74
   0 -15   5  120.40    8.29
   0  15   5  116.22    8.53
   0  15  -5  121.17    8.28
   0  15  -5  110.04    7.92
  -1 -15  -5   91.89    8.75
   1 -15   5   84.14    8.41
  -1  15  -5   79.03    6.84
  -1  15  -5   81.07    7.56
   1  15   5   74.33    8.33
   2 -15   5  660.06   23.05
  -2 -15  -5  646.90   20.31
  -2 -15  -5  666.55   22.12
  -2  15  -5  669.02   21.19
   2  15   5  666.20   24.17
  -2  15  -5  666.30   21.28
  -3 -15  -5  140.94    9.78
   3 -15   5  144.39   10.84
  -3 -15  -5  119.69    8.68
   3  15   5  124.51   10.96
  -3  15  -5  140.01    9.25
  -3  15  -5  126.21    8.95
   4 -15   5  118.91   11.96
  -4 -15  -5  120.72    9.75
  -4 -15  -5  118.47    9.29
   4  15   5  130.22   13.59
  -4  15  -5  130.92    9.62
   5 -15   5   31.11    7.62
  -5 -15  -5   33.74    6.35
  -5 -15  -5   25.43    6.15
  -5  15  -5   46.18    7.49
   5  15   5   34.65    8.02
   6 -15   5  178.69   15.22
  -6 -15  -5  158.25   13.32
   6  15   5  176.64   18.00
  -6  15  -5  169.97   12.49
   7 -15   5   33.08   10.24
   7  15   5   48.59   11.36
  -7 -16   5   -7.45    5.36
   7  16  -5   -2.02    5.34
  -7  16   5    3.37    5.16
  -6 -16   5  141.36   13.63
   6 -16  -5  110.62   13.82
   6  16  -5   92.68   12.25
  -6  16   5  108.39   11.46
  -5 -16   5   -1.90    4.27
   5 -16  -5    1.29    4.51
  -5  16   5   -3.40    3.90
   5  16  -5    0.23    4.42
  -4 -16   5  517.29   20.89
   4 -16  -5  567.21   23.84
   4  16  -5  528.36   22.47
  -4  16   5  531.22   20.74
   3 -16  -5   15.89    4.97
  -3 -16   5   25.80    5.39
   3  16  -5   14.55    4.86
  -3  16   5   24.05    5.63
   2 -16  -5  415.61   17.88
  -2 -16   5  415.34   16.30
   2  16  -5  436.60   17.70
  -2  16   5  424.65   17.48
  -1 -16   5    4.96    3.04
  -1 -16   5    5.91    3.22
   1  16  -5    7.41    3.40
  -1  16   5    3.76    3.39
   0 -16   5 1057.95   29.73
   0 -16  -5  982.10   30.64
   0 -16   5 1028.04   27.95
   0  16  -5 1110.91   30.23
   0  16  -5 1054.31   29.45
   0  16   5 1056.14   31.05
   1 -16   5    7.57    3.83
  -1 -16  -5    6.85    3.67
   1  16   5    8.35    3.79
  -1  16  -5   10.66    3.67
  -1  16  -5    7.88    3.37
   2 -16   5  337.80   15.82
  -2 -16  -5  354.17   15.42
  -2 -16  -5  315.40   13.15
   2  16   5  328.33   16.70
  -2  16  -5  344.70   14.16
  -2  16  -5  349.08   14.48
   3 -16   5   18.49    5.46
  -3 -16  -5   23.71    4.83
  -3 -16  -5   24.02    5.31
  -3  16  -5   22.20    5.15
   3  16   5   13.35    4.95
   4 -16   5  591.27   24.23
  -4 -16  -5  614.37   21.95
  -4 -16  -5  590.80   22.12
   4  16   5  577.10   25.65
  -4  16  -5  578.30   21.69
  -5 -16  -5   -0.11    3.90
   5 -16   5    6.25    5.79
  -5 -16  -5    1.52    4.18
  -5  16  -5   -1.21    3.72
   5  16   5    6.80    5.72
  -6 -16  -5   35.52    8.12
   6 -16   5   31.37    8.35
  -6  16  -5   30.73    6.96
   6  16   5   23.24    9.01
  -7  17   5    8.43    5.72
  -6 -17   5   83.59   10.92
   6  17  -5  109.77   13.50
  -6  17   5   97.36   10.96
  -5 -17   5  108.75   11.40
   5 -17  -5  121.28   13.15
  -5  17   5  103.47   11.21
   5  17  -5  103.07   12.20
   4 -17  -5   78.38   10.19
  -4 -17   5   99.45   10.07
   4  17  -5   91.53   10.87
  -4  17   5   77.12    9.69
   3 -17  -5    3.97    3.88
  -3 -17   5    5.03    3.87
   3  17  -5    5.94    3.84
  -3  17   5    9.81    4.58
   2 -17  -5  575.68   21.99
  -2 -17   5  596.00   20.17
  -2  17   5  532.06   20.77
   2  17  -5  540.81   21.00
  -1 -17   5   76.45    7.38
  -1 -17   5   62.15    6.77
   1 -17  -5   57.94    7.57
   1  17  -5   64.16    7.67
  -1  17   5   68.73    8.46
   0 -17   5  190.90   10.71
   0 -17  -5  158.48   10.91
   0 -17   5  188.82    9.77
   0  17  -5  181.99   10.45
   0  17   5  187.78   11.63
   0  17  -5  196.01   11.18
  -1 -17  -5   95.03    9.63
   1 -17   5   93.75    9.35
  -1  17  -5   83.50    7.26
   1  17   5   88.96    9.16
  -1  17  -5   97.07    8.18
   2 -17   5  615.34   22.96
  -2 -17  -5  626.32   22.08
   2  17   5  626.37   24.27
  -2  17  -5  625.48   20.85
  -2  17  -5  596.84   21.11
  -3 -17  -5  335.70   15.96
  -3 -17  -5  327.42   14.82
   3 -17   5  374.29   18.02
  -3  17  -5  339.69   15.39
   3  17   5  332.35   18.16
   4 -17   5    5.66    4.67
  -4 -17  -5    8.93    4.74
  -4 -17  -5   13.75    4.89
  -4  17  -5   13.79    4.75
   4  17   5   23.11    7.14
   5 -17   5    8.59    5.50
  -5 -17  -5    6.58    4.83
  -5 -17  -5    2.29    4.22
   5  17   5    2.34    5.53
  -5  17  -5   -0.58    3.97
   6 -17   5  281.16   19.31
  -6 -17  -5  257.91   16.97
  -6  17  -5  290.02   17.03
   6  17   5  268.44   20.24
  -7  18   5   98.85   12.45
  -6 -18   5   22.57    7.38
  -6  18   5   34.72    7.87
   6  18  -5   52.82   10.41
  -5 -18   5   10.31    5.68
   5 -18  -5   14.15    6.39
   5  18  -5    5.89    5.46
  -5  18   5   11.19    5.90
  -4 -18   5  182.11   12.64
   4 -18  -5  216.81   15.16
   4  18  -5  186.02   13.96
  -4  18   5  189.85   13.44
  -3 -18   5  260.93   14.07
   3 -18  -5  275.40   15.75
  -3  18   5  266.66   14.76
   3  18  -5  256.25   15.11
  -2 -18   5  124.66    9.53
   2 -18  -5  116.68   10.23
  -2  18   5  117.76   10.28
   2  18  -5  149.00   10.59
   1 -18  -5   42.09    6.96
  -1 -18   5   47.31    6.17
  -1 -18   5   46.36    6.22
  -1  18   5   55.77    7.70
   1  18  -5   47.33    6.93
   0 -18   5  180.65   10.04
   0 -18   5  196.06   11.28
   0 -18  -5  164.91   11.60
   0  18  -5  180.83   10.60
   0  18   5  199.07   12.02
   0  18  -5  171.74   10.76
   1 -18   5  445.93   18.39
  -1 -18  -5  471.15   19.06
  -1  18  -5  441.16   17.41
   1  18   5  432.77   19.07
  -1  18  -5  447.53   16.95
  -2 -18  -5   45.95    7.11
   2 -18   5   55.09    7.74
   2  18   5   37.62    7.47
  -2  18  -5   59.01    7.56
  -3 -18  -5   94.96   10.01
  -3 -18  -5   65.47    8.00
   3 -18   5   79.50   10.11
  -3  18  -5   63.37    8.05
   3  18   5   79.92   10.83
  -4 -18  -5  292.86   15.30
   4 -18   5  268.03   16.70
  -4 -18  -5  296.82   15.46
  -4  18  -5  256.63   14.78
   4  18   5  313.53   19.49
  -5 -18  -5  159.39   12.27
   5 -18   5  146.07   15.10
  -5 -18  -5  131.90   12.87
   5  18   5  124.33   15.44
  -5  18  -5  151.51   12.25
  -6 -18  -5    6.43    5.98
   6 -18   5   15.23    7.43
  -6  18  -5   13.07    5.75
   6  18   5    6.33    7.21
  -6 -19   5   -4.29    5.39
  -6  19   5    4.50    5.88
   6  19  -5    5.76    5.78
  -5 -19   5  318.65   17.67
   5 -19  -5  257.21   18.34
  -5  19   5  292.08   16.96
   5  19  -5  299.21   18.96
  -4 -19   5    2.89    4.57
   4 -19  -5    2.81    4.57
   4  19  -5    3.89    4.84
  -4  19   5    3.60    4.82
   3 -19  -5   69.87    9.82
  -3 -19   5   71.72    8.82
   3  19  -5   50.78    8.22
  -3  19   5   59.29    8.63
  -2 -19   5    6.05    4.03
   2 -19  -5    8.34    4.55
   2  19  -5    4.96    3.94
  -2  19   5    9.58    4.92
   1 -19  -5  925.65   30.34
  -1 -19   5  934.17   27.65
   1  19  -5  917.69   29.24
  -1  19   5  908.94   29.60
   0 -19  -5    3.68    3.89
   0 -19   5    1.49    3.16
   0 -19   5    7.37    3.61
   0  19   5    9.34    4.02
   0  19  -5    9.42    4.28
   0  19  -5    9.54    3.69
   1 -19   5    2.33    3.70
  -1 -19  -5   15.92    5.11
   1  19   5    0.47    3.70
  -1  19  -5    6.75    3.43
  -1  19  -5    6.53    4.31
  -2 -19  -5    3.18    4.23
   2 -19   5   13.55    4.99
  -2  19  -5    3.38    3.69
   2  19   5   10.16    5.47
  -3 -19  -5  566.76   22.31
   3 -19   5  570.49   23.81
  -3  19  -5  520.07   21.13
   3  19   5  569.86   25.19
  -4 -19  -5    7.43    4.57
  -4 -19  -5   11.19    5.39
   4 -19   5    3.32    5.33
  -4  19  -5   18.21    5.77
   4  19   5    5.01    5.38
  -5 -19  -5   69.18    9.75
  -5 -19  -5   51.28    8.34
   5 -19   5   75.20   11.57
  -5  19  -5   71.66    9.71
   5  19   5   55.80   11.20
  -6 -19  -5    3.92    5.58
   6  19   5    2.74    8.11
  -6  20   5    5.61    6.26
   6  20  -5   13.94   10.18
  -5 -20   5   -5.88    5.03
   5 -20  -5    8.21    5.91
   5  20  -5   -7.51    4.11
  -5  20   5   -1.88    4.83
   4 -20  -5   30.03    7.44
  -4 -20   5    8.19    5.70
   4  20  -5   22.51    6.89
  -4  20   5   21.64    6.29
  -3 -20   5  459.47   19.43
   3 -20  -5  473.80   22.14
  -3  20   5  461.50   20.54
   3  20  -5  441.91   20.81
  -2 -20   5   25.84    5.88
   2 -20  -5   36.14    7.07
   2  20  -5   47.14    7.88
  -2  20   5   47.49    8.05
  -1 -20   5   18.53    5.07
   1 -20  -5   21.18    6.05
  -1  20   5   31.16    6.54
   1  20  -5   20.08    5.51
   0 -20   5   67.15    7.99
   0 -20  -5   85.34    9.91
   0 -20   5   64.08    9.17
   0  20  -5   59.89    7.86
   0  20   5   83.89    9.52
   0  20  -5   68.16    9.59
   1 -20   5  614.49   22.97
  -1 -20  -5  604.78   23.51
   1  20   5  614.41   24.35
  -1  20  -5  620.57   22.70
   2 -20   5   35.44    7.03
  -2 -20  -5   41.91    7.30
   2  20   5   31.71    7.58
  -2  20  -5   46.18    7.38
  -3 -20  -5  181.46   12.62
   3 -20   5  165.92   13.32
  -3  20  -5  157.66   11.82
   3  20   5  161.06   14.24
   4 -20   5   20.24    7.16
  -4 -20  -5   15.32    5.97
   4  20   5   26.69    7.64
  -4  20  -5   16.45    5.95
  -5 -20  -5  235.62   15.57
   5 -20   5  293.69   19.18
  -5 -20  -5  229.20   15.26
  -5  20  -5  236.96   15.39
   5  20   5  259.76   20.07
  -6 -20  -5    3.75    5.72
  -6  21   5   30.42   11.04
  -5 -21   5  163.37   14.39
   5 -21  -5  133.60   15.64
   5  21  -5  153.91   16.05
  -5  21   5  146.08   14.57
   4 -21  -5    3.49    5.29
  -4 -21   5   10.26    5.32
  -4  21   5   13.11    5.97
   4  21  -5   21.95    6.29
   3 -21  -5   32.51    7.77
  -3 -21   5   25.26    6.62
   3  21  -5   21.81    6.33
  -3  21   5   25.42    7.03
  -2 -21   5  283.76   15.10
   2 -21  -5  303.31   16.83
  -2  21   5  288.91   16.32
   2  21  -5  325.37   17.11
  -1 -21   5  192.41   11.84
   1  21  -5  203.09   12.75
  -1  21   5  176.03   12.72
   0 -21  -5   88.09   10.21
   0 -21   5   63.95    9.00
   0  21   5   82.29   10.24
   0  21  -5   77.17    9.97
   1 -21   5   23.34    5.76
  -1 -21  -5   17.45    6.24
   1  21   5   15.33    5.99
  -1  21  -5   12.24    5.57
  -2 -21  -5  185.40   13.29
   2 -21   5  198.26   13.71
  -2  21  -5  173.61   12.78
   2  21   5  216.94   15.35
  -3 -21  -5  165.85   12.91
   3 -21   5  161.79   13.71
   3  21   5  152.61   15.62
  -3  21  -5  134.40   11.49
  -4 -21  -5   16.41    6.50
   4 -21   5   29.79    7.87
  -4  21  -5   15.62    6.29
   4  21   5   26.13    8.37
  -5 -21  -5   51.10    8.96
  -5 -21  -5   35.69    8.05
   5 -21   5   35.12    9.24
   5  21   5   43.55   10.97
  -5  21  -5   29.45    7.80
  -5 -22   5    8.32    6.25
  -5  22   5    8.68    6.34
   5  22  -5   19.51    7.21
   4 -22  -5  221.27   16.92
  -4 -22   5  193.81   14.17
   4  22  -5  216.22   16.10
  -4  22   5  203.17   15.34
  -3 -22   5   17.41    5.89
   3 -22  -5   21.70    6.54
  -3  22   5   28.58    7.34
   3  22  -5   35.85    7.84
  -2 -22   5  134.12   11.27
   2 -22  -5  143.25   12.64
  -2  22   5  125.78   12.31
   2  22  -5  129.84   11.46
   1 -22  -5    0.74    4.16
  -1 -22   5    4.46    4.20
  -1  22   5    6.55    4.54
   1  22  -5    3.64    3.83
   0 -22  -5  234.20   14.98
   0  22   5  226.52   14.98
  -1 -22  -5   83.93   10.43
   1 -22   5   76.24    9.44
  -1  22  -5   89.77   10.38
   1  22   5   87.65   11.20
  -2 -22  -5   45.16    8.10
   2 -22   5   42.55    7.94
   2  22   5   30.97    7.87
  -2  22  -5   45.76    8.06
   3 -22   5    7.08    5.59
  -3 -22  -5   10.61    5.46
   3  22   5    4.62    5.44
  -3  22  -5    0.38    4.56
  -4 -22  -5  301.35   17.95
   4 -22   5  309.79   19.69
  -4  22  -5  298.07   17.43
   4  22   5  329.84   21.96
  -5 -22  -5   -1.13    5.11
   5  23  -5    7.11    8.97
   4 -23  -5   69.54   11.33
  -4 -23   5   84.57   10.98
  -4  23   5   83.24   11.15
   4  23  -5   83.40   11.89
  -3 -23   5    0.86    4.54
   3 -23  -5    2.65    4.95
   3  23  -5    2.78    4.78
  -3  23   5    3.89    4.93
  -2 -23   5  197.20   13.37
   2 -23  -5  225.99   15.42
   2  23  -5  236.61   15.15
  -2  23   5  201.86   14.44
  -1 -23   5   87.90    9.73
   1 -23  -5   71.79    9.97
  -1  23   5  100.94   11.87
   0 -23  -5  142.45   12.28
   0  23   5  161.79   13.18
   1 -23   5    0.90    4.25
  -1 -23  -5    6.45    5.15
   1  23   5    1.12    4.50
  -1  23  -5    1.17    4.41
  -2 -23  -5  438.10   21.42
   2 -23   5  420.37   20.80
   2  23   5  396.34   21.95
  -2  23  -5  447.12   20.79
  -3 -23  -5   31.71    7.94
   3 -23   5   36.72    8.32
  -3  23  -5   21.99    6.54
   3  23   5   48.64   10.59
   4 -23   5   77.54   11.49
  -4 -23  -5   40.10    8.64
   4  23   5   59.58   12.40
  -4  23  -5   60.78    9.94
  -4 -24   5   54.50    9.67
   4 -24  -5   51.79   10.66
  -4  24   5   55.37   10.10
   4  24  -5   43.01    9.18
   3 -24  -5   78.65   11.52
  -3 -24   5   85.87   10.59
  -3  24   5   74.59   10.99
   3  24  -5  105.35   12.57
   2 -24  -5   37.01    7.87
  -2 -24   5   32.85    7.09
   2  24  -5   37.87    7.84
  -2  24   5   59.66    9.41
   1 -24  -5   22.86    6.69
  -1 -24   5    9.69    5.41
  -1  24   5    9.87    4.97
   0 -24  -5  220.64   15.48
   0  24   5  216.89   15.27
  -1 -24  -5  116.00   13.00
   1  24   5  116.84   13.42
   2 -24   5   22.51    6.86
  -2 -24  -5   14.29    7.12
   2  24   5   13.56    6.68
  -2  24  -5    4.90    5.72
  -3 -24  -5    1.01    5.41
   3 -24   5    1.31    5.18
  -3  24  -5   -1.25    4.92
   3  24   5   -5.16    5.15
  -4  24  -5  101.50   12.62
   4 -25  -5    9.46    6.57
   4  25  -5   -5.18    4.92
   3 -25  -5   -1.85    4.63
  -3 -25   5    3.44    5.56
   3  25  -5    3.05    4.81
  -3  25   5    3.28    5.87
  -2 -25   5   13.69    6.23
   2 -25  -5   24.70    7.07
  -2  25   5   37.36    8.11
   1 -25  -5  172.00   14.22
  -1 -25   5  171.22   18.51
  -1  25   5  187.79   14.43
   0 -25  -5   12.46    6.36
   0  25   5   19.67    6.52
  -1 -25  -5   74.14   10.86
   1  25   5   92.63   12.14
  -2 -25  -5   28.64    8.41
   2 -25   5   33.40    7.93
  -2  25  -5   38.82    9.15
   2  25   5   46.33   10.33
   3 -25   5  231.09   17.16
  -3 -25  -5  191.57   20.31
   3  25   5  216.32   21.30
  -3  25  -5  199.98   15.79
   3 -26  -5  192.53   16.79
  -3 -26   5  209.25   15.20
  -2 -26   5   -4.13    4.99
   2 -26  -5   -2.27    4.54
  -2  26   5   -1.35    4.70
   1 -26  -5   20.10    7.01
  -1  26   5   21.34    7.14
   0 -26  -5    5.77    5.37
   0  26   5   12.81    6.17
  -1 -26  -5  283.09   18.14
   1  26   5  236.62   17.39
   2  26   5   -1.85    5.79
  -2  26  -5    0.61    5.18
   3 -26   5    7.54    6.57
  -3  26  -5    8.67    7.33
  -2 -27   5   36.81    8.39
   1 -27  -5  142.87   18.63
   8   0  -6  114.93   13.06
  -7   0   6   -2.39    3.75
   7   0  -6    1.54    4.47
  -6   0   6  549.61   19.97
   6   0  -6  548.50   22.83
   6   0  -6  593.20   21.68
  -5   0   6   -0.73    2.73
   5   0  -6    2.70    3.41
   5   0  -6    2.33    2.90
   4   0  -6   73.28    8.24
   4   0  -6   57.50    6.21
  -4   0   6   55.62    5.93
  -3   0   6    4.11    2.33
   3   0  -6   -1.06    1.86
   3   0  -6    2.87    2.26
  -2   0   6 4014.31   87.28
   2   0  -6 4174.19   87.85
   2   0  -6 4050.01   89.05
  -2   0   6 4164.33   82.69
  -1   0   6    2.64    1.06
   1   0  -6   -1.54    1.30
   1   0  -6    3.95    2.40
  -1   0   6    1.82    1.72
   0   0   6   98.60    4.90
   0   0  -6   99.11    6.71
   0   0  -6  113.21    5.64
   0   0   6   87.47    5.62
  -1   0  -6   -0.92    1.59
   1   0   6    1.51    1.67
   1   0   6    1.03    1.51
  -1   0  -6   -0.63    1.00
  -2   0  -6 1262.40   27.26
   2   0   6 1195.11   30.49
   2   0   6 1219.41   31.40
  -2   0  -6 1215.70   31.01
   3   0   6   -0.03    1.79
  -3   0  -6    2.32    2.20
   3   0   6    1.60    2.57
   4   0   6   10.15    3.10
   4   0   6   10.51    4.37
  -4   0  -6    3.26    2.57
   5   0   6    0.08    2.98
  -5   0  -6   -1.91    2.83
  -6   0  -6 1416.22   40.30
  -7   0  -6    2.10    4.59
  -8   0  -6   -3.88    4.60
  -9  -1   6    9.95    7.04
   8  -1  -6  167.47   14.57
   8   1  -6  189.54   15.41
  -7  -1   6  103.89    9.75
   7  -1  -6  116.17   12.47
  -7   1   6   89.91    9.78
   7   1  -6   88.20   11.22
   6  -1  -6   82.10   10.30
  -6  -1   6   90.38    8.56
  -6   1   6   89.60    8.86
   6   1  -6   91.27    9.65
   6   1  -6  108.07   11.40
   5  -1  -6   55.13    8.23
   5  -1  -6   51.84    6.24
  -5  -1   6   63.54    6.57
   5   1  -6   45.72    6.31
  -5   1   6   54.18    6.36
   5   1  -6   36.01    6.43
   4  -1  -6 1069.83   28.91
   4  -1  -6 1074.64   31.43
  -4  -1   6 1116.84   28.91
   4   1  -6 1105.70   30.01
  -4   1   6 1079.97   29.13
   4   1  -6 1061.69   31.64
   3  -1  -6  334.61   13.92
   3  -1  -6  367.19   12.55
  -3  -1   6  325.16   12.33
   3   1  -6  373.36   13.23
  -3   1   6  360.43   12.88
  -3   1   6  331.24    9.94
   3   1  -6  338.06   14.03
  -2  -1   6  718.90   20.07
   2  -1  -6  716.22   21.33
   2  -1  -6  756.19   20.31
   2   1  -6  739.74   20.72
  -2   1   6  716.02   20.14
  -2   1   6  721.10   16.72
   2   1  -6  743.83   21.60
  -1  -1   6   36.47    2.30
   1  -1  -6   40.46    4.65
  -1  -1   6   38.48    4.27
   1  -1  -6   33.22    4.30
  -1   1   6   34.77    2.67
  -1   1   6   34.45    4.02
   1   1  -6   40.51    4.66
   0  -1   6 2989.14   65.85
   0  -1  -6 3014.08   66.42
   0  -1   6 3180.81   63.93
   0  -1  -6 2998.77   65.08
   0   1  -6 3057.00   64.93
   0   1   6 2988.90   64.08
   0   1   6 2936.68   65.56
   0   1  -6 3039.55   67.20
  -1  -1  -6   27.53    3.94
   1  -1   6   26.66    3.62
  -1  -1  -6   31.92    3.16
   1  -1   6   26.07    3.67
   1   1   6   21.54    3.30
  -1   1  -6   28.52    2.76
  -1   1  -6   22.51    3.73
   1   1   6   28.39    3.68
  -2  -1  -6  280.09    8.55
  -2  -1  -6  266.04   10.75
   2  -1   6  285.83   11.40
   2  -1   6  282.52   11.06
   2   1   6  281.52   10.75
  -2   1  -6  282.36    7.85
  -2   1  -6  275.52   11.15
   2   1   6  287.51   11.46
  -3  -1  -6  360.01   13.52
   3  -1   6  361.44   14.30
   3  -1   6  352.34   13.31
  -3   1  -6  355.75   13.44
   3   1   6  348.64   14.50
   3   1   6  349.07   12.83
   4  -1   6 1219.93   32.79
  -4  -1  -6 1227.81   33.16
   4   1   6 1233.03   32.13
  -4   1  -6 1208.07   32.89
   4   1   6 1223.32   35.15
  -5  -1  -6  356.90   15.58
   5  -1   6  347.43   14.77
   5   1   6  360.92   17.41
  -5   1  -6  331.90   14.96
  -6  -1  -6    6.40    4.08
  -6   1  -6    4.57    3.89
  -7  -1  -6   52.51    8.64
  -7   1  -6   46.22    8.09
  -8  -1  -6  235.93   16.28
  -8   1  -6  219.52   15.50
  -9  -2   6  106.87   13.11
   8  -2  -6   16.26    6.73
  -8   2   6   10.72    5.75
   8   2  -6   24.31    7.83
   7  -2  -6    6.67    5.13
   7   2  -6   12.53    5.81
   7   2  -6   11.07    5.54
  -7   2   6    4.48    4.62
  -6  -2   6  208.33   11.32
   6  -2  -6  214.15   13.94
   6   2  -6  212.67   13.91
  -6   2   6  211.61   12.18
   6   2  -6  214.95   12.88
   5  -2  -6  400.07   16.20
   5  -2  -6  372.54   17.02
  -5  -2   6  350.11   14.05
   5   2  -6  390.44   16.18
  -5   2   6  378.59   15.28
   5   2  -6  369.50   16.92
   4  -2  -6  131.44    7.58
  -4  -2   6  114.89    7.42
   4  -2  -6  131.80    9.17
   4   2  -6  118.68    8.91
   4   2  -6  142.48    8.77
  -4   2   6  112.71    7.81
   3  -2  -6  451.08   14.34
   3  -2  -6  427.90   16.28
  -3  -2   6  465.04   14.83
   3   2  -6  427.69   16.32
  -3   2   6  460.07   12.17
   3   2  -6  435.51   15.28
  -3   2   6  444.69   14.95
  -2  -2   6  668.34   18.59
   2  -2  -6  641.58   18.10
   2  -2  -6  637.05   19.80
  -2   2   6  648.51   15.72
   2   2  -6  627.42   19.68
  -2   2   6  654.59   18.72
   2   2  -6  671.33   19.36
  -1  -2   6 3110.37   67.41
   1  -2  -6 3035.75   67.73
   1  -2  -6 3172.60   68.08
  -1   2   6 3034.68   67.05
   1   2  -6 3119.10   67.71
   1   2  -6 3024.35   68.35
  -1   2   6 3187.11   64.79
   0  -2   6  187.13    6.84
   0  -2  -6  180.74    7.71
   0  -2  -6  189.24    8.59
   0  -2   6  186.79    8.30
   0   2   6  187.94    7.35
   0   2   6  183.84    7.92
   0   2  -6  203.19    9.42
   0   2  -6  184.02    7.45
  -1  -2  -6  391.82   11.38
   1  -2   6  363.13   11.95
  -1  -2  -6  358.05   12.46
   1  -2   6  356.61   12.70
  -1   2  -6  352.60   13.14
   1   2   6  375.88   12.45
  -1   2  -6  368.10   10.41
   1   2   6  373.56   12.50
  -2  -2  -6  872.68   21.13
   2  -2   6  862.26   24.03
   2  -2   6  887.80   24.35
  -2  -2  -6  870.55   23.67
   2   2   6  865.29   23.24
   2   2   6  880.14   24.56
  -2   2  -6  912.92   24.61
  -3  -2  -6  910.30   25.84
   3  -2   6  947.48   26.17
  -3   2  -6  926.06   26.11
   3   2   6 1003.60   25.39
   3   2   6  900.98   27.35
   4  -2   6  116.36    8.00
  -4  -2  -6  109.68    8.10
   4   2   6  107.67    9.10
  -4   2  -6  105.55    7.86
   4   2   6  109.92    7.17
  -5  -2  -6  241.51   12.78
   5  -2   6  249.15   12.57
   5   2   6  227.77   14.06
  -5   2  -6  258.73   12.85
  -6  -2  -6  209.69   12.93
  -6   2  -6  187.80   12.12
  -7  -2  -6  206.78   14.20
  -7   2  -6  208.41   13.76
  -8  -2  -6    3.35    5.21
  -8   2  -6    1.89    5.08
  -9  -3   6    1.71    6.50
  -8  -3   6   -4.70    4.97
   8  -3  -6   -4.05    4.58
  -8   3   6   -4.27    4.48
   7  -3  -6  400.17   20.33
   7   3  -6  402.79   19.45
  -7   3   6  375.85   17.58
   7   3  -6  386.16   20.12
  -6  -3   6   -0.72    3.21
   6  -3  -6    2.28    3.98
   6   3  -6    3.25    4.11
  -6   3   6    2.70    3.44
   6   3  -6   -3.29    3.17
  -5  -3   6  164.74    9.30
   5  -3  -6  179.10   11.79
   5   3  -6  170.58   10.81
  -5   3   6  184.35   10.45
   5   3  -6  166.71   11.27
   4  -3  -6   13.65    4.06
  -4  -3   6    2.69    2.59
   4  -3  -6    5.68    2.59
   4   3  -6    1.28    2.52
  -4   3   6    8.49    3.32
   4   3  -6    8.23    3.31
   3  -3  -6 1621.71   37.62
  -3  -3   6 1593.85   38.35
   3  -3  -6 1608.94   41.20
   3   3  -6 1612.54   39.89
  -3   3   6 1610.97   35.77
  -3   3   6 1638.43   39.30
   3   3  -6 1565.54   41.04
   2  -3  -6   -0.75    1.77
  -2  -3   6   -0.11    1.95
   2  -3  -6    3.08    1.97
  -2   3   6    0.08    1.69
   2   3  -6    1.78    2.11
  -2   3   6    2.69    1.61
   2   3  -6    2.68    2.12
   1  -3  -6  595.54   18.01
  -1  -3   6  617.60   17.54
   1  -3  -6  595.26   17.58
  -1   3   6  622.38   15.55
  -1   3   6  587.08   17.03
   1   3  -6  576.98   18.21
   1   3  -6  587.68   17.53
   0  -3  -6   46.67    4.52
   0  -3  -6   51.87    4.50
   0  -3   6   24.66    3.58
   0   3   6   46.48    4.45
   0   3   6   49.27    3.87
   0   3  -6   40.84    3.41
   0   3  -6   35.54    4.72
  -1  -3  -6 2245.97   48.70
  -1  -3  -6 2218.70   49.81
   1  -3   6 2177.72   50.52
   1   3   6 2246.31   49.63
  -1   3  -6 2212.23   51.42
   1   3   6 2168.46   50.17
  -2  -3  -6    8.78    2.63
   2  -3   6    8.95    2.79
  -2  -3  -6    5.15    1.70
  -2   3  -6   11.99    3.01
   2   3   6   13.95    2.80
   2   3   6    8.96    2.86
  -3  -3  -6  535.50   15.99
  -3  -3  -6  539.79   17.76
   3  -3   6  544.29   18.17
  -3   3  -6  548.07   18.07
   3   3   6  561.22   16.75
   3   3   6  535.72   19.05
  -4  -3  -6   20.78    4.56
   4  -3   6   21.62    4.31
  -4   3  -6   21.41    4.51
   4   3   6   11.16    4.13
   5  -3   6  832.48   26.47
  -5  -3  -6  809.34   26.49
   5   3   6  856.46   29.25
  -5   3  -6  836.22   26.05
  -6  -3  -6   31.47    6.46
   6  -3   6   35.03    7.09
  -6   3  -6   33.45    6.54
   6   3   6   55.11    9.42
  -7  -3  -6  319.31   17.40
  -7   3  -6  283.91   15.93
  -8  -3  -6    9.90    6.24
  -8   3  -6   14.85    6.40
   8  -4  -6   14.15    6.54
  -8  -4   6    5.00    5.71
  -8   4   6   14.87    6.19
   7  -4  -6   71.92    9.93
  -7   4   6   66.50    8.49
   7   4  -6   65.21    9.71
   7   4  -6   77.84   10.79
   6  -4  -6   95.29   10.86
  -6  -4   6  117.04    8.45
   6   4  -6   93.83   10.65
   6   4  -6  113.32   11.26
  -6   4   6  131.67   10.01
  -5  -4   6 1197.68   31.72
   5  -4  -6 1170.70   35.68
   5   4  -6 1235.26   36.25
  -5   4   6 1208.49   33.31
   5   4  -6 1174.57   34.71
  -4  -4   6   12.51    3.26
   4  -4  -6   11.44    4.05
  -4   4   6    7.52    3.03
   4   4  -6   11.21    3.87
  -4   4   6   15.72    3.44
   4   4  -6   12.53    3.74
  -3  -4   6  291.52   11.08
   3  -4  -6  287.59   10.17
   3  -4  -6  270.63   12.54
  -3   4   6  290.18   11.78
   3   4  -6  284.28   12.14
  -3   4   6  282.50    9.59
   3   4  -6  273.23   12.58
  -2  -4   6  209.85    8.99
   2  -4  -6  186.86    9.49
   2  -4  -6  221.60    8.35
   2   4  -6  205.70    9.71
  -2   4   6  210.16    7.65
   2   4  -6  213.33    9.92
  -2   4   6  198.41    8.90
   1  -4  -6 1429.76   35.11
   1  -4  -6 1514.86   36.38
  -1  -4   6 1490.59   35.39
   1   4  -6 1467.82   36.63
  -1   4   6 1465.41   34.97
   1   4  -6 1489.20   35.73
  -1   4   6 1496.98   33.61
   0  -4  -6    8.23    2.43
   0  -4  -6    3.56    1.76
   0  -4   6   -1.00    1.56
   0   4  -6    3.45    1.51
   0   4   6    2.44    1.76
   0   4   6    4.28    1.86
   0   4  -6    5.29    2.67
  -1  -4  -6 1142.17   28.21
  -1  -4  -6 1119.35   27.50
   1  -4   6 1098.71   28.97
   1   4   6 1165.43   28.15
  -1   4  -6 1168.20   30.18
   1   4   6 1144.45   29.03
  -2  -4  -6  234.98   10.07
  -2  -4  -6  281.00    9.44
   2  -4   6  259.33   10.89
   2   4   6  256.06    9.91
  -2   4  -6  260.51   11.25
   2   4   6  251.48   11.29
   3  -4   6 1237.35   33.27
  -3  -4  -6 1239.31   32.74
  -3  -4  -6 1282.21   29.79
   3   4   6 1283.99   31.15
   3   4   6 1278.32   34.63
  -3   4  -6 1237.53   33.11
   4  -4   6   13.59    3.85
  -4  -4  -6   16.50    4.04
  -4   4  -6   18.29    4.19
   4   4   6    8.11    3.79
  -5  -4  -6  416.35   17.32
   5  -4   6  423.44   17.52
   5   4   6  401.32   19.12
  -5   4  -6  405.08   16.72
  -6  -4  -6  126.79   10.55
   6  -4   6  119.49   10.32
  -6   4  -6  106.75   10.57
   6   4   6  144.66   14.34
  -7  -4  -6  261.87   16.12
  -7   4  -6  252.36   15.03
  -8  -4  -6   -4.21    4.99
  -8   4  -6    3.46    5.16
  -8  -5   6  104.77   12.67
   8  -5  -6   96.17   12.29
  -8   5   6   89.71   10.66
   8   5  -6  110.12   13.57
  -7  -5   6  143.48   12.38
   7  -5  -6  137.35   13.66
  -7   5   6  141.77   11.53
   7   5  -6  133.78   13.34
   6  -5  -6   56.82    8.64
   6   5  -6   91.74   10.76
  -6   5   6   58.08    7.77
   6   5  -6   80.43    9.60
   5  -5  -6  119.80   10.21
  -5  -5   6  105.07    7.62
   5   5  -6  109.70   11.47
  -5   5   6   97.44    8.34
   5   5  -6  103.46    9.20
  -4  -5   6  977.04   26.06
   4  -5  -6  981.03   29.73
   4   5  -6  984.99   29.74
  -4   5   6  973.50   24.40
  -4   5   6  952.08   27.43
   4   5  -6  921.40   28.54
   3  -5  -6  716.76   23.39
   3  -5  -6  770.09   19.51
  -3  -5   6  738.94   21.00
  -3   5   6  767.69   19.79
   3   5  -6  750.78   22.97
   3   5  -6  783.38   23.85
  -3   5   6  716.40   21.67
   2  -5  -6  145.83    8.40
   2  -5  -6  141.06    6.38
  -2  -5   6  143.92    7.40
  -2   5   6  131.70    7.31
  -2   5   6  148.95    6.67
   2   5  -6  133.00    7.90
   2   5  -6  150.98    8.37
  -1  -5   6  155.49    7.69
   1  -5  -6  157.16    7.59
   1  -5  -6  168.86    8.36
   1   5  -6  148.14    7.53
  -1   5   6  152.39    7.36
  -1   5   6  168.41    7.06
   1   5  -6  168.86    8.80
   0  -5   6 1752.85   41.61
   0  -5  -6 1749.22   41.33
   0  -5  -6 1750.73   40.45
   0   5  -6 1731.38   42.68
   0   5  -6 1827.85   40.21
   0   5   6 1781.32   40.50
   0   5   6 1808.45   40.93
  -1  -5  -6 1829.37   42.31
   1  -5   6 1792.25   43.53
  -1  -5  -6 1872.06   42.33
  -1   5  -6 1882.50   44.79
   1   5   6 1864.02   42.16
   1   5   6 1862.96   43.65
   2  -5   6  221.54   10.32
  -2  -5  -6  215.71    8.61
  -2  -5  -6  221.50    9.62
   2   5   6  197.48    8.60
   2   5   6  230.29   10.83
  -2   5  -6  216.95   10.39
   3  -5   6   47.64    5.71
  -3  -5  -6   50.16    5.83
  -3  -5  -6   49.35    4.41
   3   5   6   58.91    4.65
  -3   5  -6   49.99    5.92
   3   5   6   60.40    7.05
  -4  -5  -6  405.44   16.04
   4  -5   6  435.77   17.02
   4   5   6  413.46   17.83
  -4   5  -6  419.66   16.21
   5  -5   6  153.25   10.70
  -5  -5  -6  152.34   10.26
   5   5   6  128.86   11.21
  -5   5  -6  133.10    9.59
   6  -5   6    0.31    3.62
  -6  -5  -6    6.67    4.69
   6   5   6    1.39    4.96
  -6   5  -6    0.60    3.83
  -7  -5  -6  156.97   12.80
   7   5   6  172.72   17.04
  -7   5  -6  142.85   12.00
  -8   5  -6  207.72   14.97
  -8  -6   6   45.19    9.26
   8  -6  -6   61.09   10.42
  -8   6   6   64.39    9.91
   8   6  -6   58.31   10.85
  -7  -6   6   -6.63    4.40
   7  -6  -6   -0.18    4.13
  -7   6   6    1.44    4.41
   7   6  -6   -2.74    4.61
   6  -6  -6  547.02   22.79
  -6  -6   6  552.22   22.34
  -6   6   6  550.87   21.12
   6   6  -6  548.55   22.96
  -5  -6   6   22.56    4.20
   5  -6  -6   25.24    5.88
   5   6  -6   26.00    5.91
  -5   6   6   19.87    4.89
   5   6  -6   13.01    4.67
  -4  -6   6  193.69    9.45
   4  -6  -6  189.41   11.42
  -4   6   6  186.11   10.16
   4   6  -6  200.34   11.39
   4   6  -6  185.21   11.10
  -4   6   6  187.46    8.60
   3  -6  -6   89.48    8.79
  -3  -6   6   71.31    5.85
  -3   6   6   71.78    5.63
   3   6  -6   86.36    8.47
   3   6  -6   80.59    6.96
  -3   6   6   78.06    6.21
   2  -6  -6  756.23   19.17
  -2  -6   6  761.55   21.06
   2  -6  -6  774.76   23.12
   2   6  -6  771.37   22.81
  -2   6   6  771.10   20.22
  -2   6   6  722.58   21.32
   2   6  -6  782.97   22.85
   1  -6  -6   26.70    3.95
   1  -6  -6   28.89    3.74
  -1  -6   6   23.17    3.58
   1   6  -6   31.08    2.32
  -1   6   6   38.73    4.23
   1   6  -6   23.85    4.05
   1   6  -6   33.07    4.12
  -1   6   6   37.57    4.06
   0  -6  -6  232.06    9.55
   0  -6  -6  208.15    8.49
   0  -6   6  208.91    9.50
   0   6  -6  230.17   10.48
   0   6   6  213.93    8.59
   0   6  -6  236.40    8.64
   0   6  -6  227.64    7.33
   0   6   6  217.92    9.08
  -1  -6  -6  111.23    6.32
  -1  -6  -6  120.12    6.40
   1  -6   6  114.52    4.74
   1  -6   6  108.05    7.02
   1   6   6  122.10    6.29
   1   6   6  122.36    7.11
  -1   6  -6  108.20    7.68
  -2  -6  -6 3241.97   71.09
   2  -6   6 3154.25   72.33
  -2  -6  -6 3277.53   69.93
   2   6   6 3243.03   73.20
  -2   6  -6 3244.59   72.68
   2   6   6 3204.75   69.78
  -3  -6  -6   16.70    2.97
   3  -6   6   12.49    3.72
  -3  -6  -6   13.00    3.37
  -3   6  -6    7.82    3.33
   3   6   6   14.12    4.16
   4  -6   6  202.42   11.33
  -4  -6  -6  182.76   10.62
  -4   6  -6  181.98   10.62
   4   6   6  202.96   12.31
   5  -6   6   28.95    6.02
  -5  -6  -6   43.76    6.66
   5   6   6   50.29    8.62
  -5   6  -6   52.68    7.44
  -6  -6  -6  641.75   24.77
   6  -6   6  661.53   25.17
  -6   6  -6  655.19   23.75
   6   6   6  664.64   27.30
  -7  -6  -6   17.71    6.59
   7   6   6   19.64    7.73
  -7   6  -6   13.62    5.84
  -8  -7   6  161.68   14.50
  -8   7   6  174.48   14.37
   8   7  -6  150.61   15.82
   7  -7  -6   10.42    5.63
  -7  -7   6   22.44    6.93
   7   7  -6   12.67    6.55
  -7   7   6   19.82    6.30
  -6  -7   6   68.52    8.97
   6  -7  -6   99.37   11.27
  -6   7   6   85.31    9.46
   6   7  -6   71.66    9.78
  -5  -7   6   46.76    5.58
  -5  -7   6   40.81    6.54
   5  -7  -6   44.31    7.35
   5   7  -6   32.39    6.53
  -5   7   6   31.96    5.66
   4  -7  -6 1309.85   37.19
  -4  -7   6 1297.58   32.74
  -4   7   6 1282.95   34.69
   4   7  -6 1281.54   36.76
  -4   7   6 1302.66   32.15
   4   7  -6 1300.74   36.70
  -3  -7   6   57.20    5.56
   3  -7  -6   54.42    6.78
  -3   7   6   72.50    5.74
  -3   7   6   68.54    6.76
   3   7  -6   63.94    7.19
   3   7  -6   60.13    6.80
  -2  -7   6  322.88   11.98
   2  -7  -6  327.65   11.31
   2  -7  -6  359.37   14.09
  -2   7   6  342.03   11.75
   2   7  -6  322.35   13.16
  -2   7   6  346.55   12.54
   2   7  -6  334.08   13.52
  -1  -7   6  205.60    9.05
   1  -7  -6  191.68    8.15
  -1   7   6  202.00    8.55
   1   7  -6  191.02    6.44
  -1   7   6  207.67    8.71
   1   7  -6  190.28    9.58
   0  -7  -6 2173.11   47.42
   0  -7   6 2079.85   46.80
   0  -7  -6 2172.97   49.40
   0  -7   6 2114.37   49.26
   0   7  -6 2122.88   50.28
   0   7   6 2098.07   47.62
   0   7   6 2133.66   48.77
   0   7  -6 2176.49   45.83
   1  -7   6  193.84    6.53
  -1  -7  -6  186.27    8.07
  -1  -7  -6  182.88    8.55
   1  -7   6  179.27    9.15
  -1   7  -6  191.77    9.93
   1   7   6  185.97    9.13
   1   7   6  197.69    8.03
   2  -7   6    8.62    3.11
  -2  -7  -6   14.17    3.20
  -2  -7  -6   16.59    3.18
   2   7   6   11.53    3.38
  -2   7  -6    7.10    3.29
   2   7   6   10.70    2.55
   3  -7   6   28.08    4.87
  -3  -7  -6   35.00    4.92
  -3  -7  -6   37.63    4.44
   3   7   6   34.23    5.71
  -3   7  -6   38.83    5.61
   4  -7   6 1372.44   37.81
  -4  -7  -6 1363.23   36.78
  -4   7  -6 1338.01   36.35
   4   7   6 1337.13   39.49
  -5  -7  -6   65.47    7.89
   5  -7   6   66.54    8.52
  -5   7  -6   65.29    8.00
   5   7   6   71.00    9.31
  -6  -7  -6   16.86    5.66
   6  -7   6    6.97    4.31
  -6   7  -6    7.78    4.47
   6   7   6    2.97    5.74
  -7  -7  -6   20.34    6.74
   7  -7   6   18.02    6.43
  -7   7  -6    7.94    5.46
   7   7   6   28.96    9.02
  -8  -8   6   69.01   10.68
   8   8  -6   62.32   11.76
  -8   8   6   84.45   10.80
  -7  -8   6   31.02    7.35
   7  -8  -6   22.73    6.61
  -7   8   6   54.71    8.69
   7   8  -6   20.87    6.85
  -6  -8   6  243.12   14.32
   6  -8  -6  192.40   13.85
   6   8  -6  195.20   14.27
  -6   8   6  222.87   13.15
  -5  -8   6  516.61   20.20
   5  -8  -6  461.63   20.35
  -5   8   6  503.85   18.83
   5   8  -6  480.18   20.59
  -5   8   6  482.49   18.83
  -4  -8   6   14.29    3.58
   4  -8  -6   14.95    4.51
  -4  -8   6    4.39    3.45
  -4   8   6    9.38    3.61
  -4   8   6    7.35    3.02
   4   8  -6   14.59    4.46
  -3  -8   6   77.98    6.13
  -3  -8   6   86.37    7.26
   3  -8  -6   99.64    8.11
  -3   8   6   93.30    6.92
   3   8  -6   85.07    8.28
  -3   8   6   87.78    6.47
  -2  -8   6 1590.74   39.61
   2  -8  -6 1631.74   41.31
  -2  -8   6 1669.63   38.90
   2   8  -6 1582.53   40.82
  -2   8   6 1607.94   38.37
  -2   8   6 1633.47   39.34
   1  -8  -6 1093.89   26.63
  -1  -8   6 1105.81   28.34
  -1  -8   6 1126.96   27.90
   1  -8  -6 1104.36   29.66
  -1   8   6 1097.81   27.79
  -1   8   6 1112.77   27.91
   1   8  -6 1133.61   29.79
   1   8  -6 1001.53   25.32
   0  -8   6  277.77    9.63
   0  -8  -6  266.70   11.15
   0  -8  -6  276.31    9.60
   0  -8   6  276.04   11.20
   0   8   6  276.52    9.98
   0   8  -6  280.88   11.86
   0   8  -6  267.35    8.77
   0   8   6  282.30   11.04
  -1  -8  -6  360.76   12.14
   1  -8   6  358.46   10.37
   1  -8   6  349.81   13.62
  -1  -8  -6  377.73   13.20
  -1   8  -6  361.16   14.26
   1   8   6  369.04   11.88
   1   8   6  374.26   13.95
  -1   8  -6  362.14   11.77
  -2  -8  -6  836.37   23.16
   2  -8   6  819.53   24.71
  -2  -8  -6  854.19   23.06
  -2   8  -6  844.12   24.95
   2   8   6  834.59   25.40
   2   8   6  804.48   22.51
  -3  -8  -6  163.92    9.07
   3  -8   6  161.59    9.99
  -3  -8  -6  144.67    7.87
  -3   8  -6  169.84    9.86
   3   8   6  165.55   10.62
  -4  -8  -6    1.64    3.22
   4  -8   6    7.02    3.69
  -4  -8  -6    0.66    2.86
  -4   8  -6    2.18    3.32
   4   8   6   15.52    5.17
  -5  -8  -6  221.06   13.09
   5  -8   6  231.96   13.83
   5   8   6  242.20   15.35
  -5   8  -6  207.52   12.16
  -6  -8  -6  364.70   18.21
   6  -8   6  333.62   18.00
  -6   8  -6  345.63   16.76
   6   8   6  405.74   20.92
   7  -8   6   89.09   11.62
  -7  -8  -6  118.48   12.98
   7   8   6  119.02   14.32
  -7   8  -6  112.18   12.85
  -8  -9   6   10.11    6.47
   8   9  -6    7.36    6.92
  -8   9   6    8.34    6.51
   7  -9  -6  298.97   18.40
  -7  -9   6  363.52   19.12
  -7   9   6  342.80   17.74
  -6  -9   6   22.48    6.21
   6  -9  -6   10.98    5.16
   6   9  -6   13.19    5.74
   5  -9  -6  121.15   10.97
  -5  -9   6  113.91    9.96
  -5   9   6  112.55    8.02
   5   9  -6  119.50   11.76
   4  -9  -6  113.49    9.62
  -4  -9   6  142.30    8.07
  -4  -9   6  118.85    8.98
  -4   9   6  123.61    8.04
   4   9  -6  126.76   10.06
  -3  -9   6 1146.92   29.05
   3  -9  -6 1082.47   32.46
  -3  -9   6 1147.15   31.43
  -3   9   6 1144.93   29.46
   3   9  -6 1138.11   32.70
  -3   9   6 1120.70   30.71
  -2  -9   6    3.42    2.43
   2  -9  -6    1.63    2.41
  -2  -9   6    4.27    2.62
  -2   9   6    6.80    2.89
   2   9  -6   -0.11    2.36
  -2   9   6    0.05    2.09
  -1  -9   6  665.05   19.34
   1  -9  -6  633.48   20.16
  -1  -9   6  634.71   18.60
   1  -9  -6  595.06   18.73
  -1   9   6  637.55   18.59
   1   9  -6  639.10   20.15
  -1   9   6  652.07   19.01
   0  -9  -6   99.37    6.84
   0  -9  -6   91.16    5.23
   0  -9   6   86.24    5.30
   0  -9   6   97.46    6.70
   0   9   6  104.14    5.81
   0   9  -6  104.98    7.26
   0   9  -6   96.92    5.03
   0   9   6   98.16    6.70
   1  -9   6 1375.97   33.41
  -1  -9  -6 1428.69   35.38
  -1  -9  -6 1450.16   34.12
   1  -9   6 1410.91   36.29
   1   9   6 1412.28   36.57
  -1   9  -6 1457.12   36.97
  -1   9  -6 1418.25   33.62
   1   9   6 1434.80   33.40
  -2  -9  -6   -0.27    1.76
   2  -9   6    1.13    2.35
  -2  -9  -6    2.79    2.39
  -2   9  -6    4.19    3.11
  -2   9  -6    0.38    1.71
   2   9   6    0.35    2.40
  -3  -9  -6  110.84    7.23
  -3  -9  -6  125.37    8.13
   3  -9   6  115.11    8.75
  -3   9  -6  114.29    8.62
   3   9   6  122.41    9.34
  -4  -9  -6  242.20   12.63
   4  -9   6  257.00   13.84
  -4  -9  -6  260.57   11.21
  -4   9  -6  243.31   12.66
   4   9   6  263.10   14.88
   5  -9   6  649.22   24.78
  -5  -9  -6  639.93   23.55
  -5   9  -6  634.45   22.65
   5   9   6  627.58   25.83
   6  -9   6   14.00    5.42
  -6  -9  -6   -0.52    4.35
   6   9   6    0.35    5.12
  -6   9  -6    8.00    4.53
   7  -9   6  113.51   12.99
  -7  -9  -6  140.17   13.97
   7   9   6   99.69   14.07
  -8 -10   6   -2.19    5.52
   8  10  -6    6.53    6.69
  -8  10   6   -0.96    5.31
  -7 -10   6   12.44    6.23
   7 -10  -6    7.62    5.87
   7  10  -6    6.24    5.67
  -6 -10   6    3.41    4.69
   6 -10  -6    2.67    4.26
   6  10  -6    8.01    5.42
  -5 -10   6  391.47   17.65
   5 -10  -6  346.99   17.80
  -5  10   6  349.10   14.45
   5  10  -6  347.60   17.83
  -4 -10   6    4.96    3.76
   4 -10  -6    1.09    3.38
  -4 -10   6    8.66    3.22
  -4  10   6    6.18    3.34
   4  10  -6    6.63    4.07
  -3 -10   6  240.89   11.86
  -3 -10   6  251.78   10.71
   3 -10  -6  245.62   13.01
  -3  10   6  265.84   11.37
  -3  10   6  241.98   11.47
   3  10  -6  239.92   12.71
  -2 -10   6   71.05    6.24
   2 -10  -6   78.93    7.90
  -2 -10   6   63.24    6.04
   2  10  -6   69.48    7.30
  -2  10   6   79.26    6.50
  -2  10   6   70.62    5.95
  -1 -10   6 1614.80   38.32
   1 -10  -6 1594.96   40.46
  -1 -10   6 1607.93   38.81
  -1  10   6 1620.96   38.44
  -1  10   6 1589.56   38.97
   1  10  -6 1547.52   40.14
   0 -10   6    4.31    2.02
   0 -10  -6    8.74    3.11
   0 -10  -6    6.68    2.05
   0 -10   6    0.98    2.21
   0  10  -6    3.72    2.52
   0  10   6    1.55    1.80
   0  10   6    6.04    2.87
   0  10  -6    4.18    1.95
  -1 -10  -6  294.93   10.68
  -1 -10  -6  287.73   11.82
   1 -10   6  288.51   12.47
  -1  10  -6  258.96   12.06
   1  10   6  282.87   10.00
   1  10   6  288.39   12.63
  -1  10  -6  282.38   10.31
   2 -10   6   62.95    6.94
  -2 -10  -6   57.56    5.97
  -2 -10  -6   72.12    6.20
   2  10   6   58.41    7.06
  -2  10  -6   64.68    5.50
  -2  10  -6   81.68    8.02
   3 -10   6 1033.75   30.84
  -3 -10  -6 1017.48   27.77
  -3 -10  -6 1025.12   28.84
  -3  10  -6 1036.36   29.88
   3  10   6 1006.69   31.61
  -3  10  -6 1013.58   28.40
  -4 -10  -6  155.72    9.10
  -4 -10  -6  160.00   10.41
   4 -10   6  172.87   11.71
   4  10   6  137.71   11.23
  -4  10  -6  143.47    9.73
  -4  10  -6  151.91   10.39
   5 -10   6  541.16   22.69
  -5 -10  -6  566.14   21.88
  -5  10  -6  531.37   20.54
   5  10   6  529.59   24.04
   6 -10   6   13.75    5.98
  -6 -10  -6   32.38    7.29
   6  10   6   24.38    7.80
  -6  10  -6   36.70    6.99
   7 -10   6  225.47   16.58
  -7 -10  -6  203.43   15.67
  -7  10  -6  224.02   15.06
   7  10   6  232.52   18.58
   8 -10   6    1.23    7.92
  -8 -11   6  107.39   20.17
   8  11  -6  111.29   15.04
   7 -11  -6  174.29   14.96
  -7 -11   6  183.01   14.82
   7  11  -6  150.02   15.73
  -6 -11   6   11.98    5.57
   6 -11  -6   20.31    6.45
   6  11  -6   12.45    6.02
  -5 -11   6   99.09    9.99
   5 -11  -6  134.88   11.60
  -5  11   6  107.71    8.84
   5  11  -6  107.62   11.50
   4 -11  -6  283.60   15.27
  -4 -11   6  314.98   14.78
  -4  11   6  310.48   13.38
   4  11  -6  289.00   15.36
  -3 -11   6  949.78   27.88
   3 -11  -6  945.16   29.84
  -3 -11   6  943.11   25.57
   3  11  -6  916.00   29.08
  -3  11   6  973.45   26.83
  -2 -11   6   68.86    6.20
   2 -11  -6   75.94    7.84
  -2 -11   6   81.46    6.49
  -2  11   6   72.37    6.22
  -2  11   6   76.23    7.13
   2  11  -6   74.89    7.63
   1 -11  -6  195.71   10.45
  -1 -11   6  189.12    9.32
  -1 -11   6  196.95    9.17
  -1  11   6  198.30    9.74
  -1  11   6  185.75    8.82
   1  11  -6  191.76   10.23
   0 -11   6  692.49   21.43
   0 -11   6  695.82   19.35
   0 -11  -6  690.21   18.35
   0 -11  -6  727.25   22.00
   0  11  -6  703.93   19.19
   0  11   6  697.26   19.42
   0  11  -6  746.83   22.57
   0  11   6  717.44   21.81
  -1 -11  -6  900.78   23.38
   1 -11   6  857.61   25.67
  -1 -11  -6  874.55   25.29
  -1  11  -6  843.40   23.09
  -1  11  -6  887.06   25.76
   1  11   6  886.51   26.45
   1  11   6  892.31   22.81
  -2 -11  -6   36.69    5.40
  -2 -11  -6   41.34    5.13
   2 -11   6   33.93    5.38
  -2  11  -6   39.11    5.00
  -2  11  -6   44.72    6.05
   2  11   6   48.21    6.59
   3 -11   6  268.81   13.49
  -3 -11  -6  231.91   11.61
  -3 -11  -6  271.85   11.84
  -3  11  -6  247.00   11.60
  -3  11  -6  239.78   12.55
   3  11   6  239.78   13.64
   4 -11   6  760.68   26.32
  -4 -11  -6  661.35   23.61
  -4 -11  -6  734.64   22.46
  -4  11  -6  722.92   24.12
  -4  11  -6  737.55   24.07
   4  11   6  752.56   27.41
  -5 -11  -6  288.40   15.22
   5 -11   6  309.90   16.69
  -5  11  -6  249.47   13.60
   5  11   6  223.47   16.00
  -5  11  -6  264.89   14.15
   6 -11   6   11.39    5.92
  -6 -11  -6   15.58    6.01
   6  11   6   16.54    6.53
  -6  11  -6   11.73    4.63
  -7 -11  -6  117.59   13.05
   7 -11   6   93.48   12.50
   7  11   6  108.23   15.03
  -7  11  -6  122.15   12.93
   7 -12  -6    2.62    5.68
  -7 -12   6    0.70    5.36
   7  12  -6    6.96    6.19
  -6 -12   6  261.02   15.81
   6 -12  -6  230.18   16.24
   6  12  -6  230.37   16.48
  -5 -12   6  188.31   12.50
   5 -12  -6  192.70   13.61
   5  12  -6  162.13   12.96
  -5  12   6  172.89   11.00
  -4 -12   6   64.55    7.79
   4 -12  -6   67.67    8.75
  -4  12   6   65.20    7.32
   4  12  -6   81.48    9.65
   3 -12  -6   42.42    6.68
  -3 -12   6   39.39    5.80
  -3 -12   6   45.29    5.40
   3  12  -6   38.01    6.33
  -3  12   6   44.62    6.11
  -2 -12   6 1632.43   39.50
  -2 -12   6 1640.75   40.87
  -2  12   6 1662.00   40.96
  -2  12   6 1605.69   40.28
   2  12  -6 1556.66   42.24
  -1 -12   6   47.24    5.39
   1 -12  -6   38.21    5.74
  -1 -12   6   36.22    4.84
  -1  12   6   33.98    4.57
   1  12  -6   43.00    5.98
  -1  12   6   42.41    5.58
   0 -12   6  271.42   10.27
   0 -12   6  272.90   11.83
   0  12   6  248.64    9.86
   0  12   6  252.93   11.97
   0  12  -6  274.37   12.36
   0  12  -6  257.39   10.10
   1 -12   6  178.27   10.12
  -1 -12  -6  204.99   10.48
  -1 -12  -6  174.06    8.29
  -1  12  -6  183.42    8.59
  -1  12  -6  202.31   10.36
  -2 -12  -6  520.17   18.31
  -2 -12  -6  537.20   17.51
   2 -12   6  544.83   19.72
  -2  12  -6  521.27   18.87
  -2  12  -6  556.16   17.54
   2  12   6  533.07   20.22
  -3 -12  -6  328.10   13.72
   3 -12   6  304.46   15.27
  -3 -12  -6  334.43   14.03
  -3  12  -6  312.36   14.62
   3  12   6  325.39   16.51
  -3  12  -6  330.42   13.77
   4 -12   6    9.84    4.67
  -4 -12  -6    9.80    4.06
  -4 -12  -6   16.19    4.40
  -4  12  -6    6.56    4.36
   4  12   6   16.96    5.55
  -4  12  -6    8.33    3.71
   5 -12   6   29.97    6.94
  -5 -12  -6   22.06    6.06
  -5  12  -6   37.26    6.99
   5  12   6   44.37    8.96
  -5  12  -6   35.56    6.51
  -6 -12  -6  367.58   18.88
   6 -12   6  340.42   19.86
  -6  12  -6  354.66   17.84
   6  12   6  357.08   21.61
   7 -12   6   15.43    6.88
  -7 -12  -6    5.19    5.80
  -7  12  -6   13.38    5.80
   7  12   6    7.61    7.20
   7 -13  -6    9.84    6.93
  -7 -13   6    1.33    5.85
   7  13  -6    8.19    6.78
  -6 -13   6   68.13    9.79
   6 -13  -6   63.31   10.62
   6  13  -6   88.46   12.21
   5 -13  -6    6.10    4.40
  -5 -13   6    0.65    4.49
   5  13  -6    0.56    4.39
  -5  13   6    9.22    4.49
   4 -13  -6  775.77   27.87
  -4 -13   6  752.98   25.67
   4  13  -6  737.06   27.05
  -4  13   6  756.34   24.25
  -3 -13   6   -0.98    2.74
   3 -13  -6   -0.74    2.93
  -3 -13   6    4.53    3.45
   3  13  -6    6.02    3.82
  -3  13   6    3.72    3.62
  -2 -13   6  103.02    7.23
   2 -13  -6   88.04    9.04
  -2 -13   6  111.76    7.88
   2  13  -6  113.97    8.95
  -2  13   6  103.48    8.16
  -2  13   6  107.45    7.66
   1 -13  -6    4.26    2.96
  -1 -13   6    1.08    2.62
  -1 -13   6    0.74    2.42
  -1  13   6    2.53    2.76
  -1  13   6    7.37    2.72
   1  13  -6    5.68    2.98
   0 -13   6 1414.44   36.61
   0 -13   6 1394.67   34.07
   0  13   6 1419.07   37.42
   0  13  -6 1374.98   36.65
   0  13   6 1369.78   33.74
   0  13  -6 1433.46   34.54
  -1 -13  -6    0.87    2.20
   1 -13   6   10.68    3.88
  -1 -13  -6    7.40    3.37
  -1  13  -6    6.45    2.86
  -1  13  -6    6.43    3.19
   1  13   6    3.38    3.06
  -2 -13  -6   79.68    6.44
   2 -13   6   80.40    8.38
  -2 -13  -6   81.74    7.82
  -2  13  -6   68.29    7.38
  -2  13  -6   75.89    6.39
   2  13   6   75.28    8.40
  -3 -13  -6    0.36    2.43
  -3 -13  -6   -7.26    2.30
   3 -13   6    8.17    4.03
   3  13   6   -0.27    3.10
  -3  13  -6    3.99    3.76
  -3  13  -6   -0.28    2.21
  -4 -13  -6  799.41   26.55
   4 -13   6  852.71   29.18
  -4 -13  -6  817.30   25.42
  -4  13  -6  826.07   26.93
  -4  13  -6  850.06   26.60
   4  13   6  793.33   30.15
  -5 -13  -6   37.59    7.34
   5 -13   6   28.85    7.32
   5  13   6   27.38    7.43
  -5  13  -6   22.11    5.74
  -6 -13  -6    3.42    4.81
   6 -13   6   14.02    6.22
   6  13   6    5.46    6.28
  -6  13  -6    0.71    3.85
   7 -13   6    7.76    6.26
  -7 -13  -6    5.39    6.14
   7  13   6    9.84    8.23
  -7  13  -6    4.62    5.89
  -7 -14   6   25.83    7.94
   7  14  -6    9.31    6.78
  -6 -14   6  236.51   15.96
   6 -14  -6  224.92   16.62
   6  14  -6  235.82   17.08
  -6  14   6  217.02   14.36
   5 -14  -6  138.78   12.39
  -5 -14   6  109.61   11.10
   5  14  -6  148.28   12.70
  -5  14   6  113.30   10.59
   4 -14  -6  146.78   12.09
  -4 -14   6  147.79   10.76
  -4  14   6  139.22   10.62
   4  14  -6  147.05   12.02
   3 -14  -6   63.86    8.72
  -3 -14   6   56.25    7.01
   3  14  -6   62.02    8.31
  -3  14   6   55.47    7.12
  -2 -14   6  509.56   16.74
  -2 -14   6  474.77   17.26
   2 -14  -6  479.31   19.21
  -2  14   6  466.43   16.73
   2  14  -6  462.68   18.72
  -2  14   6  479.96   18.17
   1 -14  -6  286.47   13.72
  -1 -14   6  275.05   11.84
  -1 -14   6  330.09   13.03
   1  14  -6  273.33   13.36
  -1  14   6  305.99   13.62
  -1  14   6  301.24   12.07
   0 -14  -6   27.89    5.30
   0 -14   6   36.53    5.42
   0 -14   6   32.28    4.43
   0  14  -6   39.22    5.19
   0  14  -6   39.43    5.66
   0  14   6   40.79    6.16
   0  14   6   32.06    4.27
  -1 -14  -6  209.48   11.25
   1 -14   6  196.46   11.31
   1  14   6  192.32   11.27
  -1  14  -6  188.00   10.60
  -1  14  -6  196.50    9.68
  -2 -14  -6  758.81   23.09
  -2 -14  -6  807.99   25.08
   2 -14   6  760.87   25.94
   2  14   6  795.37   26.88
  -2  14  -6  802.74   24.74
  -2  14  -6  821.19   23.72
  -3 -14  -6  254.86   12.44
   3 -14   6  258.77   14.23
  -3 -14  -6  239.13   12.49
  -3  14  -6  247.15   12.87
  -3  14  -6  245.82   12.12
  -4 -14  -6    6.86    3.95
  -4 -14  -6   10.43    4.26
   4 -14   6   20.66    5.89
  -4  14  -6   16.96    5.29
   4  14   6   30.34    7.26
  -4  14  -6   12.84    4.35
  -5 -14  -6   39.04    7.20
   5 -14   6   47.66    9.03
  -5  14  -6   59.48    8.42
   5  14   6   55.91   10.22
   6 -14   6  399.85   21.85
  -6 -14  -6  401.84   20.41
   6  14   6  427.22   24.01
  -6  14  -6  364.07   18.69
   7 -14   6   40.46   12.16
  -7 -15   6  187.72   15.97
   7  15  -6  174.35   18.20
  -6 -15   6   13.94    6.58
   6 -15  -6    9.58    5.97
  -6  15   6    7.52    5.41
   6  15  -6   10.53    6.16
   5 -15  -6   86.61   11.64
  -5 -15   6   69.83    9.19
  -5  15   6   65.53    8.70
   5  15  -6   37.64    8.05
   4 -15  -6  188.41   13.75
  -4 -15   6  177.00   12.17
  -4  15   6  165.77   11.61
   4  15  -6  151.10   12.26
  -3 -15   6  390.71   16.59
   3 -15  -6  442.13   19.24
  -3  15   6  371.12   16.48
   3  15  -6  413.05   18.45
   2 -15  -6   20.25    5.16
  -2 -15   6   19.34    4.66
  -2 -15   6   15.81    4.00
  -2  15   6   24.42    5.38
   2  15  -6   19.82    4.82
  -1 -15   6  247.58   11.37
   1 -15  -6  256.26   13.36
  -1 -15   6  245.15   11.74
  -1  15   6  243.38   12.43
   1  15  -6  248.95   12.63
  -1  15   6  258.45   11.17
   0 -15  -6  477.97   18.49
   0 -15   6  469.42   15.55
   0 -15   6  480.09   17.68
   0  15  -6  467.52   17.49
   0  15   6  467.19   18.35
   0  15  -6  445.78   17.08
   1 -15   6  777.28   25.30
  -1 -15  -6  789.53   25.42
  -1  15  -6  773.49   24.68
   1  15   6  812.64   26.36
  -1  15  -6  820.33   23.73
  -2 -15  -6  119.18    9.08
   2 -15   6  122.30    9.77
  -2 -15  -6  102.97    7.56
   2  15   6  104.14   10.59
  -2  15  -6  105.73    7.90
  -2  15  -6  111.87    8.57
  -3 -15  -6  117.46    8.88
  -3 -15  -6  140.75   10.07
   3 -15   6  137.25   11.06
   3  15   6  109.83   11.64
  -3  15  -6  125.66    9.30
  -3  15  -6  128.37    9.20
  -4 -15  -6  115.24   10.91
   4 -15   6   97.43   11.15
  -4 -15  -6  102.22    9.93
   4  15   6  121.64   13.49
  -4  15  -6  106.99    9.09
  -5 -15  -6  160.02   12.22
  -5 -15  -6  177.13   13.42
   5 -15   6  160.73   13.62
  -5  15  -6  164.70   11.67
   5  15   6  176.87   15.22
  -6 -15  -6    6.28    5.49
   6 -15   6    9.44    6.16
  -6  15  -6    6.39    4.98
   6  15   6    6.60    7.69
   6 -16  -6    6.35    6.09
  -6 -16   6    5.05    5.36
   6  16  -6    2.15    5.66
  -6  16   6   -0.65    4.94
   5 -16  -6  485.02   23.52
  -5 -16   6  479.46   21.33
  -5  16   6  433.12   19.63
   5  16  -6  440.30   22.10
  -4 -16   6    4.40    4.31
   4 -16  -6    2.44    3.80
   4  16  -6   -0.34    3.72
  -4  16   6    3.03    4.40
  -3 -16   6   52.38    7.24
   3 -16  -6   52.63    8.21
  -3  16   6   52.94    7.37
   3  16  -6   39.01    7.22
   2 -16  -6   15.90    4.85
  -2 -16   6    7.07    3.89
  -2 -16   6   14.63    4.57
  -2  16   6   11.69    4.44
   2  16  -6   12.93    4.46
  -1 -16   6  722.57   22.59
   1 -16  -6  680.98   24.30
  -1 -16   6  713.11   22.11
   1  16  -6  694.02   23.79
  -1  16   6  718.50   21.55
  -1  16   6  704.96   23.72
   0 -16   6   14.70    4.18
   0 -16   6   13.44    3.46
   0 -16  -6    4.91    3.88
   0  16   6   13.16    4.35
   0  16  -6   16.08    4.21
  -1 -16  -6  366.54   16.12
   1 -16   6  340.69   15.84
  -1  16  -6  365.00   15.33
  -1  16  -6  370.27   14.53
   1  16   6  361.56   16.59
  -2 -16  -6   -2.35    3.52
   2 -16   6    0.88    3.67
  -2  16  -6    6.04    3.34
   2  16   6   -1.31    2.98
  -2  16  -6    3.96    3.37
  -3 -16  -6  628.19   21.49
  -3 -16  -6  616.20   22.25
   3 -16   6  660.12   24.88
   3  16   6  573.52   24.80
  -3  16  -6  622.08   21.87
  -3  16  -6  641.86   21.95
   4 -16   6   23.62    6.55
  -4 -16  -6   22.04    5.40
  -4 -16  -6   23.01    5.82
  -4  16  -6   23.25    5.48
   4  16   6   21.72    6.79
   5 -16   6   85.00   11.43
  -5 -16  -6   78.92    9.71
  -5 -16  -6   78.90    9.14
  -5  16  -6   76.24    9.50
   5  16   6   60.98   10.55
  -6 -16  -6   11.15    6.03
   6 -16   6   -2.09    5.32
  -6  16  -6    2.35    4.62
   6  16   6    0.53    5.65
   6 -17  -6   19.78    7.23
  -6 -17   6   13.66    7.08
  -6  17   6    8.98    5.83
   6  17  -6   17.87    7.22
  -5 -17   6   35.05    7.86
   5 -17  -6   40.72    8.64
   5  17  -6   33.74    7.94
  -5  17   6   32.66    7.45
   4 -17  -6   54.29    9.07
  -4 -17   6   53.53    8.33
  -4  17   6   64.11    8.69
   4  17  -6   59.92    9.18
   3 -17  -6  458.64   21.15
  -3 -17   6  480.74   19.17
  -3  17   6  460.67   19.40
   3  17  -6  513.95   21.73
  -2 -17   6   10.45    4.18
   2 -17  -6   17.63    5.41
  -2  17   6   23.38    5.36
   2  17  -6   26.70    5.94
   1 -17  -6  148.54   10.81
  -1 -17   6  167.40   10.20
  -1 -17   6  169.58   10.09
  -1  17   6  187.87   11.65
  -1  17   6  155.91    9.21
   1  17  -6  168.96   10.96
   0 -17   6  246.70   12.82
   0 -17  -6  241.53   13.39
   0  17  -6  252.69   13.00
   0  17   6  269.01   14.20
  -1 -17  -6  441.79   18.16
   1 -17   6  427.20   17.93
  -1  17  -6  388.59   15.80
   1  17   6  387.51   17.93
  -1  17  -6  396.73   16.33
   2 -17   6   10.41    4.69
  -2 -17  -6    6.50    4.85
  -2  17  -6   13.71    4.25
  -2  17  -6    5.62    3.60
   2  17   6    8.41    4.34
  -3 -17  -6  266.40   14.33
   3 -17   6  278.92   15.86
  -3 -17  -6  274.26   13.41
  -3  17  -6  273.08   13.88
   3  17   6  267.49   16.46
  -4 -17  -6   65.04    8.79
   4 -17   6   63.22   10.02
  -4 -17  -6   64.58    8.54
   4  17   6   45.93    8.88
  -4  17  -6   70.09    8.50
  -5 -17  -6  227.04   13.92
  -5 -17  -6  216.68   14.35
   5 -17   6  220.32   16.44
  -5  17  -6  236.78   14.66
   5  17   6  244.30   18.25
   6 -17   6    1.12    5.93
  -6 -17  -6    3.85    5.18
  -6  17  -6   -7.64    4.00
   6  17   6   -0.65    6.46
   6 -18  -6  147.57   16.54
  -6 -18   6  167.09   14.79
   6  18  -6  142.31   16.09
  -6  18   6  145.83   13.86
  -5 -18   6   70.57   10.08
   5 -18  -6   61.80   10.55
   5  18  -6   65.10   10.76
  -5  18   6   60.79    9.69
  -4 -18   6   41.78    7.66
   4 -18  -6   33.67    7.99
   4  18  -6   22.28    6.69
  -4  18   6   25.13    6.63
   3 -18  -6  103.83   11.23
  -3 -18   6  133.51   10.47
  -3  18   6  138.03   11.26
   3  18  -6  148.07   12.17
   2 -18  -6  452.02   19.99
  -2 -18   6  457.83   18.07
   2  18  -6  435.83   19.34
  -2  18   6  442.55   18.80
  -1 -18   6  380.53   15.26
  -1 -18   6  379.90   15.60
   1 -18  -6  334.65   16.73
  -1  18   6  366.83   16.91
   1  18  -6  326.85   16.11
   0 -18  -6   34.35    7.02
   0 -18   6   25.56    5.47
   0  18   6   37.83    6.73
   0  18  -6   38.07    6.20
  -1 -18  -6   -3.24    3.41
   1 -18   6    1.14    3.49
  -1  18  -6    5.11    3.16
   1  18   6    1.60    3.69
  -1  18  -6    5.56    3.86
  -2 -18  -6  495.07   20.19
   2 -18   6  449.06   19.87
   2  18   6  440.20   20.63
  -2  18  -6  470.87   18.69
  -2  18  -6  452.67   18.09
  -3 -18  -6   59.38    8.68
   3 -18   6   68.28    9.86
   3  18   6   84.36   11.37
  -3  18  -6   76.45    8.91
  -4 -18  -6    4.01    4.80
   4 -18   6   17.13    6.57
  -4 -18  -6   11.48    4.75
   4  18   6   12.24    6.36
  -4  18  -6   16.34    5.55
  -5 -18  -6   96.81   11.49
   5 -18   6   93.05   12.66
  -5 -18  -6   94.29   10.38
   5  18   6  111.21   14.44
  -5  18  -6  130.02   11.38
  -6 -18  -6  228.76   16.49
  -6 -19   6   72.90   14.64
  -6  19   6   55.86    9.94
   6  19  -6   60.18   11.97
   5 -19  -6    5.48    6.22
  -5 -19   6   -4.62    4.86
  -5  19   6   18.48    6.21
   5  19  -6    2.04    4.99
  -4 -19   6  387.51   18.67
   4 -19  -6  382.52   21.12
  -4  19   6  366.54   18.52
   4  19  -6  419.32   20.90
   3 -19  -6   16.77    5.89
  -3 -19   6   21.81    5.95
   3  19  -6   24.43    6.75
  -3  19   6   19.73    5.98
   2 -19  -6   62.76    8.94
  -2 -19   6   72.56    8.29
  -2  19   6   68.10    8.99
   2  19  -6   80.69    9.73
   1 -19  -6    0.10    3.34
  -1 -19   6    3.60    3.50
  -1  19   6    2.99    3.77
   1  19  -6    1.92    3.12
   0 -19   6  522.67   20.60
   0 -19  -6  565.01   22.43
   0  19  -6  525.83   20.51
   0  19   6  581.33   22.46
  -1 -19  -6   10.10    4.66
   1 -19   6   16.67    5.16
  -1  19  -6   10.57    4.03
   1  19   6    6.70    4.41
  -1  19  -6    9.89    4.50
  -2 -19  -6   34.78    6.98
   2 -19   6   42.52    7.47
  -2  19  -6   36.68    6.29
   2  19   6   32.67    7.47
   3 -19   6   43.03    8.17
  -3 -19  -6   52.20    8.32
  -3  19  -6   51.83    7.93
   3  19   6   81.15   11.29
   4 -19   6  459.54   22.34
  -4 -19  -6  403.61   19.07
  -4  19  -6  390.57   18.73
   4  19   6  406.19   23.10
  -5 -19  -6    2.38    4.58
  -5 -19  -6   -4.24    4.59
   5 -19   6    3.17    5.80
  -5  19  -6    1.90    4.58
   5  19   6    0.30    5.94
  -6  20   6   99.31   13.01
  -5 -20   6   23.39    7.06
   5 -20  -6   22.28    7.64
  -5  20   6    7.21    5.78
   5  20  -6   16.02    6.79
   4 -20  -6   20.86    7.18
  -4 -20   6   14.28    6.11
  -4  20   6   17.67    6.63
   4  20  -6   21.17    7.34
  -3 -20   6   19.61    5.85
   3 -20  -6    8.63    5.82
  -3  20   6   20.12    6.02
   3  20  -6    8.03    5.27
   2 -20  -6  379.45   19.33
  -2 -20   6  404.01   17.41
   2  20  -6  392.47   18.80
  -2  20   6  416.54   18.96
  -1 -20   6  115.04    9.19
   1 -20  -6  118.48   12.49
   1  20  -6  106.98   11.10
  -1  20   6  112.46   11.08
   0 -20   6   83.79    8.95
   0 -20  -6   86.29   10.01
   0  20  -6   75.71    8.73
   0  20   6   87.46   10.25
  -1 -20  -6   -1.52    4.06
   1 -20   6   -0.38    3.58
   1  20   6   -0.05    3.81
  -1  20  -6    5.11    4.81
   2 -20   6  465.54   20.91
  -2 -20  -6  464.25   20.55
   2  20   6  469.60   22.22
  -2  20  -6  456.04   19.17
   3 -20   6   15.06    6.36
  -3 -20  -6   24.39    6.29
  -3  20  -6   24.39    6.68
   3  20   6   26.62    7.60
   4 -20   6    2.29    5.42
  -4 -20  -6   -0.21    4.66
   4  20   6    3.37    6.36
  -4  20  -6   -0.79    3.84
  -5 -20  -6    2.22    4.52
  -5 -20  -6   -1.86    5.07
   5 -20   6    5.28    6.45
   5  20   6   14.50    7.94
  -5  20  -6   -0.48    4.52
  -5 -21   6   15.82    7.20
   5 -21  -6   18.09    7.80
   5  21  -6   18.93    7.54
  -5  21   6   21.64    7.04
  -4 -21   6  114.81   12.24
   4 -21  -6  106.39   13.24
   4  21  -6  124.75   14.15
  -4  21   6  115.25   12.78
   3 -21  -6  128.05   14.06
  -3 -21   6  138.76   11.62
  -3  21   6  137.28   13.41
   3  21  -6  129.74   13.56
   2 -21  -6   -2.97    3.38
  -2 -21   6    0.55    3.91
  -2  21   6    7.71    4.77
   2  21  -6   -2.50    3.70
   1 -21  -6   37.07    7.59
  -1 -21   6   46.16    6.93
  -1  21   6   37.75    7.36
   1  21  -6   53.81    8.40
   0 -21   6  222.66   13.32
   0 -21  -6  206.42   14.09
   0  21  -6  224.63   13.26
   0  21   6  230.83   14.96
   1 -21   6  114.19   11.45
  -1 -21  -6  132.77   11.60
   1  21   6  117.32   12.38
  -2 -21  -6   11.09    5.41
   2 -21   6   15.47    6.10
  -2  21  -6    8.44    5.01
   2  21   6   15.08    6.18
   3 -21   6  127.72   13.55
  -3 -21  -6  149.88   12.04
  -3  21  -6  104.33   11.23
   3  21   6  127.52   14.41
   4 -21   6  154.50   15.51
  -4 -21  -6  154.57   13.13
   4  21   6  144.19   16.71
  -4  21  -6  148.75   14.27
  -5 -21  -6  149.23   13.32
  -5  21  -6  133.33   15.65
   5 -22  -6  140.39   15.83
  -5  22   6  166.34   15.53
   5  22  -6  114.43   18.44
   4 -22  -6   14.98    6.63
  -4 -22   6   14.04    6.06
  -4  22   6   15.54    6.51
   4  22  -6   19.97    7.09
   3 -22  -6  121.52   13.73
  -3 -22   6  102.92   11.31
   3  22  -6  106.92   12.38
  -3  22   6  107.14   11.98
   2 -22  -6   15.43    6.33
  -2 -22   6   12.96    5.27
   2  22  -6   34.40    7.54
  -2  22   6   23.37    6.26
  -1 -22   6  416.17   18.53
   1 -22  -6  421.60   20.58
   1  22  -6  453.92   20.14
  -1  22   6  390.08   19.60
   0 -22  -6    0.14    4.34
   0  22   6   -2.45    3.82
  -1 -22  -6   60.60    9.47
   1 -22   6   69.11    9.05
   1  22   6   67.34   10.22
   2 -22   6   61.81    9.61
  -2 -22  -6   32.06    7.64
  -2  22  -6   40.39    7.65
   2  22   6   23.11    7.47
   3 -22   6  273.62   17.73
  -3 -22  -6  250.11   16.35
   3  22   6  241.78   18.38
  -3  22  -6  260.47   15.48
  -4 -22  -6   -1.07    5.08
   4 -22   6   -4.01    5.11
  -4  22  -6   -5.28    4.39
   4  22   6   -6.61    5.58
   5 -23  -6   12.08    7.68
   4 -23  -6    2.55    5.69
  -4 -23   6    6.90    5.80
  -4  23   6    5.72    5.85
   4  23  -6    2.50    5.39
   3 -23  -6  257.19   17.89
  -3 -23   6  263.54   15.61
   3  23  -6  297.37   18.09
  -3  23   6  271.57   17.11
  -2 -23   6    9.14    5.22
   2 -23  -6    1.94    5.10
   2  23  -6   14.13    5.67
  -2  23   6   11.52    5.70
   1 -23  -6   38.85    8.44
   1  23  -6   41.32    7.63
  -1  23   6   52.75    9.13
   0 -23  -6   16.85    6.42
   0  23   6   20.63    6.73
  -1 -23  -6  195.30   14.81
   1 -23   6  203.73   14.56
   1  23   6  218.83   15.61
  -2 -23  -6    4.58    5.54
   2 -23   6    6.02    5.34
  -2  23  -6   -3.81    4.62
   2  23   6    5.29    5.21
  -3 -23  -6   74.79   10.53
   3 -23   6   73.19   11.21
  -3  23  -6   79.79   10.58
   3  23   6   71.82   12.32
   4 -23   6   21.57   10.57
  -4 -23  -6    8.54    6.26
  -4  23  -6   16.96    6.68
  -4 -24   6   23.45    9.77
   4 -24  -6   16.56    7.36
  -4  24   6   10.43    7.26
   4  24  -6   14.81    7.20
   3 -24  -6    6.67    5.73
  -3 -24   6    6.05    5.64
   3  24  -6    6.64    5.52
  -3  24   6    9.06    5.63
  -2 -24   6   92.32   10.74
   2 -24  -6  108.79   13.55
   2  24  -6  103.50   12.50
  -2  24   6  111.64   12.38
   1 -24  -6   96.62   11.91
  -1  24   6   70.28   10.25
   0 -24  -6   -4.30    4.32
   0  24   6    4.05    5.19
  -1 -24  -6   49.78    9.11
   1 -24   6   42.37   10.65
   1  24   6   58.09    9.56
   2 -24   6  114.58   13.12
  -2 -24  -6  129.82   13.97
   2  24   6  101.54   13.15
   3 -24   6  184.69   15.48
  -3 -24  -6  150.34   15.28
  -3  24  -6  159.18   15.35
   3  24   6  147.31   16.54
  -3 -25   6   21.77    7.06
   3 -25  -6   30.46    8.75
   3  25  -6   21.94    7.74
  -3  25   6   10.92    6.77
  -2 -25   6   14.97    6.36
   2 -25  -6    5.22    5.50
   2  25  -6   10.26    8.64
  -2  25   6   11.78    5.87
   1 -25  -6   23.01    7.47
  -1  25   6   13.00    5.71
   0  25   6  314.20   19.07
  -1 -25  -6   22.63    7.42
   1  25   6   22.12    7.03
  -2 -25  -6   22.02    7.89
   2 -25   6   13.48    6.86
   2  25   6   17.16    7.56
   3 -25   6    3.04    6.13
  -3  25  -6    0.84    5.53
   3  26  -6    9.06    6.16
  -2 -26   6  206.95   14.90
   2 -26  -6  193.63   21.43
   1 -26  -6    4.33    5.81
  -1  26   6   -2.10    4.58
   0 -26  -6   38.39    9.18
   0  26   6   22.33    7.40
   2 -26   6  217.58   16.47
   8   0  -7    2.54    5.15
  -7   0   7  370.31   17.15
   7   0  -7  370.63   20.02
  -6   0   7   -3.62    3.07
   6   0  -7   -3.85    3.17
  -5   0   7  183.95   10.66
   5   0  -7  219.21   11.80
   5   0  -7  217.55   13.30
   4   0  -7   -2.57    2.34
  -4   0   7    1.86    2.70
   4   0  -7   -1.46    2.38
  -3   0   7 1339.69   34.57
   3   0  -7 1406.47   35.12
   3   0  -7 1369.99   36.79
   2   0  -7    4.20    2.38
  -2   0   7    0.96    2.26
   2   0  -7    3.74    2.59
  -1   0   7 1147.13   29.35
   1   0  -7 1176.08   30.63
   1   0  -7 1131.12   29.65
  -1   0   7 1163.36   25.91
   0   0   7    1.41    1.37
   0   0  -7    1.91    2.47
   0   0  -7    0.85    1.47
   0   0   7    1.73    1.95
   1   0   7  750.73   21.83
  -1   0  -7  748.12   22.14
   1   0   7  775.83   21.16
  -1   0  -7  778.26   19.61
  -2   0  -7   -3.34    1.80
   2   0   7    0.48    2.35
   2   0   7    3.50    2.33
   3   0   7 1173.88   32.82
   3   0   7 1191.68   31.68
  -3   0  -7 1164.15   31.73
  -4   0  -7    0.67    2.90
   4   0   7   -3.67    3.13
   4   0   7    0.61    2.23
  -5   0  -7  482.69   19.03
  -6   0  -7    1.15    3.68
  -7   0  -7  354.06   18.54
   8  -1  -7    7.49    5.92
   8   1  -7   15.75    6.99
  -7  -1   7   58.84    7.72
   7  -1  -7   54.57    9.50
   7   1  -7   54.72    9.35
  -7   1   7   50.04    7.71
   6  -1  -7   55.62    8.74
  -6  -1   7   68.79    7.62
   6   1  -7   65.51    8.48
  -6   1   7   50.87    7.24
   6   1  -7   55.40    8.73
   5  -1  -7  382.62   17.91
  -5  -1   7  371.16   15.31
   5  -1  -7  385.59   15.74
   5   1  -7  422.77   18.67
   5   1  -7  391.05   16.59
  -5   1   7  388.75   15.70
   4  -1  -7   15.40    3.82
  -4  -1   7   13.12    3.65
   4  -1  -7    7.51    3.26
   4   1  -7    9.77    3.64
  -4   1   7   18.84    4.15
   4   1  -7    9.78    3.55
  -3  -1   7  741.13   21.58
   3  -1  -7  700.45   23.34
   3  -1  -7  773.12   21.86
   3   1  -7  743.62   22.32
  -3   1   7  749.71   21.88
   3   1  -7  729.62   23.56
  -2  -1   7 1077.04   27.54
   2  -1  -7 1032.59   27.68
   2  -1  -7 1007.53   28.43
   2   1  -7 1000.31   27.86
  -2   1   7 1052.99   27.36
   2   1  -7 1057.33   28.79
  -1  -1   7 1582.29   38.23
   1  -1  -7 1678.59   39.04
   1  -1  -7 1561.32   39.10
  -1  -1   7 1630.53   34.19
   1   1  -7 1566.98   38.37
  -1   1   7 1549.84   37.99
   1   1  -7 1568.13   39.43
  -1   1   7 1583.61   34.97
   0  -1  -7    4.61    2.01
   0  -1   7   12.73    3.04
   0  -1   7   10.62    2.14
   0  -1  -7    8.22    3.02
   0   1   7    6.21    2.56
   0   1  -7    9.83    3.17
   0   1   7   10.81    2.34
   0   1  -7   10.92    2.36
   1  -1   7 1142.33   28.74
   1  -1   7 1166.97   30.07
  -1  -1  -7 1132.03   27.55
  -1  -1  -7 1131.90   29.88
  -1   1  -7 1124.55   30.39
   1   1   7 1145.71   28.96
   1   1   7 1168.50   29.77
  -1   1  -7 1170.32   27.23
   2  -1   7  245.33   10.92
  -2  -1  -7  264.09   11.25
   2  -1   7  250.78   11.11
  -2  -1  -7  262.79    8.63
  -2   1  -7  242.23   11.20
   2   1   7  257.91   10.96
   2   1   7  256.44   11.38
   3  -1   7  771.57   23.31
  -3  -1  -7  760.18   23.11
   3  -1   7  768.56   24.09
   3   1   7  762.32   22.81
   3   1   7  786.46   24.63
  -3   1  -7  755.70   23.32
  -4  -1  -7   32.50    5.58
   4  -1   7   42.27    5.96
  -4   1  -7   38.59    5.81
   4   1   7   31.94    5.87
   4   1   7   46.94    5.96
   5  -1   7  197.12   11.57
  -5  -1  -7  215.61   12.28
  -5   1  -7  212.57   12.02
   5   1   7  203.20   13.49
  -6  -1  -7  352.90   17.25
  -6   1  -7  356.16   17.12
  -7  -1  -7  135.09   13.28
  -7   1  -7  129.72   12.87
  -8   1  -7    3.12    6.11
   8  -2  -7  178.24   15.77
  -8   2   7  207.43   14.60
   8   2  -7  200.42   16.26
  -7  -2   7  112.81   11.97
   7  -2  -7  107.84   12.63
   7   2  -7  117.38   13.47
  -7   2   7  111.37   11.08
   6  -2  -7   36.59    7.46
  -6  -2   7   44.86    6.57
  -6   2   7   40.24    6.84
   6   2  -7   28.82    6.34
   6   2  -7   44.08    7.86
   5  -2  -7  116.51   10.06
  -5  -2   7  113.13    8.65
  -5   2   7  122.15    8.98
   5   2  -7  131.71    9.63
   5   2  -7  125.07   10.31
   4  -2  -7  982.65   27.15
  -4  -2   7  973.80   27.08
   4  -2  -7  983.36   30.20
   4   2  -7 1004.68   28.76
   4   2  -7  939.05   29.68
  -4   2   7  943.56   27.41
   3  -2  -7  340.08   14.71
   3  -2  -7  382.55   13.39
  -3  -2   7  363.00   13.40
   3   2  -7  358.13   14.96
  -3   2   7  340.33   13.35
   3   2  -7  341.51   13.92
  -2  -2   7   38.23    4.87
   2  -2  -7   39.25    4.73
   2  -2  -7   53.55    6.22
   2   2  -7   50.01    5.68
  -2   2   7   42.01    3.12
  -2   2   7   32.03    4.47
   2   2  -7   40.17    5.25
   1  -2  -7  388.53   14.33
   1  -2  -7  417.93   14.26
  -1  -2   7  442.28   14.32
  -1   2   7  400.89   11.57
   1   2  -7  405.04   13.92
   1   2  -7  390.93   14.71
  -1   2   7  393.92   13.53
   0  -2   7 1275.69   29.38
   0  -2  -7 1271.52   31.33
   0  -2  -7 1275.48   32.32
   0  -2   7 1268.90   32.04
   0   2  -7 1275.40   30.80
   0   2   7 1264.86   30.17
   0   2   7 1262.36   31.58
   0   2  -7 1250.42   33.24
  -1  -2  -7  571.47   18.09
   1  -2   7  603.76   17.38
   1  -2   7  592.26   18.50
  -1  -2  -7  595.71   16.60
  -1   2  -7  602.07   19.22
  -1   2  -7  608.55   15.82
   1   2   7  601.30   17.86
   1   2   7  579.94   17.99
  -2  -2  -7   68.38    4.45
  -2  -2  -7   84.29    6.37
   2  -2   7   69.61    6.10
   2  -2   7   72.03    6.10
  -2   2  -7   64.63    6.53
   2   2   7   78.28    6.55
   2   2   7   79.00    6.00
   3  -2   7  285.15   12.59
  -3  -2  -7  292.01   12.45
  -3   2  -7  283.41   12.67
   3   2   7  278.14   11.71
   3   2   7  287.37   13.56
  -4  -2  -7 1005.78   29.32
   4  -2   7 1026.89   29.73
  -4   2  -7  995.30   29.36
   4   2   7 1012.50   28.38
   4   2   7  985.73   31.18
  -5  -2  -7   32.75    6.16
   5  -2   7   21.09    5.11
  -5   2  -7   33.14    6.25
   5   2   7   33.77    7.09
  -6  -2  -7   16.29    5.47
  -6   2  -7    5.93    4.70
  -7  -2  -7  178.78   13.94
  -7   2  -7  211.41   14.35
  -8   2  -7   99.15   13.54
   8  -3  -7   15.01    6.73
  -8   3   7    6.76    5.49
   7  -3  -7   15.22    5.93
   7   3  -7    8.58    5.96
  -7   3   7    8.36    4.68
  -6  -3   7  497.22   18.83
   6  -3  -7  531.96   22.71
  -6   3   7  513.09   20.06
   6   3  -7  513.18   21.44
   6   3  -7  481.28   22.07
   5  -3  -7    2.34    3.74
  -5  -3   7    9.15    3.82
   5   3  -7    8.59    4.16
   5   3  -7   20.70    5.72
  -5   3   7   12.38    4.08
   4  -3  -7    0.80    2.90
   4  -3  -7    0.40    2.61
  -4  -3   7    5.25    2.93
  -4   3   7    6.21    3.18
   4   3  -7    3.71    2.98
   4   3  -7    4.19    3.09
   3  -3  -7    4.07    2.88
  -3  -3   7    1.72    2.32
   3  -3  -7   -0.03    1.94
   3   3  -7    1.38    2.47
  -3   3   7    5.23    2.83
   3   3  -7    1.44    2.51
   2  -3  -7 2462.79   57.13
   2  -3  -7 2371.07   54.87
  -2  -3   7 2405.28   55.06
   2   3  -7 2400.01   56.50
   2   3  -7 2426.03   56.79
  -2   3   7 2385.86   55.11
  -2   3   7 2476.89   51.85
   1  -3  -7    0.09    2.14
   1  -3  -7    3.20    2.05
  -1  -3   7    1.02    2.14
  -1   3   7    3.75    2.22
   1   3  -7    0.89    1.86
   1   3  -7    0.58    2.34
  -1   3   7    2.44    1.48
   0  -3  -7  150.26    7.94
   0  -3  -7  140.48    7.35
   0  -3   7  138.05    7.81
   0   3  -7  146.79    6.90
   0   3  -7  127.20    8.37
   0   3   7  137.05    7.28
   0   3   7  126.95    6.61
  -1  -3  -7  119.00    7.17
   1  -3   7  117.40    7.50
  -1  -3  -7  122.94    6.35
   1   3   7  114.17    6.88
   1   3   7  120.88    6.98
  -1   3  -7  124.70    8.09
  -2  -3  -7 2177.47   50.18
  -2  -3  -7 2154.40   47.30
   2  -3   7 2135.37   50.91
  -2   3  -7 2091.72   50.93
   2   3   7 2203.34   51.46
   2   3   7 2061.10   49.61
  -3  -3  -7   20.57    4.33
   3  -3   7   24.08    4.51
   3   3   7   18.94    4.54
   3   3   7   18.66    3.59
  -3   3  -7   23.45    4.59
  -4  -3  -7    2.49    2.99
   4  -3   7    1.61    2.96
  -4   3  -7    1.52    3.21
   4   3   7    4.95    3.81
  -5  -3  -7   24.17    5.55
   5  -3   7   36.93    6.36
   5   3   7   33.43    6.74
  -5   3  -7   29.36    5.95
  -6  -3  -7  728.96   26.74
  -6   3  -7  748.50   26.42
   6   3   7  768.54   29.96
  -7  -3  -7   20.06    6.85
  -7   3  -7   12.85    5.97
  -8   3  -7    0.95    5.57
   8  -4  -7  173.61   15.33
  -8  -4   7  183.68   15.05
  -8   4   7  184.84   14.23
   7  -4  -7   21.49    6.65
   7   4  -7   35.44    7.85
  -7   4   7   35.13    7.11
   7   4  -7   28.85    7.62
   6  -4  -7   61.77    9.22
  -6  -4   7   54.70    6.98
   6   4  -7   77.49   10.34
  -6   4   7   54.23    7.73
   6   4  -7   68.88    9.00
   5  -4  -7   65.54    8.75
  -5  -4   7   63.25    6.95
   5   4  -7   71.06    8.98
  -5   4   7   75.48    8.13
   5   4  -7   59.82    8.02
   4  -4  -7 1031.87   31.56
  -4  -4   7  988.77   27.83
  -4   4   7 1047.02   29.39
   4   4  -7 1051.85   31.62
   4   4  -7 1024.55   30.42
   3  -4  -7  157.54    7.73
   3  -4  -7  141.03    9.32
  -3  -4   7  133.01    7.97
  -3   4   7  135.49    8.16
   3   4  -7  136.20    9.12
   3   4  -7  145.56    9.16
  -2  -4   7   24.29    4.04
   2  -4  -7   26.28    3.86
   2  -4  -7   25.61    4.50
   2   4  -7   18.32    3.92
  -2   4   7   20.84    3.89
   2   4  -7   15.79    3.66
  -2   4   7   20.69    2.83
   1  -4  -7  206.95    9.64
  -1  -4   7  210.87    9.52
   1  -4  -7  211.52    9.84
  -1   4   7  199.83    8.97
  -1   4   7  199.57    7.86
   1   4  -7  210.04   10.42
   1   4  -7  215.59    9.45
   0  -4  -7 2553.54   57.52
   0  -4  -7 2576.00   57.66
   0  -4   7 2530.25   58.06
   0   4  -7 2608.97   56.39
   0   4   7 2564.03   56.63
   0   4   7 2475.57   56.94
   0   4  -7 2572.03   59.67
   1  -4   7  429.08   15.12
  -1  -4  -7  429.77   14.48
  -1  -4  -7  427.34   13.75
  -1   4  -7  408.91   15.74
   1   4   7  447.27   14.89
   1   4   7  430.59   14.33
  -2  -4  -7   12.66    3.17
   2  -4   7    9.51    3.24
  -2  -4  -7   15.35    2.77
   2   4   7   14.23    3.19
   2   4   7    6.42    3.11
  -2   4  -7    9.25    3.53
   3  -4   7  208.87   11.04
  -3  -4  -7  205.91   10.44
   3   4   7  214.52   11.68
  -3   4  -7  214.68   11.05
   3   4   7  206.84    9.66
   4  -4   7  643.75   22.36
  -4  -4  -7  648.31   21.86
   4   4   7  636.52   23.70
  -4   4  -7  623.02   21.70
  -5  -4  -7   38.24    6.52
   5  -4   7   46.41    7.06
  -5   4  -7   42.74    7.03
   5   4   7   37.09    7.12
   6  -4   7   31.17    6.70
  -6  -4  -7   32.78    7.05
  -6   4  -7   35.62    6.94
   6   4   7   35.41    7.97
  -7  -4  -7   90.43   11.27
  -7   4  -7   81.96   10.26
  -8   4  -7  308.18   18.77
  -8  -5   7   11.52    6.69
   8  -5  -7    8.70    6.38
  -8   5   7    2.46    5.66
   7  -5  -7   78.19   11.24
   7   5  -7   60.93    9.87
  -7   5   7   92.08   10.54
   6  -5  -7  318.56   17.24
  -6  -5   7  290.72   14.13
  -6   5   7  281.88   14.93
   6   5  -7  290.19   16.69
   6   5  -7  270.51   15.96
   5  -5  -7  471.42   20.88
  -5  -5   7  494.13   17.39
  -5   5   7  530.83   19.36
   5   5  -7  473.63   19.84
   5   5  -7  485.26   20.74
  -4  -5   7   41.41    5.47
   4  -5  -7   40.59    6.51
  -4   5   7   38.74    5.76
   4   5  -7   42.98    6.89
   4   5  -7   38.84    6.11
   3  -5  -7  256.56   12.67
  -3  -5   7  239.29   10.75
   3   5  -7  259.57   12.45
  -3   5   7  235.07    9.21
   3   5  -7  246.81   12.27
  -3   5   7  249.47   11.21
   2  -5  -7 1011.25   28.62
   2  -5  -7 1006.85   25.98
  -2  -5   7  981.91   26.76
  -2   5   7  994.93   26.89
  -2   5   7 1026.86   24.73
   2   5  -7  991.23   28.34
   2   5  -7 1001.29   28.16
   1  -5  -7  422.25   14.64
   1  -5  -7  437.23   15.57
  -1  -5   7  443.88   15.02
   1   5  -7  432.32   14.72
   1   5  -7  451.84   16.24
  -1   5   7  425.01   14.32
  -1   5   7  447.36   13.42
   0  -5  -7   41.02    4.82
   0  -5  -7   50.15    5.36
   0  -5   7   35.16    4.68
   0   5  -7   45.70    4.55
   0   5  -7   39.55    5.39
   0   5   7   35.27    4.32
   0   5   7   41.24    4.50
   1  -5   7 1422.22   36.48
  -1  -5  -7 1393.43   34.52
  -1  -5  -7 1444.10   35.20
   1   5   7 1439.86   36.15
  -1   5  -7 1446.16   32.47
   1   5   7 1440.84   35.02
  -1   5  -7 1491.43   37.78
   2  -5   7 1201.32   33.00
  -2  -5  -7 1239.04   31.94
  -2  -5  -7 1301.51   30.61
  -2   5  -7 1236.37   33.66
   2   5   7 1199.38   31.33
   2   5   7 1284.30   33.73
   3  -5   7  468.19   17.84
  -3  -5  -7  479.33   17.03
  -3   5  -7  487.33   17.88
   3   5   7  490.34   18.97
  -4  -5  -7   95.86    8.02
   4  -5   7   95.84    8.51
   4   5   7  103.01   10.20
  -4   5  -7   79.37    8.43
   5  -5   7  189.43   12.30
  -5  -5  -7  192.29   12.03
  -5   5  -7  189.80   11.89
   5   5   7  190.52   13.75
  -6  -5  -7  108.38   11.35
   6  -5   7  126.50   10.98
   6   5   7  129.50   13.92
  -6   5  -7  123.49   11.82
  -7  -5  -7  115.10   12.84
  -7   5  -7   94.94   11.34
   7   5   7   91.18   13.22
  -8   5  -7   13.64    6.87
   8  -6  -7   20.74    7.33
  -8  -6   7   13.43    6.61
  -8   6   7    6.57    6.36
   8   6  -7    8.65    6.69
  -7  -6   7  299.24   17.70
   7  -6  -7  271.08   17.87
   7   6  -7  302.24   18.46
  -7   6   7  288.28   16.28
   6  -6  -7    1.50    3.94
  -6   6   7    7.42    4.57
   6   6  -7    6.07    4.84
   6   6  -7   -2.46    3.84
  -5  -6   7  327.44   13.69
   5  -6  -7  329.93   17.02
   5   6  -7  281.51   15.67
   5   6  -7  354.67   16.81
  -5   6   7  312.83   14.75
  -4  -6   7   73.66    7.04
   4  -6  -7   70.85    8.97
   4   6  -7   81.95    8.83
   4   6  -7   73.57    8.70
  -4   6   7   63.06    7.01
   3  -6  -7  872.85   27.31
  -3  -6   7  851.72   24.31
  -3   6   7  846.75   25.16
  -3   6   7  873.99   22.88
   3   6  -7  891.32   27.11
   3   6  -7  905.31   27.27
   2  -6  -7    5.46    2.80
  -2  -6   7    6.01    2.80
  -2   6   7    3.98    2.06
   2   6  -7    3.96    2.78
  -2   6   7    1.60    2.31
   2   6  -7    6.08    2.89
   1  -6  -7 1045.64   28.28
  -1  -6   7 1016.82   27.36
   1  -6  -7  987.98   26.70
  -1   6   7 1011.28   26.71
   1   6  -7 1055.57   29.20
  -1   6   7 1017.79   25.86
   1   6  -7 1025.27   27.29
   0  -6   7  132.83    7.85
   0  -6  -7  131.16    7.67
   0  -6  -7  154.86    7.61
   0   6   7  138.07    7.17
   0   6   7  126.63    7.09
   0   6  -7  132.42    6.70
   0   6  -7  147.86    8.92
   0   6  -7  141.54    5.64
  -1  -6  -7 1368.36   33.38
   1  -6   7 1335.10   34.83
  -1  -6  -7 1345.71   33.31
   1   6   7 1308.28   32.91
   1   6   7 1355.25   34.61
  -1   6  -7 1388.50   35.90
  -2  -6  -7   40.50    4.96
   2  -6   7   33.68    5.30
  -2  -6  -7   47.51    4.91
  -2   6  -7   53.82    6.53
   2   6   7   51.98    5.46
   2   6   7   51.35    6.48
   3  -6   7  360.81   15.34
  -3  -6  -7  365.76   12.65
  -3  -6  -7  323.27   13.79
  -3   6  -7  345.94   14.88
   3   6   7  351.93   15.67
  -4  -6  -7   91.09    8.06
   4  -6   7   97.18    8.68
  -4   6  -7  101.81    8.71
   4   6   7  116.46   10.09
  -5  -6  -7  205.29   12.76
   5  -6   7  251.56   14.39
   5   6   7  256.04   15.91
  -5   6  -7  231.02   13.42
  -6  -6  -7   49.70    8.20
   6  -6   7   46.92    8.20
  -6   6  -7   44.53    7.95
   6   6   7   49.00    9.20
  -7  -6  -7  303.86   18.08
   7   6   7  335.86   21.00
  -7   6  -7  330.14   17.75
  -8   6  -7    3.14    5.67
  -8  -7   7    0.51    5.44
   8  -7  -7   -3.00    4.98
  -8   7   7   -4.17    4.73
   8   7  -7    0.77    6.12
   7  -7  -7   62.67    9.92
  -7  -7   7   67.71   10.30
  -7   7   7   80.42   10.12
   7   7  -7   86.13   11.78
   6  -7  -7  148.50   12.46
  -6  -7   7  152.46   12.36
   6   7  -7  140.89   12.36
  -6   7   7  142.22   11.30
  -5  -7   7  411.50   15.69
   5  -7  -7  398.41   19.01
   5   7  -7  417.10   19.01
  -5   7   7  423.17   17.47
   5   7  -7  404.44   18.91
  -4  -7   7   38.15    5.14
   4  -7  -7   26.90    5.99
   4   7  -7   34.42    6.26
  -4   7   7   30.18    5.33
   4   7  -7   23.55    5.38
  -3  -7   7  513.41   17.20
   3  -7  -7  515.16   19.61
  -3   7   7  520.19   18.15
   3   7  -7  553.47   20.08
   3   7  -7  532.23   19.39
  -3   7   7  539.31   16.37
   2  -7  -7   45.62    5.88
  -2  -7   7   49.84    5.42
  -2   7   7   53.37    5.84
  -2   7   7   44.26    4.69
   2   7  -7   57.68    6.46
   2   7  -7   44.27    5.98
   1  -7  -7  979.56   26.58
  -1  -7   7 1060.68   27.94
   1  -7  -7 1011.07   28.66
  -1   7   7 1037.18   27.11
   1   7  -7 1064.83   27.91
  -1   7   7 1049.73   26.75
   1   7  -7 1059.89   29.64
   0  -7  -7    7.11    2.68
   0  -7  -7   14.15    3.09
   0  -7   7    6.69    2.33
   0  -7   7   10.78    3.13
   0   7   7   11.69    3.04
   0   7  -7   13.42    3.83
   0   7   7    8.60    2.56
   0   7  -7    8.18    1.88
  -1  -7  -7  803.51   22.45
   1  -7   7  798.42   23.82
  -1  -7  -7  773.41   21.72
   1   7   7  805.96   21.81
   1   7   7  778.55   23.43
  -1   7  -7  795.77   24.53
   2  -7   7  248.07   12.12
  -2  -7  -7  260.33   10.65
  -2  -7  -7  257.04   10.95
   2   7   7  249.93   10.43
  -2   7  -7  252.77   12.53
   2   7   7  266.16   12.61
  -3  -7  -7  650.41   18.70
  -3  -7  -7  567.18   19.64
   3  -7   7  607.72   21.40
  -3   7  -7  560.24   20.56
   3   7   7  638.51   22.70
   4  -7   7    2.37    3.16
  -4  -7  -7   -0.48    2.95
   4   7   7   -1.79    3.01
  -4   7  -7    1.97    3.27
  -5  -7  -7  589.91   22.62
   5  -7   7  599.80   23.66
  -5   7  -7  639.98   22.86
   5   7   7  609.84   25.27
   6  -7   7    6.87    4.35
  -6  -7  -7    6.67    4.71
  -6   7  -7   10.28    5.21
   6   7   7   16.77    6.82
   7  -7   7  181.25   22.94
  -7  -7  -7  165.18   13.97
  -7   7  -7  187.79   14.31
   7   7   7  198.06   16.90
  -8  -8   7   74.28   11.55
   8  -8  -7   72.03   11.95
  -8   8   7   86.05   11.06
   8   8  -7   95.86   13.80
  -7  -8   7  167.22   13.81
   7  -8  -7  167.60   14.53
   7   8  -7  149.54   15.31
  -7   8   7  166.82   13.23
  -6  -8   7    1.10    4.91
   6  -8  -7   11.56    5.75
  -6   8   7    7.68    4.68
   6   8  -7    8.78    5.31
  -5  -8   7   57.65    8.03
   5  -8  -7   62.65    9.13
  -5  -8   7   46.29    6.74
   5   8  -7   58.46    8.67
  -5   8   7   55.66    7.32
   4  -8  -7  394.60   18.04
  -4  -8   7  418.85   15.23
  -4   8   7  404.24   16.42
   4   8  -7  421.81   18.22
   3  -8  -7  718.03   24.78
  -3  -8   7  750.23   22.00
  -3   8   7  756.67   23.09
  -3   8   7  751.53   21.34
   3   8  -7  737.90   24.72
  -2  -8   7   11.69    3.43
   2  -8  -7    7.20    3.36
  -2   8   7   14.56    3.29
   2   8  -7    4.29    3.10
  -2   8   7    7.04    2.96
   1  -8  -7  278.49   10.92
  -1  -8   7  283.33   11.90
  -1  -8   7  278.54   11.14
   1  -8  -7  283.86   12.44
   1   8  -7  292.81   13.07
  -1   8   7  297.51   11.38
  -1   8   7  285.21   11.27
   0  -8  -7 1589.71   36.75
   0  -8   7 1559.60   36.07
   0  -8   7 1582.66   38.93
   0  -8  -7 1497.51   38.43
   0   8   7 1572.85   38.38
   0   8  -7 1520.62   34.59
   0   8   7 1532.15   36.95
   0   8  -7 1528.70   39.75
  -1  -8  -7  274.28   11.54
  -1  -8  -7  274.35   10.79
   1  -8   7  276.95   12.37
   1   8   7  287.79   10.86
  -1   8  -7  289.83   10.21
  -1   8  -7  314.03   13.62
   1   8   7  273.25   12.24
   2  -8   7    4.82    3.09
  -2  -8  -7    5.31    2.57
  -2  -8  -7   13.56    3.39
   2   8   7    7.93    3.46
  -2   8  -7    7.77    3.86
  -3  -8  -7  520.53   18.37
   3  -8   7  542.92   20.16
  -3  -8  -7  553.44   17.33
  -3   8  -7  504.17   19.39
   3   8   7  516.79   20.26
   4  -8   7  569.24   21.94
  -4  -8  -7  565.38   20.48
   4   8   7  554.08   22.92
  -4   8  -7  582.95   21.14
  -5  -8  -7  251.37   14.03
   5  -8   7  251.98   14.80
  -5   8  -7  219.62   13.31
   5   8   7  266.41   16.38
   6  -8   7   -1.35    4.01
  -6  -8  -7    7.51    4.93
  -6   8  -7    7.72    5.07
   6   8   7   -4.03    4.45
  -7  -8  -7   51.00    9.52
   7  -8   7   61.18   10.29
  -7   8  -7   48.22    8.64
   7   8   7   73.07   12.06
  -8  -9   7    0.72    6.64
   8  -9  -7    9.97    6.60
   8   9  -7   27.44    9.39
  -8   9   7   14.58    7.01
   7  -9  -7    0.13    5.00
  -7  -9   7    8.13    5.82
  -7   9   7    1.37    4.91
   7   9  -7    9.44    5.93
   6  -9  -7  314.65   18.01
  -6  -9   7  322.71   17.57
   6   9  -7  306.02   18.29
  -6   9   7  321.29   16.53
  -5  -9   7   12.13    5.21
   5  -9  -7   12.72    5.17
  -5   9   7   27.20    5.85
   5   9  -7   12.07    5.08
  -4  -9   7    8.09    3.25
   4  -9  -7   -0.44    3.21
  -4  -9   7    6.65    3.98
  -4   9   7   10.57    3.92
   4   9  -7    5.71    4.03
  -4   9   7    3.90    3.38
  -3  -9   7  434.22   16.88
  -3  -9   7  440.67   15.42
   3  -9  -7  425.00   18.11
  -3   9   7  426.74   16.20
   3   9  -7  423.40   17.59
  -3   9   7  421.88   15.08
   2  -9  -7 2053.66   51.48
  -2  -9   7 2071.60   48.71
  -2  -9   7 2076.01   49.44
  -2   9   7 2120.40   48.17
   2   9  -7 2044.03   51.31
  -2   9   7 1982.44   48.84
   1  -9  -7  262.13   12.31
  -1  -9   7  299.08   12.10
  -1  -9   7  270.95   11.07
  -1   9   7  278.67   11.47
  -1   9   7  276.46   11.22
   1   9  -7  296.29   13.14
   0  -9  -7   54.63    4.76
   0  -9  -7   40.03    5.30
   0  -9   7   33.79    4.89
   0  -9   7   41.61    4.32
   0   9  -7   39.00    3.79
   0   9   7   46.81    4.79
   0   9  -7   42.11    5.87
   0   9   7   50.99    5.73
   1  -9   7   25.25    4.66
  -1  -9  -7   29.73    4.02
   1   9   7   23.83    3.72
   1   9   7   23.60    4.32
  -1   9  -7   27.78    3.70
  -1   9  -7   27.71    5.12
  -2  -9  -7 1218.25   31.33
  -2  -9  -7 1221.88   31.37
   2  -9   7 1134.81   33.11
   2   9   7 1203.85   34.00
  -2   9  -7 1203.16   33.45
  -2   9  -7 1131.23   30.39
  -3  -9  -7   29.14    5.07
  -3  -9  -7   35.56    5.00
   3  -9   7   31.66    5.96
  -3   9  -7   39.01    6.27
   3   9   7   21.29    5.14
   4  -9   7   10.63    4.28
  -4  -9  -7    7.96    3.67
   4   9   7    3.39    4.50
  -4   9  -7    7.53    4.01
  -5  -9  -7   61.56    8.37
   5  -9   7   65.31    9.16
   5   9   7   46.61    8.24
  -5   9  -7   70.19    8.99
   6  -9   7  375.90   20.21
  -6  -9  -7  397.10   19.34
  -6   9  -7  375.00   18.30
   6   9   7  422.36   22.88
  -7  -9  -7    3.84    5.53
   7  -9   7    5.66    5.54
   7   9   7   -7.30    5.93
  -7 -10   7    0.60    5.85
   7 -10  -7   -3.32    4.80
   7  10  -7    0.64    5.73
  -7  10   7    9.42    5.82
   6 -10  -7   24.23    6.77
  -6 -10   7   41.33    8.01
  -6  10   7   29.32    6.70
   6  10  -7   31.91    7.93
  -5 -10   7    5.87    4.52
   5 -10  -7    8.38    4.91
  -5  10   7    7.84    4.43
   5  10  -7    7.27    4.78
   4 -10  -7  959.62   31.81
  -4 -10   7  946.58   29.94
  -4 -10   7  993.21   27.14
   4  10  -7  950.14   31.51
  -4  10   7  996.10   27.64
  -4  10   7  971.28   29.29
  -3 -10   7   59.26    7.04
   3 -10  -7   44.61    6.84
  -3 -10   7   52.00    5.88
   3  10  -7   60.26    7.73
  -3  10   7   44.03    5.94
  -3  10   7   56.28    6.23
  -2 -10   7    1.25    2.73
  -2 -10   7    4.42    3.00
   2 -10  -7    0.20    2.40
  -2  10   7    3.28    2.64
  -2  10   7    0.24    2.41
   2  10  -7    3.41    2.86
   1 -10  -7    1.84    2.62
  -1 -10   7    5.24    3.02
  -1 -10   7    4.83    2.73
   1  10  -7    6.07    3.08
  -1  10   7    6.37    2.71
  -1  10   7    5.95    2.99
   0 -10  -7 1528.48   38.34
   0 -10  -7 1486.75   35.04
   0 -10   7 1431.64   37.68
   0 -10   7 1486.97   35.12
   0  10   7 1461.80   37.50
   0  10   7 1456.72   35.59
   0  10  -7 1480.93   38.91
   1 -10   7   76.58    7.51
  -1 -10  -7   82.83    6.94
  -1 -10  -7   72.47    5.64
   1  10   7   76.19    7.70
  -1  10  -7   71.07    5.13
   1  10   7   79.32    5.66
  -1  10  -7   70.91    7.60
   2 -10   7    2.23    2.98
  -2 -10  -7    2.39    2.70
  -2 -10  -7    6.08    2.73
  -2  10  -7    3.92    2.49
   2  10   7    1.88    3.04
  -2  10  -7    4.63    3.74
  -3 -10  -7   11.60    3.73
   3 -10   7   11.51    3.97
  -3 -10  -7    9.64    3.59
   3  10   7    9.29    4.32
  -3  10  -7    8.17    3.26
  -3  10  -7    6.28    4.02
  -4 -10  -7  793.44   26.21
   4 -10   7  848.34   28.63
   4  10   7  819.80   29.54
  -4  10  -7  823.02   27.16
  -5 -10  -7   46.22    7.67
   5 -10   7   36.89    7.43
  -5  10  -7   56.99    8.07
   5  10   7   46.61    8.47
   6 -10   7   -3.86    4.41
  -6 -10  -7    3.49    4.54
   6  10   7    3.79    5.53
  -6  10  -7    4.32    4.63
   7 -10   7    3.66    5.71
  -7 -10  -7    2.85    5.65
   7  10   7    1.17    6.09
  -7  10  -7   -2.35    4.40
  -7 -11   7   11.54    6.16
   7 -11  -7   20.36    7.32
  -7  11   7    6.03    5.56
   7  11  -7   18.93    7.25
   6 -11  -7  242.89   16.45
  -6 -11   7  225.17   15.28
   6  11  -7  193.34   15.10
  -6  11   7  176.35   13.29
   5 -11  -7  110.59   12.39
  -5 -11   7  149.83   11.78
  -5  11   7  144.75   11.11
   5  11  -7  132.39   13.19
   4 -11  -7   11.80    4.95
  -4 -11   7    9.54    4.68
  -4  11   7    7.09    3.60
   4  11  -7   10.68    5.11
  -4  11   7   14.75    4.22
  -3 -11   7  322.20   13.12
  -3 -11   7  309.48   14.40
   3 -11  -7  322.75   16.06
  -3  11   7  342.20   13.86
  -3  11   7  332.16   14.23
   3  11  -7  334.90   15.91
   2 -11  -7  596.09   21.54
  -2 -11   7  631.12   19.56
  -2 -11   7  618.62   20.01
  -2  11   7  578.93   19.41
  -2  11   7  603.52   19.47
   2  11  -7  605.52   21.50
  -1 -11   7  512.71   16.70
   1 -11  -7  482.81   18.27
  -1 -11   7  524.17   17.60
  -1  11   7  495.66   16.45
   1  11  -7  494.92   18.47
  -1  11   7  497.39   17.19
   0 -11  -7   12.20    3.64
   0 -11   7   17.94    4.33
   0 -11   7   10.87    2.84
   0  11   7   11.67    3.51
   0  11  -7    8.81    3.51
   0  11   7   14.62    3.15
  -1 -11  -7  236.80   11.50
   1 -11   7  230.66   11.88
  -1 -11  -7  239.61   10.02
  -1  11  -7  227.13    9.56
   1  11   7  258.52   12.41
  -1  11  -7  237.59   12.12
   2 -11   7  965.77   29.41
  -2 -11  -7  961.66   27.39
  -2 -11  -7  949.59   26.62
  -2  11  -7  930.22   28.66
   2  11   7  980.54   30.02
  -2  11  -7  939.71   26.14
   3 -11   7   24.87    5.69
  -3 -11  -7   24.78    5.07
  -3 -11  -7   35.03    5.52
  -3  11  -7   25.36    4.88
   3  11   7   24.37    5.88
  -3  11  -7   25.13    5.72
  -4 -11  -7   -2.53    2.74
   4 -11   7    6.22    4.35
   4  11   7    9.33    4.47
  -4  11  -7    7.71    4.51
  -4  11  -7    3.20    3.40
  -5 -11  -7  239.44   13.99
   5 -11   7  220.74   15.00
  -5  11  -7  225.63   13.35
   5  11   7  210.39   16.21
  -5  11  -7  229.15   13.92
   6 -11   7  301.20   18.24
  -6 -11  -7  276.34   16.51
  -6  11  -7  289.24   15.90
   6  11   7  244.36   18.17
  -6  11  -7  280.98   28.33
  -7 -11  -7   83.88   13.10
   7 -11   7  106.75   13.84
   7  11   7   90.87   14.63
  -7  11  -7   66.53   11.11
   7 -12  -7  147.46   16.28
  -7 -12   7  171.72   14.88
   7  12  -7  143.59   15.96
  -7  12   7  154.27   13.79
  -6 -12   7   17.89    6.44
   6 -12  -7    8.87    5.97
  -6  12   7   15.94    5.95
   6  12  -7    6.79    5.76
   5 -12  -7  130.57   13.74
  -5 -12   7  142.65   11.49
  -5  12   7  116.37   10.39
   5  12  -7  125.62   12.76
  -4 -12   7  153.85   10.92
   4 -12  -7  150.23   11.81
  -4  12   7  146.00    9.71
   4  12  -7  151.19   12.10
  -4  12   7  139.98   10.08
  -3 -12   7  567.01   20.55
   3 -12  -7  544.28   22.09
  -3 -12   7  586.44   19.05
  -3  12   7  569.34   19.65
  -3  12   7  591.98   20.14
   3  12  -7  589.18   22.49
  -2 -12   7   11.98    3.87
   2 -12  -7   20.75    5.08
  -2 -12   7   17.25    4.19
  -2  12   7   15.06    4.13
   2  12  -7   16.55    4.62
  -2  12   7   14.63    3.83
  -1 -12   7  346.00   14.07
  -1 -12   7  358.19   13.42
   1 -12  -7  343.19   15.11
  -1  12   7  357.07   14.27
   1  12  -7  326.34   14.85
  -1  12   7  375.49   13.62
   0 -12   7  341.99   12.13
   0 -12  -7  309.78   13.97
   0 -12   7  322.90   14.02
   0  12  -7  366.04   15.18
   0  12   7  329.69   12.11
   0  12   7  306.79   13.60
   1 -12   7  635.30   21.79
  -1 -12  -7  628.99   21.21
  -1 -12  -7  665.05   19.15
   1  12   7  666.95   22.44
  -1  12  -7  639.98   18.84
  -1  12  -7  639.62   21.71
  -2 -12  -7   25.12    4.53
  -2 -12  -7   18.33    4.58
   2 -12   7   18.59    4.72
   2  12   7   22.86    5.10
  -2  12  -7   22.48    5.11
  -2  12  -7   21.28    3.98
  -3 -12  -7  669.81   22.16
  -3 -12  -7  659.89   21.89
   3 -12   7  691.83   24.80
  -3  12  -7  668.87   21.71
   3  12   7  651.79   25.00
  -3  12  -7  681.87   23.72
  -4 -12  -7   69.40    8.40
  -4 -12  -7   58.06    6.98
   4 -12   7   46.97    8.14
  -4  12  -7   53.64    7.16
   4  12   7   60.39    8.85
  -4  12  -7   53.65    8.07
  -5 -12  -7  315.03   16.51
   5 -12   7  326.36   18.15
  -5  12  -7  314.10   16.32
   5  12   7  318.93   19.58
  -5  12  -7  305.55   15.77
  -6 -12  -7   36.47    7.89
   6 -12   7   18.45    6.88
  -6  12  -7   19.11    5.99
   6  12   7   20.54    7.86
   7 -12   7   83.06   12.66
   7 -13  -7   70.05   11.54
  -7 -13   7   81.31   12.18
   7  13  -7   69.52   12.05
  -7  13   7   60.32   10.65
   6 -13  -7    0.38    5.14
  -6 -13   7    2.82    5.36
  -6  13   7    3.48    4.76
   6  13  -7   -2.88    4.24
   5 -13  -7  356.97   19.64
  -5 -13   7  345.86   17.89
   5  13  -7  348.21   18.96
  -5  13   7  329.62   16.56
   4 -13  -7   -1.93    3.42
  -4 -13   7    4.68    4.05
   4  13  -7    7.29    4.56
  -4  13   7   -0.73    3.53
  -4  13   7    2.20    3.46
   3 -13  -7  325.13   16.74
  -3 -13   7  361.30   14.20
  -3 -13   7  368.99   16.02
  -3  13   7  329.39   14.96
  -3  13   7  356.89   15.27
   3  13  -7  356.69   17.27
  -2 -13   7    0.65    2.84
  -2 -13   7    6.46    3.43
   2 -13  -7    5.80    3.17
  -2  13   7    3.71    2.94
   2  13  -7    8.21    3.75
  -2  13   7    5.28    3.41
   1 -13  -7  709.35   23.62
  -1 -13   7  675.27   21.97
  -1 -13   7  697.87   21.10
   1  13  -7  715.82   23.65
  -1  13   7  670.38   22.20
  -1  13   7  710.74   21.24
   0 -13   7   86.24    7.65
   0 -13   7   78.56    7.81
   0 -13  -7   78.34    8.20
   0  13  -7   78.71    8.15
   0  13   7   74.33    7.92
   0  13   7   85.78    6.25
  -1 -13  -7  912.79   27.67
   1 -13   7  948.63   28.51
   1  13   7  916.04   28.72
  -1  13  -7  936.66   25.20
  -1  13  -7  902.03   27.88
  -2 -13  -7    2.27    2.66
   2 -13   7   -1.43    2.97
  -2 -13  -7    2.38    3.07
   2  13   7    4.17    3.15
  -2  13  -7    0.47    2.40
  -2  13  -7    2.92    3.24
   3 -13   7  364.49   17.14
  -3 -13  -7  340.64   14.66
  -3 -13  -7  358.84   15.25
   3  13   7  347.20   17.72
  -3  13  -7  293.92   15.30
  -3  13  -7  319.87   14.21
  -4 -13  -7    6.71    4.23
  -4 -13  -7    4.09    3.83
   4 -13   7   14.70    5.60
   4  13   7    7.26    5.11
  -4  13  -7   10.58    4.02
  -4  13  -7    3.73    4.55
   5 -13   7  211.26   15.46
  -5 -13  -7  196.40   13.51
  -5  13  -7  200.69   14.79
   5  13   7  195.73   15.87
  -5  13  -7  213.54   13.31
  -6 -13  -7    6.27    5.64
   6 -13   7    4.37    5.66
  -6  13  -7    0.37    4.13
   6  13   7   -3.71    5.43
   7 -14  -7  112.85   14.41
  -7 -14   7  118.16   14.13
  -7  14   7   98.62   12.62
   7  14  -7  111.22   14.85
   6 -14  -7    6.83    5.87
  -6 -14   7   13.67    6.30
   6  14  -7    2.44    5.81
  -6  14   7    6.71    4.67
  -5 -14   7   72.89    9.85
   5 -14  -7   91.02   11.57
  -5  14   7   83.98    9.72
  -5  14   7  101.44   10.21
   5  14  -7   95.69   11.60
  -4 -14   7  162.48   11.93
   4 -14  -7  155.73   12.74
   4  14  -7  160.59   12.87
  -4  14   7  134.16   10.32
  -4  14   7  157.51   10.86
   3 -14  -7  311.77   16.53
  -3 -14   7  346.03   15.67
  -3  14   7  366.24   15.42
   3  14  -7  354.74   17.34
  -3  14   7  315.57   14.80
  -2 -14   7    7.90    3.52
   2 -14  -7    5.06    3.24
  -2 -14   7    9.90    3.78
  -2  14   7   -1.11    2.95
   2  14  -7   11.63    4.33
  -2  14   7    5.16    3.15
   1 -14  -7  550.38   20.85
  -1 -14   7  570.76   18.86
  -1 -14   7  585.23   19.79
  -1  14   7  582.71   20.33
  -1  14   7  600.03   18.94
   1  14  -7  545.60   20.83
   0 -14   7  439.39   17.45
   0 -14  -7  466.26   18.27
   0  14   7  467.92   18.14
   0  14  -7  470.70   18.07
  -1 -14  -7  437.61   17.54
   1 -14   7  447.11   18.26
  -1  14  -7  453.42   17.89
   1  14   7  450.53   18.68
  -1  14  -7  464.34   15.84
  -2 -14  -7    0.80    2.57
  -2 -14  -7    1.68    3.32
   2 -14   7    1.46    3.44
   2  14   7    0.75    3.34
  -2  14  -7    0.46    2.44
  -2  14  -7   -1.30    2.79
  -3 -14  -7  166.96   10.23
  -3 -14  -7  162.45   10.90
   3 -14   7  173.13   12.23
  -3  14  -7  162.16   10.09
  -3  14  -7  168.27   11.24
   3  14   7  152.65   12.52
  -4 -14  -7  148.74   10.87
  -4 -14  -7  140.08   10.26
   4 -14   7  141.63   12.54
  -4  14  -7  145.10   10.42
  -4  14  -7  152.02   11.73
   4  14   7  140.30   14.09
  -5 -14  -7  120.85   12.01
   5 -14   7  135.75   14.12
   5  14   7  118.11   14.02
  -5  14  -7  141.85   11.01
   6 -14   7    1.73    5.58
  -6 -14  -7    4.33    5.06
   6  14   7    4.28    6.13
  -6  14  -7    2.25    4.24
   7 -15  -7    2.37    5.83
   6 -15  -7  314.63   20.51
  -6 -15   7  294.01   18.38
  -6  15   7  274.35   16.62
   6  15  -7  318.38   20.19
  -5 -15   7   70.31    9.51
   5 -15  -7  120.94   13.64
  -5  15   7   73.31    9.17
  -5  15   7  101.93   10.78
   5  15  -7   61.81   10.28
   4 -15  -7   66.38    9.71
  -4 -15   7   65.55    9.03
   4  15  -7   68.88    9.84
  -4  15   7   66.81    8.37
  -4  15   7   88.70    9.27
   3 -15  -7   59.45    8.75
  -3 -15   7   63.06    7.88
   3  15  -7   52.02    8.35
  -3  15   7   66.73    8.10
  -3  15   7   53.00    7.16
  -2 -15   7  550.16   19.66
   2 -15  -7  563.94   22.16
  -2 -15   7  563.10   19.26
  -2  15   7  571.75   19.57
  -2  15   7  515.50   19.79
   2  15  -7  565.35   22.08
  -1 -15   7  148.65    9.57
   1 -15  -7  130.50   10.03
  -1 -15   7  140.00    8.81
   1  15  -7  130.95   10.05
  -1  15   7  153.37   10.43
  -1  15   7  167.56    9.31
   0 -15  -7    3.50    3.25
   0 -15   7    9.53    3.87
   0  15   7    3.87    3.60
   0  15  -7   12.64    4.20
   1 -15   7   59.24    7.62
  -1 -15  -7   43.24    6.48
  -1  15  -7   49.20    6.82
   1  15   7   46.51    7.22
  -1  15  -7   66.17    7.00
  -2 -15  -7  717.18   24.27
   2 -15   7  699.50   25.39
  -2  15  -7  675.33   23.50
  -2  15  -7  729.40   22.48
   2  15   7  700.52   25.86
   3 -15   7  161.46   12.20
  -3 -15  -7  120.94    9.13
  -3 -15  -7  113.84    9.92
  -3  15  -7  115.29    9.75
   3  15   7  127.40   13.02
  -3  15  -7  118.72    9.04
  -4 -15  -7    0.14    3.54
  -4 -15  -7    0.10    3.65
   4 -15   7    1.35    4.21
  -4  15  -7    5.43    4.52
   4  15   7   -1.33    3.82
  -4  15  -7   -3.14    3.04
   5 -15   7   65.00   10.97
  -5 -15  -7   86.19   10.68
   5  15   7   59.45   10.67
  -5  15  -7   78.16    9.63
   6 -15   7  250.78   18.84
  -6 -15  -7  295.46   18.02
  -6  15  -7  257.53   16.06
   6  15   7  280.61   20.64
  -6 -16   7   15.55    7.28
   6 -16  -7   12.18    7.02
   6  16  -7   12.86    7.15
  -5 -16   7    7.88    5.38
   5 -16  -7    9.35    5.48
  -5  16   7    2.59    4.51
   5  16  -7    4.70    5.34
   4 -16  -7  446.33   22.26
  -4 -16   7  503.46   20.97
   4  16  -7  506.69   23.08
  -4  16   7  482.05   19.89
  -4  16   7  475.49   19.68
  -3 -16   7    7.96    4.19
   3 -16  -7   -0.53    3.59
  -3  16   7   -0.91    3.76
  -3  16   7    2.82    3.69
   3  16  -7    6.24    4.35
  -2 -16   7    2.38    3.75
  -2 -16   7   -1.87    3.04
   2 -16  -7    1.70    3.31
   2  16  -7    1.34    3.40
  -2  16   7    8.71    4.25
  -2  16   7   -1.20    2.73
  -1 -16   7    9.53    3.85
   1 -16  -7    8.25    3.91
  -1 -16   7   15.12    4.24
  -1  16   7   11.25    4.47
  -1  16   7   11.40    3.68
   1  16  -7   18.38    5.08
   0 -16   7 1010.85   30.24
   0  16  -7  985.26   30.15
   0  16   7  993.87   30.81
  -1 -16  -7    1.56    3.56
   1 -16   7   -2.94    3.19
  -1  16  -7    1.08    2.86
   1  16   7   -1.83    3.17
   2 -16   7   18.06    5.68
  -2 -16  -7   17.40    5.05
  -2  16  -7   19.28    5.06
   2  16   7   13.15    4.88
  -2  16  -7   17.49    4.45
  -3 -16  -7    0.89    3.75
   3 -16   7    7.50    4.88
  -3 -16  -7    0.31    3.27
   3  16   7   -3.11    4.15
  -3  16  -7    2.47    3.26
  -3  16  -7   -4.39    2.88
   4 -16   7  410.33   20.60
  -4 -16  -7  427.94   18.47
  -4 -16  -7  382.90   17.64
   4  16   7  431.05   22.44
  -4  16  -7  390.96   17.75
  -5 -16  -7    3.49    4.65
   5 -16   7    2.73    5.80
   5  16   7   -0.51    5.75
  -5  16  -7    2.84    4.35
   6 -16   7   26.03    8.71
  -6 -16  -7   22.09    7.52
  -6  16  -7    8.99    5.46
   6  16   7   13.80    8.67
   6 -17  -7  156.61   17.19
  -6 -17   7  181.71   14.87
   6  17  -7  151.87   16.60
   5 -17  -7   83.25   11.97
  -5 -17   7   75.47   10.49
   5  17  -7   52.55    9.69
  -5  17   7   69.71    9.35
  -4 -17   7   17.90    6.27
   4 -17  -7   24.12    7.15
  -4  17   7    8.37    5.12
  -4  17   7    6.61    4.27
   4  17  -7    9.68    5.49
   3 -17  -7   -0.98    3.37
  -3 -17   7   11.53    4.99
  -3  17   7   10.08    5.01
  -3  17   7   16.47    4.92
   3  17  -7    8.27    4.61
   2 -17  -7  732.59   26.75
  -2 -17   7  708.06   23.61
  -2  17   7  702.91   23.08
  -2  17   7  672.83   24.13
   2  17  -7  705.96   25.96
   1 -17  -7   82.08    9.60
  -1 -17   7   68.52    7.74
  -1 -17   7   57.86    6.83
  -1  17   7   58.53    8.06
   1  17  -7   59.98    8.28
   0 -17  -7   13.37    4.72
   0 -17   7    7.85    4.39
   0  17   7    5.62    3.96
   0  17  -7   15.84    4.66
   1 -17   7   59.80    8.09
  -1 -17  -7   72.63    8.75
   1  17   7   71.73    9.21
  -1  17  -7   62.98    7.63
   2 -17   7  492.72   21.00
  -2 -17  -7  523.25   20.80
  -2  17  -7  497.50   19.63
  -2  17  -7  503.31   18.79
   2  17   7  503.55   22.00
   3 -17   7  124.18   12.21
  -3 -17  -7   90.05   10.05
  -3  17  -7  102.51   13.39
   3  17   7   90.95   11.49
  -3  17  -7  103.07    9.97
   4 -17   7    2.61    5.02
  -4 -17  -7   19.80    5.78
  -4 -17  -7    7.01    4.39
   4  17   7    5.69    6.13
  -4  17  -7    9.41    4.83
   5 -17   7    6.14    5.99
  -5 -17  -7    9.09    5.48
  -5  17  -7   16.69    5.70
   5  17   7    3.34    6.20
  -6 -17  -7  218.01   16.25
   6 -18  -7    5.50    6.44
  -6 -18   7   -2.41    6.34
   6  18  -7   10.09    7.08
   5 -18  -7   72.85   11.81
  -5 -18   7   57.63    9.51
   5  18  -7   26.54    7.96
  -5  18   7   49.72    8.62
  -4 -18   7  172.44   12.59
   4 -18  -7  167.90   14.22
  -4  18   7  156.62   12.32
   4  18  -7  168.58   14.28
   3 -18  -7  215.84   15.07
  -3 -18   7  191.40   12.76
  -3  18   7  197.91   12.34
  -3  18   7  199.18   13.49
   3  18  -7  210.42   14.45
   2 -18  -7   13.43    4.96
  -2 -18   7   10.55    4.43
   2  18  -7   11.18    5.00
  -2  18   7   11.06    4.90
  -2  18   7    7.35    3.71
  -1 -18   7  231.95   11.84
   1 -18  -7  220.85   13.89
  -1 -18   7  218.87   12.56
   1  18  -7  236.54   13.66
  -1  18   7  206.65   13.26
   0 -18  -7  194.58   12.70
   0 -18   7  193.28   12.14
   0  18  -7  194.95   12.21
   0  18   7  180.07   12.37
   1 -18   7  372.43   17.50
  -1 -18  -7  336.11   16.82
  -1  18  -7  334.61   15.75
   2 -18   7   -1.37    3.51
  -2 -18  -7    2.65    4.10
  -2  18  -7    6.47    3.83
   2  18   7   -0.37    3.96
  -2  18  -7    5.01    4.10
   3 -18   7  155.71   13.25
  -3 -18  -7  158.88   12.25
  -3  18  -7  162.19   11.47
  -4 -18  -7  191.03   13.05
  -4 -18  -7  184.45   16.19
   4 -18   7  199.21   15.72
   4  18   7  205.25   16.57
  -4  18  -7  207.34   13.32
   5 -18   7   90.59   12.36
  -5 -18  -7   70.12   10.32
  -5  18  -7   88.75   11.01
   5  18   7  107.07   14.90
   6 -19  -7    1.72    6.40
[truncated: 217,077 more chars]
