# Supplementary material for: Synthesis and crystal structure of tri­carbonyl­chlorido­{1-[(pyridin-2-yl­methyl­idene)amino]­adamantane}rhenium(I)
Source: Acta Crystallogr E Crystallogr Commun. 2016 Aug 9;72(Pt 9):1276–9. doi: 10.1107/S205698901601255X (PMC5120706; doi:10.1107/S205698901601255X)
Supplement: Supplementary file 2 [file e-72-01276-Isup2.hkl]

data_I                                                                          
_shelx_title ' xsc1573_0m_a.res in P2(1)/n'                                     
_shelx_refln_list_code          4                                               
_shelx_F_calc_maximum      336.10                                               
_exptl_crystal_F_000      1056.00                                               
_reflns_d_resolution_high  0.7318                                               
                                                                                
loop_                                                                           
 _space_group_symop_operation_xyz                                               
 'x, y, z'                                                                      
 '-x+1/2, y+1/2, -z+1/2'                                                        
 '-x, -y, -z'                                                                   
 'x-1/2, -y-1/2, z-1/2'                                                         
                                                                                
_cell_length_a     6.9550                                                       
_cell_length_b    21.7483                                                       
_cell_length_c    12.4482                                                       
_cell_angle_alpha  90.000                                                       
_cell_angle_beta   94.509                                                       
_cell_angle_gamma  90.000                                                       
                                                                                
_shelx_F_squared_multiplier     1.000                                           
                                                                                
loop_                                                                           
 _refln_index_h                                                                 
 _refln_index_k                                                                 
 _refln_index_l                                                                 
 _refln_F_squared_calc                                                          
 _refln_F_squared_meas                                                          
 _refln_F_squared_sigma                                                         
 _refln_observed_status                                                         
   2   0   0       1433.96       1453.68        33.66 o                         
   4   0   0      12822.87      12543.67       238.15 o                         
   6   0   0       1374.57       1346.48        99.12 o                         
   8   0   0       6090.94       6793.40       274.98 o                         
   1   1   0      21827.89      22447.90       208.72 o                         
   2   1   0      16633.62      16724.27       151.43 o                         
   3   1   0       1480.50       1435.64        28.68 o                         
   4   1   0        943.34        900.62        38.06 o                         
   5   1   0       1876.21       1858.00        57.83 o                         
   6   1   0      15422.12      15169.26       237.52 o                         
   7   1   0        920.21        970.84        75.57 o                         
   8   1   0        275.21        283.56        53.39 o                         
   1   2   0       3118.62       3397.25        59.38 o                         
   2   2   0       2959.47       2966.36        42.79 o                         
   3   2   0      11256.22      11422.57       115.65 o                         
   4   2   0      10925.06      10260.40       138.38 o                         
   5   2   0       5248.76       5350.03        92.26 o                         
   6   2   0         68.44         86.21        23.44 o                         
   7   2   0       5356.78       5659.72       223.35 o                         
   8   2   0       1266.11       1103.36       130.62 o                         
   9   2   0        603.01        602.07       106.58 o                         
   1   3   0      57324.38      60044.88       495.82 o                         
   2   3   0        195.03        249.17        11.80 o                         
   3   3   0      19602.74      19808.32       184.33 o                         
   4   3   0        796.52        855.78        25.86 o                         
   5   3   0      13417.86      13021.95       156.53 o                         
   6   3   0         29.11         56.14        21.37 o                         
   7   3   0       2292.59       2343.24       104.12 o                         
   8   3   0        118.47        141.16        63.83 o                         
   9   3   0       2607.71       2588.63       189.48 o                         
   0   4   0      36244.88      37476.48       381.29 o                         
   1   4   0      56285.30      59761.82       495.37 o                         
   2   4   0       8711.12       9613.51        81.31 o                         
   3   4   0      45882.70      44978.54       388.87 o                         
   4   4   0       2894.18       2793.85        47.19 o                         
   5   4   0       8597.24       8358.38       113.40 o                         
   6   4   0        213.22        203.88        29.30 o                         
   7   4   0       3910.61       4010.79       208.66 o                         
   8   4   0        579.38        603.61       101.61 o                         
   9   4   0        494.18        402.24        65.43 o                         
   1   5   0       9073.54       9442.60        89.82 o                         
   2   5   0      22999.48      23623.90       194.63 o                         
   3   5   0       1420.45       1213.48        23.29 o                         
   4   5   0        483.46        544.44        23.33 o                         
   5   5   0       4868.61       4887.01        79.76 o                         
   6   5   0       5025.14       5111.06       100.63 o                         
   7   5   0        459.87        368.77        87.28 o                         
   8   5   0         94.57         35.41        51.87 o                         
   9   5   0       1108.13       1041.12        96.80 o                         
   0   6   0      37037.29      38856.66       400.59 o                         
   1   6   0      36850.59      40009.25       338.99 o                         
   2   6   0        882.74        857.78        18.82 o                         
   3   6   0        858.96       1017.35        19.86 o                         
   4   6   0      30391.91      29424.62       252.31 o                         
   5   6   0         17.16         27.40        14.68 o                         
   6   6   0        187.49        213.78        32.61 o                         
   7   6   0        408.90        534.50        63.99 o                         
   8   6   0       3533.07       3341.61       140.33 o                         
   9   6   0         32.46         66.03        46.20 o                         
   1   7   0      16073.03      16686.46       130.99 o                         
   2   7   0      56230.42      58046.88       455.46 o                         
   3   7   0       4155.30       4167.21        52.88 o                         
   4   7   0         82.17         63.92        11.06 o                         
   5   7   0        133.77        145.13        17.38 o                         
   6   7   0      11728.61      11492.66       285.37 o                         
   7   7   0         17.79         53.37        24.53 o                         
   8   7   0        246.77        283.13        91.25 o                         
   9   7   0        278.21        188.89        79.94 o                         
   0   8   0      38217.32      37462.38       410.44 o                         
   1   8   0       8435.69       8603.11        80.10 o                         
   2   8   0         34.42        118.40        10.11 o                         
   3   8   0       4907.98       4814.21        59.41 o                         
   4   8   0      12648.84      12620.48       126.48 o                         
   5   8   0       3904.98       3932.29        81.60 o                         
   6   8   0        771.21        860.38        50.82 o                         
   7   8   0       2471.24       2273.81        75.99 o                         
   8   8   0       2197.44       2353.18       123.52 o                         
   1   9   0      36981.91      37231.87       278.80 o                         
   2   9   0       2938.63       2902.06        41.00 o                         
   3   9   0       4134.56       3904.06        74.25 o                         
   4   9   0       1021.21       1016.91        32.55 o                         
   5   9   0       8567.13       8398.27       139.34 o                         
   6   9   0        632.34        666.73        61.04 o                         
   7   9   0       2185.11       2044.34        75.32 o                         
   8   9   0          8.35         15.41        42.72 o                         
   0  10   0        470.51        485.24        21.38 o                         
   1  10   0      40628.05      40501.70       303.72 o                         
   2  10   0       2928.59       3282.54        45.22 o                         
   3  10   0       6204.47       6103.95        72.71 o                         
   4  10   0         81.93         91.04        15.85 o                         
   5  10   0       3000.95       2940.98        97.54 o                         
   6  10   0         69.17         67.60        34.40 o                         
   7  10   0       5621.57       5627.50       125.62 o                         
   8  10   0        241.35        265.94        79.17 o                         
   1  11   0      15722.16      15594.65       130.61 o                         
   2  11   0      15531.85      15952.91       158.49 o                         
   3  11   0       6048.12       6254.69        84.67 o                         
   4  11   0         11.50          7.97        11.55 o                         
   5  11   0       7361.79       7409.12       117.06 o                         
   6  11   0       5688.36       5849.57       119.03 o                         
   7  11   0       1227.35       1277.33        76.20 o                         
   8  11   0          1.04          8.59        43.09 o                         
   0  12   0      37366.71      36131.97       391.59 o                         
   1  12   0       1153.17       1154.91        27.92 o                         
   2  12   0        691.95        762.95        28.39 o                         
   3  12   0       3371.69       3244.07        58.01 o                         
   4  12   0       8358.55       8611.41       113.50 o                         
   5  12   0        835.34        771.23        48.32 o                         
   6  12   0        417.22        481.35        42.12 o                         
   7  12   0        424.44        396.70        48.69 o                         
   8  12   0       2274.25       2360.01       221.51 o                         
   1  13   0         20.74         27.86         7.60 o                         
   2  13   0      29515.51      28504.50       335.87 o                         
   3  13   0         63.56         79.22        20.09 o                         
   4  13   0         27.48         54.36        17.25 o                         
   5  13   0         90.62         82.02        21.35 o                         
   6  13   0       6667.74       6680.14       170.38 o                         
   7  13   0         23.71          0.97        30.30 o                         
   8  13   0        334.22        457.72        97.29 o                         
   0  14   0      20454.41      20598.69       288.67 o                         
   1  14   0       3089.40       3196.25        48.75 o                         
   2  14   0       1057.57       1061.18        33.22 o                         
   3  14   0       1624.72       1663.03        47.58 o                         
   4  14   0      10201.24      10256.39       144.75 o                         
   5  14   0       1723.52       1673.72        56.67 o                         
   6  14   0         42.77         29.33        26.17 o                         
   7  14   0        878.60       1029.84       101.80 o                         
   1  15   0      11871.40      11947.20       134.34 o                         
   2  15   0       6455.85       6383.72        89.74 o                         
   3  15   0       5742.70       5409.18        85.15 o                         
   4  15   0         19.75         18.44        17.49 o                         
   5  15   0       3519.91       3384.22        80.90 o                         
   6  15   0       1035.81       1012.20        60.76 o                         
   7  15   0        711.53        656.31        92.19 o                         
   8  15   0        159.89         43.70        74.13 o                         
   0  16   0        391.31        358.15        26.23 o                         
   1  16   0       4713.17       4566.09        71.42 o                         
   2  16   0        461.96        474.61        27.76 o                         
   3  16   0      11801.17      11319.17       140.26 o                         
   4  16   0        165.28        139.55        23.68 o                         
   5  16   0       2834.78       2925.55        93.92 o                         
   6  16   0         48.17         82.58        34.55 o                         
   7  16   0       1768.47       1612.95        97.06 o                         
   1  17   0       8706.00       8584.70       118.81 o                         
   2  17   0       3127.32       3024.31        60.80 o                         
   3  17   0       4536.39       4263.39        80.81 o                         
   4  17   0         63.36         26.55        19.93 o                         
   5  17   0       4824.49       4716.89       139.30 o                         
   6  17   0        525.26        604.88        58.17 o                         
   7  17   0        804.76        706.00       100.39 o                         
   0  18   0       9194.82       9107.20       182.18 o                         
   1  18   0       5267.95       5126.19        83.99 o                         
   2  18   0         19.83         31.53        15.41 o                         
   3  18   0       1001.94        952.66        42.98 o                         
   4  18   0       6171.26       6110.64       112.81 o                         
   5  18   0         38.72         51.27        29.55 o                         
   6  18   0          2.81         32.12        33.38 o                         
   7  18   0        763.48        645.41        76.81 o                         
   1  19   0         37.35         51.80        18.71 o                         
   2  19   0      11001.32      10944.22       139.82 o                         
   3  19   0        227.46        158.55        26.37 o                         
   4  19   0        119.80        118.69        26.29 o                         
   5  19   0        280.88        250.33        37.61 o                         
   6  19   0       2722.19       2720.04       116.27 o                         
   0  20   0      12230.35      11389.43       251.00 o                         
   1  20   0        898.46        920.23        73.87 o                         
   2  20   0         50.62         49.59        22.71 o                         
   3  20   0        374.77        328.02        41.60 o                         
   4  20   0       5173.38       4841.50       189.56 o                         
   5  20   0        196.59        170.25        38.55 o                         
   6  20   0        394.31        517.29        58.77 o                         
   1  21   0       2918.13       2837.45        77.12 o                         
   2  21   0       4282.89       4358.08       116.92 o                         
   3  21   0       1199.74       1170.32        57.90 o                         
   4  21   0        316.85        368.79        39.33 o                         
   5  21   0       1831.87       2042.73       216.32 o                         
   6  21   0       1043.41       1346.59        94.40 o                         
   0  22   0         85.35         77.38        38.23 o                         
   1  22   0       3692.03       3866.28       109.97 o                         
   2  22   0         12.46         -1.25        21.03 o                         
   3  22   0       2621.08       2587.08        80.72 o                         
   4  22   0        332.87        405.61        46.86 o                         
   5  22   0       1378.84       1453.94        90.97 o                         
   6  22   0          3.21         45.12        87.04 o                         
   1  23   0       3475.50       3540.47       124.08 o                         
   2  23   0         79.48         54.70        24.03 o                         
   3  23   0       1939.89       1802.09        80.61 o                         
   4  23   0          2.02        -11.68        28.52 o                         
   5  23   0       1386.31       1531.75       240.17 o                         
   0  24   0       2984.21       3052.45       129.67 o                         
   1  24   0       1242.53       1330.06        70.86 o                         
   2  24   0        104.57        115.17        43.72 o                         
   3  24   0       2177.67       2224.77       101.20 o                         
   4  24   0       1736.62       1851.13       205.17 o                         
   5  24   0        488.86        435.09       102.08 o                         
   1  25   0        266.31        306.48        42.32 o                         
   2  25   0       3695.05       3855.95       127.33 o                         
   3  25   0         77.94         58.78        40.16 o                         
   4  25   0          5.96         37.30        51.17 o                         
   5  25   0        138.62        255.09        92.02 o                         
   0  26   0       3565.85       3456.20       281.73 o                         
   1  26   0          8.60         32.61        34.84 o                         
   2  26   0         60.63        104.00        45.64 o                         
   3  26   0         63.86          0.83        38.99 o                         
   1  27   0        533.67        490.83        51.58 o                         
   2  27   0       2048.15       1937.58       102.43 o                         
   3  27   0        424.91        441.96       119.85 o                         
   0  28   0        680.58        509.62        76.26 o                         
   1  28   0        955.10        935.40        67.28 o                         
   2  28   0          6.83        -14.33        64.42 o                         
   1  29   0        854.16       1212.54       188.65 o                         
  -5   0   1      12498.34      11935.28       235.19 o                         
  -3   0   1      12182.25      11980.42       210.47 o                         
   1   0   1      47562.96      49331.25       814.99 o                         
   3   0   1      19792.88      20406.42       264.12 o                         
   5   0   1      24420.97      24016.67       396.29 o                         
   7   0   1       1940.73       1891.23       131.69 o                         
  -8   1   1       2080.56       2277.30       155.61 o                         
  -7   1   1       3935.10       4074.85       278.36 o                         
  -6   1   1        439.21        390.62        40.48 o                         
  -5   1   1       7058.79       7014.03       114.26 o                         
  -4   1   1       6466.45       6425.00        99.78 o                         
  -3   1   1       7793.95       7597.53       136.09 o                         
  -2   1   1       8445.21       8596.13        94.06 o                         
  -1   1   1      50007.32      49050.86      1851.62 o                         
   1   1   1      25776.43      26722.34       415.41 o                         
   2   1   1       1620.21       1661.89        23.38 o                         
   3   1   1      23631.29      23806.15       198.78 o                         
   4   1   1       1892.81       1951.23        37.70 o                         
   5   1   1       1658.80       1775.05        49.43 o                         
   6   1   1       1000.02       1067.28        69.07 o                         
   7   1   1       6341.28       6643.99       180.20 o                         
   8   1   1       1442.78       1548.93       102.18 o                         
   9   1   1        131.77        236.85        80.05 o                         
  -7   2   1        905.68        878.85        74.57 o                         
  -6   2   1      11116.56      10968.40       189.41 o                         
  -5   2   1       3407.06       3385.27        72.52 o                         
  -4   2   1         22.31         71.80        14.17 o                         
  -3   2   1       8567.01       8886.11       104.63 o                         
  -2   2   1      23529.64      23677.30       228.41 o                         
  -1   2   1       1201.80       1360.77        23.20 o                         
   0   2   1       9790.70      10664.67       114.29 o                         
   1   2   1      46844.07      50319.90       970.24 o                         
   2   2   1      38195.22      38966.67       329.10 o                         
   3   2   1       3756.25       3777.19        45.77 o                         
   4   2   1       6809.83       6954.95        83.88 o                         
   5   2   1       4474.42       4478.76        82.92 o                         
   6   2   1       9783.11      10076.15       220.46 o                         
   7   2   1         43.57         72.84        35.19 o                         
   8   2   1        641.06        567.01        75.32 o                         
   9   2   1       1178.64       1195.96       145.78 o                         
  -9   3   1         22.89          3.67        60.16 o                         
  -8   3   1       4467.05       4028.55       223.47 o                         
  -7   3   1         66.32         90.47        38.72 o                         
  -6   3   1         81.51         92.79        21.03 o                         
  -5   3   1       3706.35       3624.64       101.12 o                         
  -4   3   1      39102.96      38522.76       378.28 o                         
  -3   3   1       1265.18       1213.41        29.26 o                         
  -2   3   1        147.28        194.33         9.74 o                         
  -1   3   1         49.94         79.06        10.33 o                         
   0   3   1     107394.24     110352.69       988.49 o                         
   1   3   1         84.69        107.68         8.04 o                         
   2   3   1       3235.94       3258.16        44.29 o                         
   3   3   1         83.49         53.80         8.38 o                         
   4   3   1      20465.90      19825.28       191.54 o                         
   5   3   1        449.99        490.01        28.45 o                         
   6   3   1        917.46       1074.82        87.75 o                         
   7   3   1          2.18         27.07        30.25 o                         
   8   3   1       4428.49       4746.79       233.53 o                         
   9   3   1          6.49        -31.86        51.51 o                         
  -9   4   1         86.59        109.07        72.48 o                         
  -8   4   1        260.00        217.40        69.40 o                         
  -7   4   1        934.10        982.71        78.75 o                         
  -6   4   1      10186.56      10312.68       180.95 o                         
  -5   4   1       1688.69       1720.16        45.11 o                         
  -4   4   1        125.81        143.14        14.38 o                         
  -3   4   1       6674.47       7159.51        87.32 o                         
  -2   4   1      17325.34      17577.83       146.14 o                         
  -1   4   1       2545.62       2561.03        33.96 o                         
   0   4   1       1409.21       1502.14        27.03 o                         
   1   4   1      21748.19      23148.82       199.84 o                         
   2   4   1     112964.59     114446.55      1616.32 o                         
   3   4   1       1163.05       1214.71        26.52 o                         
   4   4   1       1022.04        999.80        27.51 o                         
   5   4   1        877.71        930.67        35.57 o                         
   6   4   1       7125.91       7445.50       127.06 o                         
   7   4   1        502.72        584.78        62.27 o                         
   8   4   1       1716.44       1711.46       151.35 o                         
   9   4   1        278.99        226.55        86.09 o                         
  -9   5   1        770.78        756.97       121.27 o                         
  -8   5   1       1715.79       1671.90       105.75 o                         
  -7   5   1       2463.91       2511.42        87.57 o                         
  -6   5   1        260.21        193.27        38.48 o                         
  -5   5   1      12591.10      12436.34       152.53 o                         
  -4   5   1      13525.97      13098.02       125.01 o                         
  -3   5   1       2172.25       1786.22        34.47 o                         
  -2   5   1        213.62        226.52         9.11 o                         
  -1   5   1       4156.32       4266.42        47.51 o                         
   0   5   1      11395.89      12293.28       111.79 o                         
   1   5   1      14786.82      15670.16       141.68 o                         
   2   5   1      12947.01      13930.80       143.68 o                         
   3   5   1      31674.12      31371.71       279.98 o                         
   4   5   1      12486.30      12246.70       130.18 o                         
   5   5   1       1800.11       1759.91        46.74 o                         
   6   5   1        592.09        593.52        38.87 o                         
   8   5   1       1053.83       1471.42       158.33 o                         
   9   5   1         53.02        -11.82        44.38 o                         
  -9   6   1       1450.96       1717.62       177.52 o                         
  -8   6   1          0.60         62.55        41.51 o                         
  -7   6   1       2822.26       2893.76        94.67 o                         
  -6   6   1        737.71        839.90        58.29 o                         
  -5   6   1       6301.43       6267.66        85.91 o                         
  -4   6   1        249.24        256.24        15.04 o                         
  -3   6   1      26221.22      26243.28       218.43 o                         
  -2   6   1       5002.19       5280.10        52.82 o                         
  -1   6   1      17610.89      17988.99       161.53 o                         
   0   6   1       4528.10       4927.80        45.77 o                         
   1   6   1      59610.24      61694.41       476.99 o                         
   2   6   1       4220.45       4218.11        48.97 o                         
   3   6   1       5470.24       5187.34        65.44 o                         
   4   6   1        334.78        326.23        19.10 o                         
   5   6   1      11624.29      11665.16       148.77 o                         
   6   6   1        832.80        776.30        39.94 o                         
   7   6   1        787.10        887.11       120.56 o                         
   8   6   1         18.44         38.64        39.96 o                         
   9   6   1       2893.80       3198.87       235.31 o                         
  -9   7   1       1040.22       1289.40       141.52 o                         
  -8   7   1         43.29         37.92        48.14 o                         
  -7   7   1       3639.29       3569.08       107.01 o                         
  -6   7   1         44.31         50.50        19.70 o                         
  -5   7   1      11363.60      11260.44       146.05 o                         
  -4   7   1       5956.93       5901.71        77.17 o                         
  -3   7   1      16683.39      17095.73       141.36 o                         
  -2   7   1       4743.35       4679.02        47.61 o                         
  -1   7   1      28082.67      28618.38       249.66 o                         
   0   7   1        189.05        243.29         9.75 o                         
   1   7   1      37581.86      39778.86       315.31 o                         
   2   7   1       6721.66       6524.00        73.49 o                         
   3   7   1      18723.69      18292.88       163.53 o                         
   4   7   1       6691.84       6633.05        78.39 o                         
   5   7   1       2716.22       2813.16        60.76 o                         
   6   7   1         10.13         -0.94        18.30 o                         
   7   7   1       5939.43       6053.58       150.85 o                         
   8   7   1        146.05         97.96        45.16 o                         
  -9   8   1        497.10        332.65        87.04 o                         
  -8   8   1          1.49         37.10        58.15 o                         
  -7   8   1       2028.72       2154.50       144.03 o                         
  -6   8   1       4765.71       4875.33       102.30 o                         
  -5   8   1       5340.11       5148.77       101.16 o                         
  -4   8   1       1147.22       1174.48        36.77 o                         
  -3   8   1       3925.85       3985.46        46.13 o                         
  -2   8   1      21813.82      21986.43       187.06 o                         
  -1   8   1       5354.29       5303.77        58.49 o                         
   0   8   1       1983.79       2035.30        30.93 o                         
   1   8   1      20745.33      20939.94       176.05 o                         
   2   8   1      25024.93      24852.00       209.57 o                         
   3   8   1       3094.75       3177.42        47.44 o                         
   4   8   1        394.51        422.18        21.91 o                         
   5   8   1       8444.01       8429.92       109.52 o                         
   6   8   1       3630.20       3588.31        78.69 o                         
   7   8   1        283.32        321.07        44.63 o                         
   8   8   1        440.31        491.60        68.58 o                         
  -9   9   1        128.68         -5.92        92.84 o                         
  -8   9   1       4203.85       4294.37       528.05 o                         
  -7   9   1        495.86        599.02        59.73 o                         
  -6   9   1         37.80         25.91        20.68 o                         
  -5   9   1        762.72        825.11        38.38 o                         
  -4   9   1      13900.28      14035.93       167.23 o                         
  -3   9   1         74.42         81.46        12.18 o                         
  -2   9   1       2916.77       3078.09        41.86 o                         
  -1   9   1       5800.50       5753.65        62.48 o                         
   0   9   1      45850.48      45631.30       337.11 o                         
   1   9   1       4818.15       4928.69        61.43 o                         
   2   9   1       3158.33       3410.66        54.70 o                         
   3   9   1       2471.08       2511.98        41.12 o                         
   4   9   1      14692.67      14887.64       159.25 o                         
   5   9   1         25.79         46.23        16.51 o                         
   6   9   1       3026.74       3021.84        73.75 o                         
   7   9   1        633.41        843.90        94.07 o                         
   8   9   1       2987.33       3330.68       198.12 o                         
  -8  10   1         21.01         43.39        42.26 o                         
  -7  10   1        311.29        328.54        44.99 o                         
  -6  10   1      11433.30      11404.30       195.92 o                         
  -5  10   1         33.35         62.18        19.32 o                         
  -4  10   1         50.35         50.97        15.98 o                         
  -3  10   1        598.83        579.41        26.21 o                         
  -2  10   1      25385.53      24938.92       213.23 o                         
  -1  10   1        819.88        811.46        25.68 o                         
   0  10   1       3524.48       3531.79        41.53 o                         
   1  10   1         47.68         67.05         9.23 o                         
   2  10   1      50878.65      51047.79       409.96 o                         
   3  10   1         56.79         67.29        13.21 o                         
   4  10   1       2173.88       2123.41        54.65 o                         
   5  10   1        189.54        240.93        25.20 o                         
   6  10   1      10558.31      10182.78       151.30 o                         
   7  10   1        106.93        136.09        32.74 o                         
   8  10   1        252.11        258.64        74.73 o                         
  -8  11   1       2456.92       2451.51       103.30 o                         
  -7  11   1       1754.65       1852.56        83.98 o                         
  -6  11   1         61.98        111.73        28.45 o                         
  -5  11   1       1178.90       1245.94        62.85 o                         
  -4  11   1      11634.76      11357.51       146.78 o                         
  -3  11   1       1252.74       1318.26        35.34 o                         
  -2  11   1        927.17        932.73        23.33 o                         
  -1  11   1      17607.13      16834.26       151.64 o                         
   0  11   1      22826.91      22323.52       178.03 o                         
   1  11   1      16365.87      16266.58       146.73 o                         
   2  11   1        186.24        259.35        15.45 o                         
   3  11   1       5830.39       5964.46        74.04 o                         
   4  11   1       7194.14       7106.76       162.31 o                         
   5  11   1        688.40        650.80        38.47 o                         
   6  11   1       1510.94       1587.75        57.57 o                         
   7  11   1       2416.85       2541.79        99.79 o                         
   8  11   1       1698.55       1625.01       120.92 o                         
  -8  12   1         21.31         26.54        34.95 o                         
  -7  12   1       3355.84       3536.58       114.45 o                         
  -6  12   1        832.35        759.99        57.35 o                         
  -5  12   1       3648.62       3641.39        86.22 o                         
  -4  12   1         12.55        -12.33        12.33 o                         
  -3  12   1      13645.96      13476.05       149.25 o                         
  -2  12   1       4956.52       4679.01        60.71 o                         
  -1  12   1       8299.12       8342.26        88.34 o                         
   0  12   1       1291.13       1381.02        30.46 o                         
   1  12   1      16707.30      17004.08       154.50 o                         
   2  12   1       4141.08       4094.55        59.72 o                         
   3  12   1       1338.85       1356.62        36.93 o                         
   4  12   1        496.47        473.75        31.97 o                         
   5  12   1       8097.87       7974.68       125.17 o                         
   6  12   1        366.96        406.79        36.02 o                         
   7  12   1        625.42        705.51        52.66 o                         
   8  12   1        171.62         99.89        52.15 o                         
  -8  13   1          9.43        -25.09        34.27 o                         
  -7  13   1       2111.80       2104.07        90.72 o                         
  -6  13   1         14.62         22.05        27.84 o                         
  -5  13   1       6515.42       6600.49       134.69 o                         
  -4  13   1         94.86        120.38        19.05 o                         
  -3  13   1      11391.51      11092.53       131.61 o                         
  -2  13   1        275.08        243.16        18.84 o                         
  -1  13   1      13220.43      12981.72       126.30 o                         
   0  13   1        907.77        869.04        21.97 o                         
   1  13   1       6006.37       6046.83        71.50 o                         
   2  13   1          8.09         36.57         9.99 o                         
   3  13   1      28645.16      27463.55       267.09 o                         
   4  13   1        480.10        505.18        33.23 o                         
   5  13   1       2412.62       2287.20        75.96 o                         
   6  13   1          1.77          7.45        20.24 o                         
   7  13   1       3699.88       3656.91       103.40 o                         
   8  13   1        162.61        195.16        79.58 o                         
  -8  14   1         12.30         28.65        42.83 o                         
  -7  14   1       1410.10       1324.70        81.87 o                         
  -6  14   1       2457.36       2582.18        93.37 o                         
  -5  14   1       2113.92       2133.47        69.42 o                         
  -4  14   1        361.51        334.83        28.54 o                         
  -3  14   1       7845.69       7402.36       101.33 o                         
  -2  14   1       4987.21       4858.37        80.85 o                         
  -1  14   1       4771.02       4697.92        62.52 o                         
   0  14   1         16.40         33.97         8.47 o                         
   1  14   1      19984.26      19490.51       177.85 o                         
   2  14   1       6887.46       6878.19        91.88 o                         
   3  14   1       7856.46       7636.29       103.38 o                         
   4  14   1        497.81        541.94        39.70 o                         
   5  14   1       4512.67       4348.90        90.63 o                         
   6  14   1       1849.20       1911.80        66.20 o                         
   7  14   1        118.08        115.87        33.88 o                         
  -8  15   1       1794.11       1567.46       158.69 o                         
  -7  15   1        467.47        458.59        54.94 o                         
  -6  15   1        119.59         81.52        65.44 o                         
  -5  15   1        988.21       1067.17        58.61 o                         
  -4  15   1       9762.10       9472.77       139.04 o                         
  -3  15   1       2836.67       2683.20        57.25 o                         
  -2  15   1         18.04         27.45        12.78 o                         
  -1  15   1       2431.99       2369.44        43.13 o                         
   0  15   1      16561.60      16628.37       145.93 o                         
   1  15   1        452.79        489.53        22.69 o                         
   2  15   1       2126.54       2197.90        48.56 o                         
   3  15   1       1406.33       1436.08        43.93 o                         
   4  15   1       7928.40       7932.89       124.73 o                         
   5  15   1         94.33         87.94        22.92 o                         
   6  15   1        371.06        331.96        36.28 o                         
   7  15   1       1168.95       1064.58       125.54 o                         
  -7  16   1          9.48         49.11        36.35 o                         
  -6  16   1       4571.55       4650.10       130.80 o                         
  -5  16   1         33.02         -6.01        25.85 o                         
  -4  16   1        445.84        445.12        38.58 o                         
  -3  16   1         13.17         -8.19        13.30 o                         
  -2  16   1      15349.09      15052.49       167.73 o                         
  -1  16   1        177.81        187.14        20.38 o                         
   0  16   1        760.90        788.33        29.21 o                         
   1  16   1        546.84        615.77        29.55 o                         
   2  16   1      16911.08      16206.32       176.61 o                         
   3  16   1         58.21         56.65        18.24 o                         
   4  16   1        802.99        904.20        54.18 o                         
   5  16   1         44.19         32.88        20.97 o                         
   6  16   1       3731.22       3746.09       163.72 o                         
   7  16   1         30.60         44.91        36.99 o                         
  -7  17   1         61.22         40.44        37.25 o                         
  -6  17   1         48.89         39.15        33.40 o                         
  -5  17   1       1435.23       1505.31        78.84 o                         
  -4  17   1       6541.84       6397.53       126.11 o                         
  -3  17   1       1074.78       1089.10        44.28 o                         
  -2  17   1        111.27         98.94        17.70 o                         
  -1  17   1        473.16        529.98        28.79 o                         
   0  17   1      19891.00      19718.12       185.99 o                         
   1  17   1        111.76        124.85        17.72 o                         
   2  17   1       1574.97       1571.92        44.79 o                         
   3  17   1       4137.85       3971.99        82.31 o                         
   4  17   1       9250.61       9011.46       141.03 o                         
   5  17   1       1496.52       1470.71        62.57 o                         
   6  17   1        573.71        579.64        46.60 o                         
   7  17   1        185.38        119.84        40.41 o                         
  -7  18   1        754.08        585.54        68.94 o                         
  -6  18   1       1919.81       1918.35        92.21 o                         
  -5  18   1       1967.28       1993.90        85.51 o                         
  -4  18   1          7.03         11.20        21.63 o                         
  -3  18   1       5515.82       5011.74       116.76 o                         
  -2  18   1       4160.59       3995.94        73.65 o                         
  -1  18   1       2867.56       2828.36        61.15 o                         
   0  18   1        132.94        194.52        22.79 o                         
   1  18   1       7254.26       7099.18       110.40 o                         
   2  18   1       3308.70       3230.81        65.33 o                         
   3  18   1       1369.36       1456.68        53.26 o                         
   4  18   1        893.96        972.72        52.32 o                         
   5  18   1       2379.64       2400.94        74.61 o                         
   6  18   1       1002.94       1140.75        73.24 o                         
   7  18   1        374.22        391.04        91.66 o                         
  -6  19   1         53.27         -3.57        39.78 o                         
  -5  19   1       2667.33       2566.19        98.20 o                         
  -4  19   1          6.16         17.42        22.98 o                         
  -3  19   1       2001.97       1943.30        61.64 o                         
  -2  19   1         19.57         14.68        18.36 o                         
  -1  19   1       9351.61       9216.29       121.21 o                         
   0  19   1        302.08        311.02        32.88 o                         
   1  19   1       5369.04       5411.66        95.59 o                         
   2  19   1         20.07         27.90        16.95 o                         
   3  19   1       5227.41       5242.11       101.14 o                         
   4  19   1         52.71         47.71        21.96 o                         
   5  19   1        185.87        219.24        35.22 o                         
   6  19   1         44.58         19.79        31.27 o                         
   7  19   1       2423.51       2566.96       259.82 o                         
  -6  20   1        309.91        291.68        51.51 o                         
  -5  20   1       2198.13       2294.55       117.37 o                         
  -4  20   1         20.49         29.62        25.32 o                         
  -3  20   1       4081.05       3980.26       192.68 o                         
  -2  20   1       1280.79       1300.52        52.43 o                         
  -1  20   1       2062.68       2002.34        69.11 o                         
   0  20   1        150.86        147.70        27.39 o                         
   1  20   1       6885.19       6873.70       113.67 o                         
   2  20   1        529.53        548.45        46.19 o                         
   3  20   1       2299.17       2213.75        73.48 o                         
   4  20   1        240.75        203.56        42.78 o                         
   5  20   1       4717.74       4648.77       115.44 o                         
   6  20   1        425.01        403.71        76.12 o                         
  -6  21   1          1.11         -7.31        34.66 o                         
  -5  21   1        579.75        660.96        65.31 o                         
  -4  21   1       2154.30       2051.23        89.11 o                         
  -3  21   1       1386.84       1450.41        61.01 o                         
  -2  21   1        888.94        935.63        49.40 o                         
  -1  21   1       3773.33       3763.36       122.95 o                         
   0  21   1       6160.25       6329.97       124.87 o                         
   1  21   1       1990.64       1961.86        60.68 o                         
   2  21   1         84.71         47.23        22.43 o                         
   3  21   1       3105.90       3208.42       110.43 o                         
   4  21   1       3291.32       3113.53       110.00 o                         
   5  21   1         57.25        108.33        29.66 o                         
   6  21   1         52.91        136.85        51.41 o                         
  -6  22   1       2469.05       2557.84       354.44 o                         
  -5  22   1         92.20        133.99        43.73 o                         
  -4  22   1          4.90        -27.48        27.48 o                         
  -3  22   1        246.39        188.45        35.01 o                         
  -2  22   1       6194.11       6092.39       128.68 o                         
  -1  22   1         60.07         57.43        26.57 o                         
   0  22   1        179.39        295.36        49.50 o                         
   1  22   1        244.21        241.42        33.61 o                         
   2  22   1       4836.07       4861.88       113.31 o                         
   3  22   1        139.42         47.01        29.20 o                         
   4  22   1        714.72        702.48        61.46 o                         
   5  22   1        112.20        110.63        32.06 o                         
   6  22   1       1535.99       1621.23       254.02 o                         
  -5  23   1         83.53        118.14        46.40 o                         
  -4  23   1       3866.03       3966.42       126.44 o                         
  -3  23   1          4.37         33.44        28.64 o                         
  -2  23   1        121.92        126.46        31.10 o                         
  -1  23   1        577.20        554.62        48.13 o                         
   0  23   1       4725.06       4963.69       114.63 o                         
   1  23   1        487.66        627.84        49.22 o                         
   2  23   1        534.79        575.28        48.61 o                         
   3  23   1         38.72         83.63        30.71 o                         
   4  23   1       4600.02       4572.02       140.23 o                         
   5  23   1          9.80         10.75        32.39 o                         
  -5  24   1        301.73        212.33        93.67 o                         
  -4  24   1          2.69         -9.98        34.29 o                         
  -3  24   1       1116.66       1016.95        79.86 o                         
  -2  24   1       3138.24       2965.98        93.89 o                         
  -1  24   1       1140.81       1152.02       101.75 o                         
   0  24   1        259.60        300.35        43.73 o                         
   1  24   1       1919.59       1906.08        76.81 o                         
   2  24   1       2915.61       2894.30        96.79 o                         
   3  24   1        423.54        330.93        46.05 o                         
   4  24   1        171.58        116.62        37.68 o                         
   5  24   1        857.19        848.75       130.50 o                         
  -5  25   1       1370.73       1377.39       178.94 o                         
  -4  25   1        273.87        254.30        62.27 o                         
  -3  25   1       1694.18       1836.18       116.32 o                         
  -2  25   1         11.74         20.36        30.57 o                         
  -1  25   1       2115.92       2131.36        82.90 o                         
   0  25   1        568.36        657.61        53.10 o                         
   1  25   1        558.03        583.67        59.06 o                         
   2  25   1         20.09        -27.43        29.95 o                         
   3  25   1       2753.53       2959.83       120.15 o                         
   4  25   1        281.35        371.73        50.07 o                         
  -3  26   1       1498.56       1492.87       112.98 o                         
  -2  26   1        104.84         63.25        33.85 o                         
  -1  26   1       1367.84       1390.04        75.80 o                         
   0  26   1          5.81         22.28        29.51 o                         
   1  26   1       2439.68       2528.28        92.53 o                         
   2  26   1         28.92         51.37        37.50 o                         
   3  26   1        580.24        513.09        54.54 o                         
   4  26   1          0.29         50.45        77.45 o                         
  -2  27   1          5.63         -1.09        35.58 o                         
  -1  27   1       1824.53       1901.92       103.23 o                         
   0  27   1        677.19        615.24        56.34 o                         
   1  27   1        696.87        792.62        72.96 o                         
   2  27   1        232.85        279.77        52.01 o                         
   3  27   1       1365.04       1332.39       183.79 o                         
  -1  28   1        133.31        143.54        39.61 o                         
   0  28   1         52.08         76.44        48.48 o                         
   1  28   1        429.70        396.15        58.72 o                         
   2  28   1       1926.57       1947.13       208.78 o                         
  -1  29   1         14.09         -4.94        44.30 o                         
   0  29   1       2308.22       2562.03       139.52 o                         
  -6   0   2         18.88         18.15        27.83 o                         
  -4   0   2      20837.14      21138.67       357.19 o                         
  -2   0   2       5932.62       5294.48       146.96 o                         
   0   0   2      52237.16      55057.27       641.39 o                         
   2   0   2       7239.80       7497.79        92.48 o                         
   4   0   2      22233.66      22879.78       300.02 o                         
   6   0   2       4630.14       4718.02       195.04 o                         
   8   0   2       4651.18       5026.04       238.62 o                         
  -8   1   2        264.73        188.18        77.45 o                         
  -7   1   2       2024.02       2117.31       132.06 o                         
  -6   1   2      11145.85      11129.00       169.47 o                         
  -5   1   2       5957.60       5752.29       102.21 o                         
  -4   1   2       6300.75       6348.25       100.92 o                         
  -3   1   2      10766.42      10706.62       138.10 o                         
  -2   1   2      25124.97      24851.77       436.70 o                         
  -1   1   2        695.92        804.50        17.03 o                         
   0   1   2       5677.83       6204.57        65.02 o                         
   1   1   2      20888.55      21868.46       214.29 o                         
   2   1   2      32001.12      32541.99       309.20 o                         
   3   1   2       1241.48       1397.25        24.37 o                         
   4   1   2       8920.66       8780.42        97.70 o                         
   5   1   2       4400.68       4373.46        74.78 o                         
   6   1   2       6543.93       6823.69       139.32 o                         
   7   1   2        263.32        351.56        50.69 o                         
   8   1   2       2065.22       2144.92       111.45 o                         
   9   1   2        293.87        278.42        85.38 o                         
  -8   2   2       1487.10       1265.84       144.36 o                         
  -7   2   2       1806.36       1912.87       146.37 o                         
  -6   2   2       1097.49       1169.08        59.86 o                         
  -5   2   2      10366.56      10380.84       152.32 o                         
  -4   2   2      11196.65      10898.83       148.70 o                         
  -3   2   2        944.36        904.71        25.63 o                         
  -2   2   2       1250.64       1292.62        22.68 o                         
  -1   2   2      63986.27      67531.27       610.86 o                         
   0   2   2      24731.02      26462.67       207.02 o                         
   1   2   2      17232.69      17930.28       157.07 o                         
   2   2   2      15971.83      16478.75       163.42 o                         
   3   2   2      27309.77      27556.88       226.48 o                         
   4   2   2      11741.75      11550.14       111.80 o                         
   5   2   2        170.24        189.87        17.33 o                         
   6   2   2        428.01        441.59        49.54 o                         
   7   2   2       5803.60       5864.42       168.80 o                         
   8   2   2        986.12       1064.84        90.17 o                         
   9   2   2          0.74        -26.17        58.03 o                         
  -8   3   2        338.71        407.26        93.67 o                         
  -7   3   2       5686.55       5905.52       171.21 o                         
  -6   3   2        596.11        548.88        38.29 o                         
  -5   3   2       3503.33       3536.66        73.00 o                         
  -4   3   2        230.68        253.73        19.03 o                         
  -3   3   2      29744.28      29050.36       239.55 o                         
  -2   3   2       1953.51       2075.95        29.50 o                         
  -1   3   2       3441.26       3497.13        59.26 o                         
   0   3   2       5447.87       5885.41        49.75 o                         
   1   3   2      51309.80      54110.50       450.16 o                         
   2   3   2        619.33        673.48        29.76 o                         
   3   3   2       5239.42       5401.33        58.83 o                         
   4   3   2        426.46        465.51        21.92 o                         
   5   3   2      15943.74      15739.00       183.39 o                         
   6   3   2        101.37        127.93        26.07 o                         
   7   3   2        216.13        199.98        44.43 o                         
   8   3   2        171.97        277.94        79.58 o                         
   9   3   2       2744.51       3009.39       204.99 o                         
  -8   4   2       1011.75       1094.37       100.91 o                         
  -7   4   2       1598.78       1557.83        70.81 o                         
  -6   4   2          5.32         17.31        17.34 o                         
  -5   4   2      17175.94      17032.94       175.72 o                         
  -4   4   2       4759.74       4752.09        59.94 o                         
  -3   4   2      15819.39      15690.68       149.41 o                         
  -2   4   2        819.92        807.25        25.97 o                         
  -1   4   2      17346.16      17947.70       265.93 o                         
   0   4   2       4854.10       4839.43        43.31 o                         
   1   4   2       1700.46       1848.22        34.68 o                         
   2   4   2        412.71        459.74        18.21 o                         
   3   4   2      49618.79      48308.93       383.71 o                         
   4   4   2       3532.49       3511.36        53.76 o                         
   5   4   2       1582.31       1576.10        58.44 o                         
   6   4   2        984.08        940.07        50.78 o                         
   7   4   2       6677.88       7049.44       254.67 o                         
   8   4   2        582.35        491.34       101.02 o                         
   9   4   2          0.70          2.25        75.91 o                         
  -9   5   2        275.68         26.88        78.04 o                         
  -8   5   2          3.96         10.07        40.92 o                         
  -7   5   2       2391.13       2344.08        84.96 o                         
  -6   5   2       7547.94       7598.25       130.91 o                         
  -5   5   2        997.04        967.62        36.99 o                         
  -4   5   2       4119.14       4271.30        55.92 o                         
  -3   5   2      16719.02      16893.95       148.25 o                         
  -2   5   2      45489.96      46350.45       673.19 o                         
  -1   5   2         42.09         58.14         9.79 o                         
   0   5   2       6007.46       5987.16        56.78 o                         
   1   5   2      20761.11      21320.60       193.79 o                         
   2   5   2      32447.38      33163.94       288.81 o                         
   3   5   2       2546.47       2554.43        46.63 o                         
   4   5   2       4451.78       4619.65        73.93 o                         
   5   5   2       6093.80       6056.80        94.22 o                         
   6   5   2       2669.92       2798.25        76.05 o                         
   7   5   2         66.15         63.48        89.53 o                         
   8   5   2       1518.02       1600.74       159.87 o                         
  -9   6   2        250.17        166.62        85.86 o                         
  -8   6   2       3262.92       3134.73       134.57 o                         
  -7   6   2        385.00        437.75        45.47 o                         
  -6   6   2       1505.59       1582.34        57.07 o                         
  -5   6   2         69.36         88.42        19.25 o                         
  -4   6   2      32524.65      32010.31       268.90 o                         
  -3   6   2       2467.15       2714.07        37.78 o                         
  -2   6   2       4295.02       4910.17        98.83 o                         
  -1   6   2       2660.47       2806.84        41.15 o                         
   0   6   2       5954.10       6175.64        59.93 o                         
   1   6   2       1538.12       1613.49        23.24 o                         
   2   6   2      16655.76      16503.46       155.55 o                         
   3   6   2       2879.83       2978.72        48.69 o                         
   4   6   2      33303.68      32403.55       329.49 o                         
   5   6   2        314.90        305.17        28.91 o                         
   6   6   2       1493.70       1486.35        74.05 o                         
   7   6   2        484.07        485.02        65.73 o                         
   8   6   2       2147.11       2354.51       175.98 o                         
  -9   7   2         40.14        -22.15        80.88 o                         
  -8   7   2        110.73        147.84        41.43 o                         
  -7   7   2        250.24        202.78        36.69 o                         
  -6   7   2       9215.17       9092.30       153.65 o                         
  -5   7   2         69.43         72.83        20.77 o                         
  -4   7   2       1404.96       1364.14        36.92 o                         
  -3   7   2        371.48        358.92        14.58 o                         
  -2   7   2      29717.69      29336.22       260.42 o                         
  -1   7   2        347.39        380.75        21.07 o                         
   0   7   2      14231.64      14731.59       126.37 o                         
   1   7   2       9500.42      10024.80        85.40 o                         
   2   7   2      47312.72      48315.89       384.84 o                         
   3   7   2       3043.28       3243.01        49.04 o                         
   4   7   2       4133.71       4289.19        72.37 o                         
   5   7   2        563.52        585.41        32.73 o                         
   6   7   2       4426.86       4446.72        86.78 o                         
   7   7   2        114.29         88.08        41.25 o                         
   8   7   2       1362.05       1518.00       236.37 o                         
  -8   8   2       1954.55       1928.49        89.60 o                         
  -7   8   2       1208.36       1208.26        70.76 o                         
  -6   8   2         39.42         41.40        24.69 o                         
  -5   8   2       8313.50       8410.51       120.05 o                         
  -4   8   2       8237.45       8379.62       113.20 o                         
  -3   8   2       4415.43       4498.81        60.64 o                         
  -2   8   2       9386.04       9472.62       103.32 o                         
  -1   8   2      13929.46      13791.49       133.45 o                         
   0   8   2      16422.55      16299.79       197.14 o                         
   1   8   2       4623.96       4996.01        53.31 o                         
   2   8   2        615.07        631.12        35.14 o                         
   3   8   2      19861.03      20465.32       182.31 o                         
   4   8   2       7842.64       7794.39        99.19 o                         
   5   8   2         10.10         20.35        13.36 o                         
   6   8   2       5246.77       5223.33       113.69 o                         
   7   8   2       3085.46       3108.33        93.66 o                         
   8   8   2       1074.27       1081.99        97.08 o                         
  -8   9   2         76.29         41.69        45.25 o                         
  -7   9   2       4905.08       4986.66       130.50 o                         
  -6   9   2       1511.29       1519.57       102.76 o                         
  -5   9   2       4118.03       4237.20        80.13 o                         
  -4   9   2         46.74         53.28        13.74 o                         
  -3   9   2      26853.10      27750.01       255.76 o                         
  -2   9   2       3117.66       3088.37        49.69 o                         
  -1   9   2       5781.83       5555.24        66.91 o                         
   0   9   2       2302.63       2441.31        42.19 o                         
   1   9   2      27504.80      27151.39       225.87 o                         
   2   9   2       2361.15       2507.30        38.91 o                         
   3   9   2       1680.16       1646.09        33.00 o                         
   4   9   2        797.93        832.22        35.78 o                         
   5   9   2      17469.52      16985.78       208.11 o                         
   6   9   2       1219.07       1161.44        60.73 o                         
   7   9   2        516.41        490.02        60.57 o                         
   8   9   2         18.64         56.76        35.48 o                         
  -8  10   2         18.43         16.77        33.75 o                         
  -7  10   2       3171.50       3294.68       107.37 o                         
  -6  10   2        101.52        159.30        43.99 o                         
  -5  10   2       9066.22       9100.23       130.01 o                         
  -4  10   2        126.83        177.27        19.44 o                         
  -3  10   2       1175.40       1180.96        37.31 o                         
  -2  10   2       1749.60       1811.01        35.18 o                         
  -1  10   2      32721.13      31509.29       282.10 o                         
   0  10   2        473.74        506.54        18.78 o                         
   1  10   2       6044.67       5905.55        66.06 o                         
   2  10   2        661.81        744.37        22.61 o                         
   3  10   2      19726.01      19873.95       181.61 o                         
   4  10   2         61.95         94.47        15.96 o                         
   5  10   2        510.06        526.94        34.55 o                         
   6  10   2          3.49         50.01        20.54 o                         
   7  10   2       5432.94       5506.03       147.82 o                         
   8  10   2         69.20         62.81        39.83 o                         
  -8  11   2         43.20         43.85        37.24 o                         
  -7  11   2       2696.13       2854.99       101.15 o                         
  -6  11   2       3885.01       3841.67       174.45 o                         
  -5  11   2       1499.06       1533.73        51.12 o                         
  -4  11   2        762.11        867.28        38.44 o                         
  -3  11   2      12302.62      12204.56       190.52 o                         
  -2  11   2      10566.32      10434.15       113.77 o                         
  -1  11   2       3066.59       2961.63        47.26 o                         
   0  11   2       1222.63       1300.46        28.96 o                         
   1  11   2      23369.23      22977.05       198.72 o                         
   2  11   2      12095.87      12482.66       130.83 o                         
   3  11   2        787.76        833.96        35.92 o                         
   4  11   2       1791.45       1823.97        55.60 o                         
   5  11   2       5810.91       5557.18        99.40 o                         
   6  11   2       3748.05       3678.32        85.13 o                         
   7  11   2          3.68         -8.23        29.66 o                         
   8  11   2        203.61        189.26        46.74 o                         
  -8  12   2       2999.93       3052.09       147.17 o                         
  -7  12   2        130.49        125.38        37.34 o                         
  -6  12   2        326.96        326.61        75.48 o                         
  -5  12   2       2546.36       2480.28        71.23 o                         
  -4  12   2       9555.93       9482.34       229.80 o                         
  -3  12   2       1694.49       1617.43        47.51 o                         
  -2  12   2       4329.17       4179.54        61.18 o                         
  -1  12   2        496.53        538.94        22.62 o                         
   0  12   2      30112.80      29228.46       245.94 o                         
   1  12   2       1041.52        997.59        27.38 o                         
   2  12   2       4793.69       4888.52        67.67 o                         
   3  12   2      10039.82       9816.43       117.85 o                         
   4  12   2       5258.48       5165.96        91.12 o                         
   5  12   2        300.64        297.56        29.28 o                         
   6  12   2       3106.93       3133.09        92.14 o                         
   7  12   2        506.46        535.64        51.83 o                         
   8  12   2       1822.44       1838.83       236.73 o                         
  -8  13   2        132.56        120.20        42.16 o                         
  -7  13   2        163.38        182.43        63.52 o                         
  -6  13   2       7252.51       7178.39       159.23 o                         
  -5  13   2         69.07         15.65        20.72 o                         
  -4  13   2       1091.75       1167.74        70.35 o                         
  -3  13   2         35.59         40.41        14.17 o                         
  -2  13   2      17495.17      16884.03       195.51 o                         
  -1  13   2         10.57         16.47         9.62 o                         
   0  13   2       4382.86       4333.03        56.70 o                         
   1  13   2        225.83        251.06        16.40 o                         
   2  13   2      30919.67      30590.03       264.09 o                         
   3  13   2       1137.57       1076.34        41.13 o                         
   4  13   2       2339.63       2471.70        62.22 o                         
   5  13   2        498.24        537.37        38.93 o                         
   6  13   2       6404.29       6350.83       117.93 o                         
   7  13   2        162.67        143.61        35.98 o                         
   8  13   2       1064.51       1260.74       179.41 o                         
  -8  14   2       1740.66       1859.55       113.11 o                         
  -7  14   2        184.55        206.42        66.63 o                         
  -6  14   2        527.84        606.12        55.68 o                         
  -5  14   2       2483.24       2381.93        84.81 o                         
  -4  14   2      11107.78      11519.93       156.79 o                         
  -3  14   2        270.95        272.84        24.74 o                         
  -2  14   2        484.20        503.70        29.28 o                         
  -1  14   2       8358.00       8252.25       100.15 o                         
   0  14   2       7948.04       8023.03       111.73 o                         
   1  14   2        955.37        961.92        34.25 o                         
   2  14   2       5027.34       4829.44        66.41 o                         
   3  14   2       5580.90       5342.21        91.47 o                         
   4  14   2       7519.20       7643.39       120.84 o                         
   5  14   2        440.49        360.21        33.09 o                         
   6  14   2       1213.85       1210.53        59.84 o                         
   7  14   2        596.94        635.75        57.36 o                         
  -8  15   2         27.67        -29.01       102.91 o                         
  -7  15   2       1608.75       1441.67        86.54 o                         
  -6  15   2       1435.96       1229.90        75.77 o                         
  -5  15   2       1161.31       1239.17        67.94 o                         
  -4  15   2        317.48        327.17        37.99 o                         
  -3  15   2      11968.27      11499.82       153.78 o                         
  -2  15   2       5555.36       5055.48       168.59 o                         
  -1  15   2       2039.73       2026.44        43.94 o                         
   0  15   2       2478.52       2402.83        47.31 o                         
   1  15   2      12865.00      12598.97       128.10 o                         
   2  15   2       1836.91       1743.54        43.70 o                         
   3  15   2       1499.39       1478.05        47.95 o                         
   4  15   2       1073.26        916.64        46.06 o                         
   5  15   2       5253.10       5376.87       105.14 o                         
   6  15   2        802.88        749.01        50.02 o                         
   7  15   2          4.45          7.41        26.71 o                         
  -7  16   2        594.09        656.03        65.39 o                         
  -6  16   2         25.78         52.48        32.42 o                         
  -5  16   2       6979.79       7139.61       158.86 o                         
  -4  16   2         43.40         43.07        31.90 o                         
  -3  16   2       5051.47       4901.55       132.34 o                         
  -2  16   2         68.10         78.52        17.91 o                         
  -1  16   2      14226.40      14093.57       154.55 o                         
   0  16   2        121.39        113.85        15.54 o                         
   1  16   2        211.47        247.72        18.42 o                         
   2  16   2        143.31        127.50        17.82 o                         
   3  16   2      16368.68      15887.82       198.56 o                         
   4  16   2          6.95         -1.98        17.37 o                         
   5  16   2        556.10        599.72        42.37 o                         
   6  16   2         47.54         41.32        25.25 o                         
   7  16   2       2777.86       2770.54        88.04 o                         
  -7  17   2       1617.18       1579.45        96.94 o                         
  -6  17   2        554.98        544.58        57.83 o                         
  -5  17   2       1152.20       1232.59       116.97 o                         
  -4  17   2        353.76        362.38        36.97 o                         
  -3  17   2       6670.01       6260.43       172.62 o                         
  -2  17   2       2117.66       1970.69        61.62 o                         
  -1  17   2       1928.85       1868.65        52.12 o                         
   0  17   2        467.69        431.44        25.92 o                         
   1  17   2      12234.04      12246.03       146.56 o                         
   2  17   2       2172.63       2190.13        52.25 o                         
   3  17   2       4720.10       4376.69        89.94 o                         
   4  17   2        954.96        972.87        50.96 o                         
   5  17   2       5800.14       5836.78       114.70 o                         
   6  17   2        283.74        209.95        34.30 o                         
   7  17   2         35.30         38.56        34.35 o                         
  -7  18   2        560.80        632.68        78.43 o                         
  -6  18   2        264.00        309.06        54.95 o                         
  -5  18   2        768.16        698.48       113.24 o                         
  -4  18   2       5139.80       5064.86       112.74 o                         
  -3  18   2        353.10        303.03        30.82 o                         
  -2  18   2       2370.74       2363.44        69.43 o                         
  -1  18   2       5555.05       5610.35        95.96 o                         
   0  18   2       7696.04       7553.76       102.34 o                         
   1  18   2        259.91        292.32        34.23 o                         
   2  18   2        799.30        907.42        45.51 o                         
   3  18   2       1596.59       1635.46        55.66 o                         
   4  18   2       4780.26       4668.61       197.53 o                         
   5  18   2         29.84        102.47        25.87 o                         
   6  18   2        703.45        732.80        52.64 o                         
   7  18   2       1585.73       1822.07       130.74 o                         
  -6  19   2       4248.53       4375.25       134.69 o                         
  -5  19   2        134.71        169.26        40.56 o                         
  -4  19   2        334.40        339.90        41.27 o                         
  -3  19   2        211.76        194.13        28.17 o                         
  -2  19   2       7758.11       7506.23       165.72 o                         
  -1  19   2          1.70          0.77        16.46 o                         
   0  19   2       2215.51       2160.87        78.37 o                         
   1  19   2        520.18        515.89        35.20 o                         
   2  19   2       6142.86       6278.96       128.67 o                         
   3  19   2         68.37         31.79        20.15 o                         
   4  19   2       3708.83       3656.96        88.90 o                         
   5  19   2        248.64        256.43        35.25 o                         
   6  19   2       2482.48       2754.98        88.80 o                         
   7  19   2          5.29         63.48       112.74 o                         
  -6  20   2         74.80         42.56        43.00 o                         
  -5  20   2        410.93        384.29        51.90 o                         
  -4  20   2       4148.15       3968.78       122.29 o                         
  -3  20   2         33.28         49.49        21.91 o                         
  -2  20   2       2397.88       2308.47        73.55 o                         
  -1  20   2       1144.03       1290.38        51.27 o                         
   0  20   2      10596.59      10099.54       163.81 o                         
   1  20   2        660.32        602.59        57.68 o                         
   2  20   2        878.35        903.83        55.11 o                         
   3  20   2        836.98        866.59        49.36 o                         
   4  20   2       3910.27       3944.49       107.80 o                         
   5  20   2         19.65         27.10        25.52 o                         
   6  20   2        623.36        691.33        54.25 o                         
  -6  21   2       1062.29       1013.50        87.83 o                         
  -5  21   2        446.68        410.27        54.27 o                         
  -4  21   2        108.76         64.10        34.78 o                         
  -3  21   2       2744.91       2603.20       107.53 o                         
  -2  21   2       2852.40       2817.13       136.39 o                         
  -1  21   2        567.12        575.46        44.84 o                         
   0  21   2        307.42        341.46        36.59 o                         
   1  21   2       4467.58       4448.28        91.37 o                         
   2  21   2       3628.99       3458.43        93.30 o                         
   3  21   2        104.13         27.89        26.14 o                         
   4  21   2        589.24        716.65        49.53 o                         
   5  21   2       1833.82       1903.14        74.95 o                         
   6  21   2        924.73        929.78        81.51 o                         
  -5  22   2       2548.46       2451.03       107.75 o                         
  -4  22   2        635.98        566.80        59.59 o                         
  -3  22   2        476.59        488.83        46.61 o                         
  -2  22   2          1.57         -9.23        20.84 o                         
  -1  22   2       7075.72       7017.61       137.03 o                         
   0  22   2         13.78         22.22        24.07 o                         
   1  22   2       1141.71       1221.41        56.31 o                         
   2  22   2        568.07        589.01        48.50 o                         
   3  22   2       4340.82       4341.08       112.76 o                         
   4  22   2        422.80        429.02        42.76 o                         
   5  22   2         32.90         21.11        27.72 o                         
   6  22   2        252.03        210.91       102.44 o                         
  -5  23   2        650.57        932.72        77.73 o                         
  -4  23   2         50.01         19.47        54.64 o                         
  -3  23   2       3479.75       3286.03        96.56 o                         
  -2  23   2        299.47        346.28        40.72 o                         
  -1  23   2        609.55        721.18        52.33 o                         
   0  23   2         16.17         46.09        28.73 o                         
   1  23   2       4830.22       4657.74       152.56 o                         
   2  23   2         18.69         -2.70        24.93 o                         
   3  23   2        210.21        162.40        64.06 o                         
   4  23   2        197.47        191.78        39.74 o                         
   5  23   2       2550.78       2703.91       169.57 o                         
  -5  24   2       1234.58       1191.23       156.56 o                         
  -4  24   2       1080.60       1189.01        84.71 o                         
  -3  24   2        853.81        859.56        71.36 o                         
  -2  24   2        231.69        216.65        37.73 o                         
  -1  24   2       2170.06       2110.94        91.93 o                         
   0  24   2       2556.25       2524.48        85.11 o                         
   1  24   2        151.20        137.86        38.80 o                         
   2  24   2        293.56        218.45        36.93 o                         
   3  24   2       2651.53       2856.66        97.70 o                         
   4  24   2       1541.66       1379.04        80.74 o                         
   5  24   2        428.55        563.22       134.89 o                         
  -4  25   2        175.83        151.30        48.22 o                         
  -3  25   2        229.51        142.39        55.52 o                         
  -2  25   2       3116.49       3051.36       112.37 o                         
  -1  25   2         63.21         75.04        30.27 o                         
   0  25   2       1273.86       1355.86       139.81 o                         
   1  25   2        473.42        435.67        55.40 o                         
   2  25   2       2585.06       2664.94       110.29 o                         
   3  25   2          7.95        -10.21        42.08 o                         
   4  25   2        381.58        424.49        60.80 o                         
  -3  26   2         68.46        106.16        52.68 o                         
  -2  26   2        379.39        332.29        52.07 o                         
  -1  26   2         18.35         15.24        28.20 o                         
   0  26   2       2492.81       2709.05       153.00 o                         
   1  26   2          1.73         24.76        34.54 o                         
   2  26   2        890.00        817.29        73.79 o                         
   3  26   2         51.52         65.65        36.14 o                         
   4  26   2       1654.78       1861.78       155.38 o                         
  -2  27   2       1467.02       1519.07        95.85 o                         
  -1  27   2        133.84        135.95        51.43 o                         
   0  27   2        416.23        344.20        45.88 o                         
   1  27   2        684.76        658.80        67.15 o                         
   2  27   2       1082.59       1174.91        87.82 o                         
   3  27   2        140.60        202.86        96.04 o                         
  -2  28   2        104.07         29.64        58.41 o                         
  -1  28   2       1851.45       1794.09       125.48 o                         
   0  28   2        856.11        863.58        66.57 o                         
   1  28   2        302.15        328.16        57.54 o                         
  -1  29   2        270.62        196.82       138.32 o                         
   0  29   2          9.28         -7.93        60.16 o                         
  -7   0   3       5205.21       5522.48       164.84 o                         
  -5   0   3       1119.31       1013.84        61.26 o                         
  -3   0   3      35121.23      34350.59       432.14 o                         
  -1   0   3      10587.58      10763.94       145.30 o                         
   1   0   3      22218.13      22623.03       276.37 o                         
   3   0   3        179.86        186.89        17.08 o                         
   5   0   3      29811.22      29690.14       488.89 o                         
   7   0   3         44.62         56.73        53.05 o                         
   9   0   3       2044.93       1944.76       170.06 o                         
  -7   1   3        357.80        352.88        43.56 o                         
  -6   1   3        406.57        362.67        29.06 o                         
  -5   1   3      17995.61      17972.27       205.72 o                         
  -4   1   3        937.96       1046.61        32.95 o                         
  -3   1   3       1120.24       1178.26        26.52 o                         
  -2   1   3      13515.01      13340.56       117.00 o                         
  -1   1   3      87663.30      91180.95       749.97 o                         
   0   1   3      29580.66      30823.99       226.87 o                         
   1   1   3       1924.29       2086.48        27.35 o                         
   2   1   3        924.56        983.24        24.34 o                         
   3   1   3      31493.15      31533.51       317.12 o                         
   4   1   3       1430.99       1556.35        33.72 o                         
   5   1   3         52.58        100.37        18.20 o                         
   6   1   3       2449.25       2637.59        86.14 o                         
   7   1   3       6124.56       6108.68       176.05 o                         
   8   1   3        677.99        779.47       221.22 o                         
   9   1   3         70.24        -38.95        41.96 o                         
  -8   2   3       1488.89       1414.34       156.32 o                         
  -7   2   3       2169.15       2284.61        96.68 o                         
  -6   2   3      13303.77      13065.05       168.34 o                         
  -5   2   3        798.91        865.08        44.01 o                         
  -4   2   3       4377.00       4496.59        71.72 o                         
  -3   2   3       8880.21       8845.35        95.49 o                         
  -2   2   3      21671.87      21708.01       194.76 o                         
  -1   2   3       1167.29       1366.69        24.52 o                         
   0   2   3      14528.30      15402.44       128.20 o                         
   1   2   3      13171.68      13697.00       137.88 o                         
   2   2   3      11697.57      11811.72       114.58 o                         
   3   2   3        542.40        611.40        15.87 o                         
   4   2   3      14018.68      13794.03       142.82 o                         
   5   2   3       5268.61       5204.15       108.04 o                         
   6   2   3       3828.20       3979.60       136.09 o                         
   7   2   3        276.23        268.85        48.31 o                         
   8   2   3       1388.55       1277.58        99.28 o                         
   9   2   3        908.85        801.49       168.64 o                         
  -8   3   3       3574.05       3768.95       154.11 o                         
  -7   3   3          6.34         10.25        25.51 o                         
  -6   3   3       2097.08       2225.85        74.86 o                         
  -5   3   3          6.09         23.58        11.94 o                         
  -4   3   3      23523.10      22887.17       218.59 o                         
  -3   3   3       2439.21       2371.25        38.76 o                         
  -2   3   3      26548.97      27704.78       224.10 o                         
  -1   3   3       1434.23       1604.36        30.85 o                         
   0   3   3      25639.92      26213.61       209.78 o                         
   1   3   3      11183.66      11861.28       112.47 o                         
   2   3   3      34756.01      35015.67       303.76 o                         
   3   3   3       1002.52        966.87        32.15 o                         
   4   3   3      20672.06      20492.97       198.48 o                         
   5   3   3        742.90        710.71        41.00 o                         
   6   3   3       4090.83       3983.85        91.84 o                         
   7   3   3         63.55         55.43        34.33 o                         
   8   3   3       1823.14       1822.27       106.58 o                         
  -9   4   3        164.79         24.87        81.48 o                         
  -8   4   3        616.26        551.92        70.52 o                         
  -7   4   3        191.77        189.92        30.01 o                         
  -6   4   3       6662.95       6725.45       121.30 o                         
  -5   4   3        258.01        274.57        22.30 o                         
  -4   4   3       6313.02       6026.94        77.32 o                         
  -3   4   3       7107.99       7145.08        84.45 o                         
  -2   4   3      25173.25      25789.41       299.25 o                         
  -1   4   3        307.40        302.67        11.67 o                         
   0   4   3       7981.50       8354.24        75.20 o                         
   1   4   3       7135.71       7381.25        83.69 o                         
   2   4   3      22778.10      22882.27       206.45 o                         
   3   4   3         20.42         43.09         8.68 o                         
   4   4   3       8210.34       8184.59       112.40 o                         
   5   4   3       2723.29       2775.74        82.21 o                         
   6   4   3       4378.18       4382.82        97.57 o                         
   7   4   3        180.34        166.12        37.16 o                         
   8   4   3       3608.06       3885.73       220.74 o                         
  -9   5   3        851.93        929.87       145.42 o                         
  -8   5   3        673.28        566.44        71.82 o                         
  -7   5   3        136.08        187.16        34.73 o                         
  -6   5   3       2581.89       2624.97        71.71 o                         
  -5   5   3      14878.84      14846.89       175.43 o                         
  -4   5   3      16522.72      16441.81       151.70 o                         
  -3   5   3       3804.56       3814.06        63.38 o                         
  -2   5   3       6223.52       6358.40        78.98 o                         
  -1   5   3       5774.39       5646.00        72.91 o                         
   0   5   3      15954.63      16752.92       130.83 o                         
   1   5   3        281.54        268.61        12.86 o                         
   2   5   3      24808.20      24799.95       274.03 o                         
   3   5   3      36172.16      35631.29       402.09 o                         
   4   5   3       9283.06       8733.23       114.33 o                         
   5   5   3         10.47         19.66        13.48 o                         
   6   5   3       1846.68       1861.94        64.26 o                         
   7   5   3       3318.83       3220.21       101.92 o                         
   8   5   3        354.42        459.01        98.77 o                         
  -9   6   3        195.79        149.21        84.79 o                         
  -8   6   3         97.54        140.08        50.04 o                         
  -7   6   3       4453.45       4747.58       123.20 o                         
  -6   6   3        252.64        240.93        29.19 o                         
  -5   6   3       2185.00       2198.65        61.14 o                         
  -4   6   3        146.13        127.90        13.15 o                         
  -3   6   3      48778.90      49846.00       396.99 o                         
  -2   6   3       1208.37       1153.72        53.84 o                         
  -1   6   3        617.27        639.08        17.87 o                         
   0   6   3       3757.05       3992.11        41.09 o                         
   1   6   3      60369.83      61005.75       443.38 o                         
   2   6   3        146.87        172.45        13.55 o                         
   3   6   3         21.82         43.82        15.04 o                         
   4   6   3        699.76        750.60        36.71 o                         
   5   6   3      10323.96      10500.13       139.29 o                         
   6   6   3        322.10        340.67        34.59 o                         
   7   6   3        137.10        167.94        54.96 o                         
   8   6   3         38.94         89.41        65.25 o                         
  -9   7   3       1747.24       1433.64       196.47 o                         
  -8   7   3         75.41         56.27        44.31 o                         
  -7   7   3       1648.12       1649.86        76.93 o                         
  -6   7   3        328.86        301.55        31.82 o                         
  -5   7   3      14690.43      14632.10       200.97 o                         
  -4   7   3       2832.57       2792.14        64.52 o                         
  -3   7   3        128.69        179.31        13.83 o                         
  -2   7   3        180.75        152.53        11.77 o                         
  -1   7   3      31494.46      31037.42       273.10 o                         
   0   7   3       2245.83       2498.22        30.86 o                         
   1   7   3        510.23        574.18        15.03 o                         
   2   7   3       1057.72        996.88        26.34 o                         
   3   7   3      35144.92      35380.65       352.60 o                         
   4   7   3       2320.14       2277.22        56.40 o                         
   5   7   3         11.13         20.45        14.85 o                         
   6   7   3        201.41        236.84        30.78 o                         
   7   7   3       5675.94       5949.96       154.07 o                         
   8   7   3         85.68         54.83        60.51 o                         
  -8   8   3        126.71        113.61        50.66 o                         
  -7   8   3       4732.56       4762.12       127.16 o                         
  -6   8   3       3315.73       3338.08        84.06 o                         
  -5   8   3       2204.53       2234.50        63.80 o                         
  -4   8   3       4316.13       4353.90        77.58 o                         
  -3   8   3      13275.08      13170.35       136.11 o                         
  -2   8   3      11234.26      10635.77       114.23 o                         
  -1   8   3        285.06        282.42        15.51 o                         
   0   8   3       6142.00       6147.06        64.01 o                         
   1   8   3      19800.84      20059.62       159.56 o                         
   2   8   3      12505.92      12138.40       115.81 o                         
   3   8   3        116.25        145.01        14.75 o                         
   4   8   3       4231.16       4256.29        74.84 o                         
   5   8   3      10939.38      11006.37       169.32 o                         
   6   8   3       2468.96       2499.98        80.14 o                         
   7   8   3         19.83        -10.57        28.39 o                         
   8   8   3       1198.34       1284.33       149.16 o                         
  -8   9   3       1909.83       1846.17       119.39 o                         
  -7   9   3        294.76        331.10        45.31 o                         
  -6   9   3       1321.01       1375.85        59.63 o                         
  -5   9   3        461.56        439.05        34.12 o                         
  -4   9   3      14213.79      14140.99       168.92 o                         
  -3   9   3         93.10        111.38        12.67 o                         
  -2   9   3      10871.31      10272.20       110.04 o                         
  -1   9   3       9578.41       9408.95       109.90 o                         
   0   9   3      20089.33      19274.72       165.60 o                         
   1   9   3       1291.02       1317.91        23.33 o                         
   2   9   3       8703.94       8737.90        91.15 o                         
   3   9   3       3977.36       3937.23        65.29 o                         
   4   9   3       9969.50       9909.18       120.82 o                         
   5   9   3         26.77         20.61        15.77 o                         
   6   9   3       4680.29       4424.62       106.58 o                         
   7   9   3        404.17        372.21        55.55 o                         
   8   9   3        981.37        940.60        79.12 o                         
  -8  10   3        540.87        499.22        57.29 o                         
  -7  10   3        307.21        325.49        45.34 o                         
  -6  10   3       7414.02       7569.74       143.31 o                         
  -5  10   3         40.29         62.39        20.95 o                         
  -4  10   3       5274.61       5140.76        85.22 o                         
  -3  10   3       1691.63       1731.56        39.54 o                         
  -2  10   3      29133.95      28690.62       263.01 o                         
  -1  10   3        703.08        689.81        23.10 o                         
   0  10   3      14627.54      14415.17       143.16 o                         
   1  10   3       5133.04       5394.65        60.55 o                         
   2  10   3       8903.25       8964.71        94.56 o                         
   3  10   3        139.06        167.03        18.76 o                         
   4  10   3      10509.67      10472.56       127.42 o                         
   5  10   3        619.81        601.44        36.99 o                         
   6  10   3       4815.79       4736.55       111.86 o                         
   7  10   3          7.44        -25.31        25.31 o                         
   8  10   3        796.83        509.35        62.49 o                         
  -8  11   3       2016.35       2336.45       133.19 o                         
  -7  11   3        616.07        612.03        57.92 o                         
  -6  11   3        926.23        988.33        84.15 o                         
  -5  11   3       1785.31       1745.21        60.62 o                         
  -4  11   3       7211.64       7413.34       151.09 o                         
  -3  11   3        344.34        368.52        24.28 o                         
  -2  11   3       5819.74       5652.22        74.18 o                         
  -1  11   3      15591.35      15111.07       153.07 o                         
   0  11   3      10499.22      10066.11       106.92 o                         
   1  11   3       2222.22       2258.90        37.49 o                         
   2  11   3       9744.76       9402.33        99.81 o                         
   3  11   3       4374.94       4571.72        78.09 o                         
   4  11   3       6055.34       5900.76        91.93 o                         
   5  11   3         97.96        133.98        23.22 o                         
   6  11   3       3586.41       3575.27       106.78 o                         
   7  11   3       2667.80       2695.16       101.75 o                         
   8  11   3        800.75        675.57        92.96 o                         
  -8  12   3         83.55        115.84        42.97 o                         
  -7  12   3       4315.46       4287.06       126.83 o                         
  -6  12   3       1103.68       1098.67        68.37 o                         
  -5  12   3        798.54        789.85        47.79 o                         
  -4  12   3        798.16        841.21        45.41 o                         
  -3  12   3      14040.75      14059.53       169.54 o                         
  -2  12   3       6483.40       6069.53        95.22 o                         
  -1  12   3        298.49        323.22        19.02 o                         
   0  12   3       5525.69       5661.72        66.85 o                         
   1  12   3      26137.97      25730.81       206.41 o                         
   2  12   3       1981.24       1900.68        45.19 o                         
   3  12   3        131.79        157.08        17.63 o                         
   4  12   3        473.41        485.36        32.52 o                         
   5  12   3      12981.65      12919.63       176.29 o                         
   6  12   3        651.18        596.66        47.05 o                         
   7  12   3          5.08         19.60        28.52 o                         
   8  12   3        836.36        465.17       117.83 o                         
  -8  13   3         12.75        -12.15        37.13 o                         
  -7  13   3        229.98        258.45        47.11 o                         
  -6  13   3          5.08         31.80        27.78 o                         
  -5  13   3       9045.60       9169.34       155.56 o                         
  -4  13   3         34.95         51.71        19.62 o                         
  -3  13   3       1759.66       1681.18        47.49 o                         
  -2  13   3       1608.45       1543.84        37.82 o                         
  -1  13   3      23281.24      22926.85       221.34 o                         
   0  13   3       1369.43       1369.08        30.19 o                         
   1  13   3         46.01         66.06        11.27 o                         
   2  13   3        359.33        328.17        19.38 o                         
   3  13   3      12606.88      12685.10       146.08 o                         
   4  13   3         60.90         72.04        22.86 o                         
   5  13   3        278.69        223.03        29.01 o                         
   6  13   3         52.62         60.78        23.84 o                         
   7  13   3       3673.56       3685.91       121.17 o                         
   8  13   3         81.32        -57.79        79.23 o                         
  -8  14   3         67.81          9.30        46.29 o                         
  -7  14   3       2299.28       2227.45        96.42 o                         
  -6  14   3       1485.98       1486.06        88.73 o                         
  -5  14   3        312.34        356.18        36.68 o                         
  -4  14   3       1981.67       1922.39        63.49 o                         
  -3  14   3      13969.44      13318.70       168.29 o                         
  -2  14   3       5313.81       5128.27       102.62 o                         
  -1  14   3        446.79        491.68        24.87 o                         
   0  14   3       2721.04       2671.27        49.59 o                         
   1  14   3      17984.15      17822.29       166.87 o                         
   2  14   3       3033.02       2996.54        55.36 o                         
   3  14   3         34.82         36.96        18.51 o                         
   4  14   3       1830.69       1910.62        57.80 o                         
   5  14   3       5057.52       5090.02       100.82 o                         
   6  14   3       1032.95        973.96        55.17 o                         
   7  14   3        125.17         85.02        33.66 o                         
  -8  15   3        996.76        854.19       141.28 o                         
  -7  15   3         65.57         31.27        43.29 o                         
  -6  15   3        936.94       1050.62        81.54 o                         
  -5  15   3       2211.68       2306.14        76.10 o                         
  -4  15   3       9535.24       9299.72       155.55 o                         
  -3  15   3        873.04        946.08        43.84 o                         
  -2  15   3       1147.34       1082.87        40.48 o                         
  -1  15   3       4506.25       4398.27        68.98 o                         
   0  15   3       7305.76       7311.56        94.42 o                         
   1  15   3        682.04        757.93        27.31 o                         
   2  15   3       9235.54       8920.75       181.34 o                         
   3  15   3       6624.02       6464.60       106.21 o                         
   4  15   3       6164.18       6063.83       126.66 o                         
   5  15   3         47.03         59.49        22.57 o                         
   6  15   3       1791.14       1744.36        69.19 o                         
   7  15   3        907.39        939.83        67.96 o                         
  -7  16   3         73.21         39.67        37.58 o                         
  -6  16   3       3592.84       3800.14       180.42 o                         
  -5  16   3         13.30          9.59        23.69 o                         
  -4  16   3       2941.88       2864.40        81.03 o                         
  -3  16   3        317.77        331.34        33.35 o                         
  -2  16   3       7666.57       7413.73       175.57 o                         
  -1  16   3        200.41        213.07        20.35 o                         
   0  16   3       8594.97       8500.27       107.10 o                         
   1  16   3         10.01         16.93        10.94 o                         
   2  16   3      12409.83      12052.84       157.73 o                         
   3  16   3        153.75        142.49        22.85 o                         
   4  16   3       4323.87       4451.36       122.79 o                         
   5  16   3        211.51        233.53        30.89 o                         
   6  16   3       1658.39       1734.12        74.20 o                         
   7  16   3          0.68          1.40        31.93 o                         
  -7  17   3          8.63         68.26        43.02 o                         
  -6  17   3        553.11        596.77        59.61 o                         
  -5  17   3       2883.54       3146.65       106.01 o                         
  -4  17   3       5322.94       5157.35       112.98 o                         
  -3  17   3        158.00        180.25        28.25 o                         
  -2  17   3       2628.08       2428.53        62.11 o                         
  -1  17   3       1248.01       1293.40        50.43 o                         
   0  17   3       6523.60       6373.02        90.63 o                         
   1  17   3         34.88          4.75        13.23 o                         
   2  17   3       2818.60       2758.81        65.42 o                         
   3  17   3       4450.37       4396.55        88.56 o                         
   4  17   3       2434.90       2482.76        76.60 o                         
   5  17   3         28.42         45.79        24.19 o                         
   6  17   3       1532.54       1565.69        69.07 o                         
   7  17   3        321.60        252.48       102.08 o                         
  -7  18   3       1009.38       1103.36       133.82 o                         
  -6  18   3       1471.34       1504.74        89.55 o                         
  -5  18   3        609.42        546.78        55.73 o                         
  -4  18   3        664.17        602.01        50.82 o                         
  -3  18   3       8529.46       8130.86       190.18 o                         
  -2  18   3       3041.05       2957.17        77.88 o                         
  -1  18   3        221.43        226.25        25.67 o                         
   0  18   3       2950.21       2807.96        58.15 o                         
   1  18   3       9108.79       9054.52       131.16 o                         
   2  18   3       1797.51       1707.66        75.17 o                         
   3  18   3         45.56         51.76        20.34 o                         
   4  18   3       1656.63       1815.96        63.84 o                         
   5  18   3       3055.63       3024.53       115.32 o                         
   6  18   3        910.11        924.98        81.79 o                         
   7  18   3          0.15         16.70        83.02 o                         
  -6  19   3          3.04        -10.94        36.01 o                         
  -5  19   3       3775.40       3636.52       141.13 o                         
  -4  19   3         28.88         30.36        25.28 o                         
  -3  19   3         37.13         58.36        27.95 o                         
  -2  19   3         79.22         51.71        19.04 o                         
  -1  19   3      14608.64      14188.09       183.12 o                         
   0  19   3        533.16        530.15        35.71 o                         
   1  19   3        478.56        564.11        40.49 o                         
   2  19   3        261.73        228.80        41.97 o                         
   3  19   3       7446.01       7313.27       124.42 o                         
   4  19   3         29.36          4.20        21.42 o                         
   5  19   3         42.97         38.13        25.34 o                         
   6  19   3        133.16        141.82        33.92 o                         
  -6  20   3        133.71        102.26        42.59 o                         
  -5  20   3        381.96        458.18        56.83 o                         
  -4  20   3        193.49        198.80        34.22 o                         
  -3  20   3       4975.85       4997.89       112.90 o                         
  -2  20   3        169.92        178.92        26.22 o                         
  -1  20   3        399.25        441.75        34.38 o                         
   0  20   3        405.79        405.39        36.32 o                         
   1  20   3       6685.89       6792.72       114.35 o                         
   2  20   3        568.89        579.66        45.61 o                         
   3  20   3        119.10         61.45        27.11 o                         
   4  20   3        222.45        189.95        31.67 o                         
   5  20   3       4346.29       4328.65       108.56 o                         
   6  20   3        299.26        276.88        45.68 o                         
  -6  21   3        297.32        257.53        63.39 o                         
  -5  21   3       1455.44       1584.95        95.20 o                         
  -4  21   3       1540.30       1421.40        73.66 o                         
  -3  21   3        293.20        289.46        36.50 o                         
  -2  21   3       1761.10       1784.30        88.64 o                         
  -1  21   3       2782.04       2775.79        76.77 o                         
   0  21   3       5800.06       5742.69       118.55 o                         
   1  21   3          1.23         -0.28        21.04 o                         
   2  21   3        738.15        699.93        51.07 o                         
   3  21   3       2473.38       2473.56        83.58 o                         
   4  21   3       1338.59       1227.06        64.04 o                         
   5  21   3         41.99          2.58        26.60 o                         
   6  21   3        995.77        913.13        84.08 o                         
  -5  22   3         27.61         20.00        37.16 o                         
  -4  22   3        750.29        725.93       125.55 o                         
  -3  22   3        523.99        659.70        66.75 o                         
  -2  22   3       4628.91       4666.00       118.13 o                         
  -1  22   3         45.53          4.77        22.75 o                         
   0  22   3       4079.46       4268.39       108.67 o                         
   1  22   3        702.80        728.95        52.00 o                         
   2  22   3       3165.30       3119.31        92.53 o                         
   3  22   3          2.10          0.13        25.92 o                         
   4  22   3       1542.51       1818.42        84.32 o                         
   5  22   3        215.25        218.07        36.41 o                         
  -5  23   3         53.40          9.26        39.82 o                         
  -4  23   3       3042.32       3229.98       117.26 o                         
  -3  23   3         70.14         72.79        32.10 o                         
  -2  23   3       1421.55       1290.44        72.68 o                         
  -1  23   3        837.97        854.69        56.13 o                         
   0  23   3       2676.43       2770.09        86.87 o                         
   1  23   3         11.48         -1.37        30.40 o                         
   2  23   3       2903.71       2883.60        92.57 o                         
   3  23   3         22.21          7.65        29.74 o                         
   4  23   3       2041.76       2263.70        91.76 o                         
   5  23   3          3.14         40.92        52.84 o                         
  -5  24   3         20.93         63.48        68.80 o                         
  -4  24   3        289.19        384.55        91.48 o                         
  -3  24   3       1166.27       1102.90        82.66 o                         
  -2  24   3       1803.36       1875.45        90.49 o                         
  -1  24   3        107.67        127.64        31.04 o                         
   0  24   3        950.20       1150.17        66.16 o                         
   1  24   3       1616.38       1639.11       107.80 o                         
   2  24   3       1153.91       1089.57        67.33 o                         
   3  24   3         23.91        -11.03        30.42 o                         
   4  24   3        470.51        518.22        56.08 o                         
  -4  25   3        269.85        246.52        69.89 o                         
  -3  25   3        326.79        449.65        96.97 o                         
  -2  25   3        123.69        109.86        39.62 o                         
  -1  25   3       3713.29       3540.57       148.70 o                         
   0  25   3        209.78        203.21        36.92 o                         
   1  25   3         40.01         75.64        53.61 o                         
   2  25   3        299.00        252.27        43.66 o                         
   3  25   3       3277.68       3543.02       111.69 o                         
   4  25   3        203.27        167.54       133.82 o                         
  -3  26   3       2394.24       2330.08       108.93 o                         
  -2  26   3         20.78         12.57        48.98 o                         
  -1  26   3         46.56         61.57        34.43 o                         
   0  26   3          8.67        -10.25        33.62 o                         
   1  26   3       4019.43       3875.00       133.61 o                         
   2  26   3        182.26        137.19        44.99 o                         
   3  26   3          3.31        -22.23        36.64 o                         
  -2  27   3        189.42        190.35        48.30 o                         
  -1  27   3       2119.69       2246.68       130.93 o                         
   0  27   3        411.59        382.97        56.69 o                         
   1  27   3          7.95        -26.82        34.02 o                         
   2  27   3        478.91        431.00        75.67 o                         
   3  27   3       1093.07        910.33       135.60 o                         
  -2  28   3       1079.52       1007.43       149.21 o                         
  -1  28   3         14.99         61.90        49.67 o                         
   0  28   3        701.08        582.17       124.82 o                         
   1  28   3        356.17        498.80       105.16 o                         
  -8   0   4       3253.36       2750.52       186.40 o                         
  -6   0   4       2541.70       2563.29        82.02 o                         
  -4   0   4       7896.83       7994.27       114.74 o                         
  -2   0   4      60144.53      60490.34       622.62 o                         
   0   0   4      34712.70      34882.16       366.28 o                         
   2   0   4      13805.50      13647.75       168.49 o                         
   4   0   4       5826.04       5966.60       205.79 o                         
   6   0   4       6237.21       6181.38       235.43 o                         
   8   0   4       1333.28       1583.09       160.82 o                         
  -8   1   4       1814.35       1644.56       144.95 o                         
  -7   1   4       1287.07       1300.82        62.30 o                         
  -6   1   4       6678.29       6617.80       125.67 o                         
  -5   1   4        150.10        165.12        18.70 o                         
  -4   1   4       7417.29       7170.07        81.89 o                         
  -3   1   4       8278.29       7716.04        89.21 o                         
  -2   1   4      20614.00      20412.42       172.91 o                         
  -1   1   4         44.44        102.39        10.23 o                         
   0   1   4      15458.52      16291.55       128.88 o                         
   1   1   4       8508.19       8739.89        76.06 o                         
   2   1   4       9540.99       9543.70        98.25 o                         
   3   1   4       3148.60       3116.02        38.35 o                         
   4   1   4      25773.83      25306.33       266.05 o                         
   5   1   4       5619.92       5672.86        92.43 o                         
   6   1   4       3301.88       3559.56       149.27 o                         
   7   1   4          3.76         13.75        32.11 o                         
   8   1   4       2044.72       2130.52       113.88 o                         
  -8   2   4        209.62        122.45        63.36 o                         
  -7   2   4         10.76         15.71        22.56 o                         
  -6   2   4       2124.10       2035.73        64.34 o                         
  -5   2   4      12403.91      12482.92       140.84 o                         
  -4   2   4       7407.78       7260.53        82.66 o                         
  -3   2   4          0.11         13.41         7.22 o                         
  -2   2   4       7580.48       7733.01        76.89 o                         
  -1   2   4      49498.81      50489.75       395.89 o                         
   0   2   4       8157.74       8488.13       100.96 o                         
   1   2   4        993.40       1003.46        21.97 o                         
   2   2   4      10336.35      10364.14       105.79 o                         
   3   2   4      22523.25      22616.08       210.86 o                         
   4   2   4       3959.44       3846.93        67.37 o                         
   5   2   4       1582.93       1570.61        62.08 o                         
   6   2   4       2472.71       2551.04        83.34 o                         
   7   2   4       5580.28       5871.45       174.36 o                         
   8   2   4        215.51        231.58        55.02 o                         
  -8   3   4         70.88         56.91        37.90 o                         
  -7   3   4       5463.02       5427.93       138.49 o                         
  -6   3   4          1.74         -8.96        15.26 o                         
  -5   3   4        983.05        945.18        33.56 o                         
  -4   3   4         23.40         32.82        10.41 o                         
  -3   3   4      40637.96      40400.90       355.39 o                         
  -2   3   4        303.00        354.80        21.83 o                         
  -1   3   4        769.86        852.56        18.95 o                         
   0   3   4       4976.17       5403.08        61.18 o                         
   1   3   4      52380.45      53629.19       418.59 o                         
   2   3   4         66.78         71.32         9.04 o                         
   3   3   4       3030.08       2990.16        46.31 o                         
   4   3   4         77.05        112.06        13.44 o                         
   5   3   4      14562.86      14481.86       201.76 o                         
   6   3   4        258.03        257.68        32.09 o                         
   7   3   4        947.89        906.31        79.84 o                         
   8   3   4        235.04        293.56        76.74 o                         
  -8   4   4        407.29        438.27        69.11 o                         
  -7   4   4         33.43         15.94        28.85 o                         
  -6   4   4         15.62         12.99        20.62 o                         
  -5   4   4      16853.67      16358.31       191.09 o                         
  -4   4   4        610.48        598.77        32.70 o                         
  -3   4   4        183.49        158.12        12.98 o                         
  -2   4   4       7618.58       7777.59        83.78 o                         
  -1   4   4      36161.62      37245.89       303.13 o                         
   0   4   4       4546.47       4465.30        56.75 o                         
   1   4   4       2827.45       2916.43        36.57 o                         
   2   4   4       2539.81       2546.94        64.00 o                         
   3   4   4      32541.54      31530.52       284.83 o                         
   4   4   4        629.23        636.39        29.30 o                         
   5   4   4         31.73          1.06        15.88 o                         
   6   4   4       1113.05       1133.08        73.23 o                         
   7   4   4       4164.50       4312.32       168.81 o                         
   8   4   4        119.42        107.67        45.05 o                         
  -9   5   4         27.90         54.24        79.11 o                         
  -8   5   4        927.22        898.49       193.50 o                         
  -7   5   4       3143.49       3061.42       104.47 o                         
  -6   5   4       2211.24       2206.69        66.25 o                         
  -5   5   4        126.07        170.90        21.72 o                         
  -4   5   4       7436.23       7214.77        89.51 o                         
  -3   5   4      14316.59      13870.74       150.51 o                         
  -2   5   4      12548.47      12213.34       139.82 o                         
  -1   5   4         80.66         77.83         8.48 o                         
   0   5   4      22228.66      22409.15       173.28 o                         
   1   5   4      16670.71      16535.96       143.83 o                         
   2   5   4      10548.46      10558.60       110.03 o                         
   3   5   4        909.78        976.10        26.14 o                         
   4   5   4       9131.15       9130.22       119.77 o                         
   5   5   4       7798.47       7491.35       128.88 o                         
   6   5   4       1613.08       1596.59        61.14 o                         
   7   5   4        400.62        383.93        41.19 o                         
   8   5   4       2053.07       2157.45       174.56 o                         
  -9   6   4         22.97          4.62        67.74 o                         
  -8   6   4       1117.05       1154.76       101.04 o                         
  -7   6   4         30.24         27.87        30.51 o                         
  -6   6   4       6997.79       7256.81       132.56 o                         
  -5   6   4         24.10         24.65        14.54 o                         
  -4   6   4      25011.18      24940.42       262.71 o                         
  -3   6   4        672.24        657.22        24.05 o                         
  -2   6   4      12128.39      12426.67       137.40 o                         
  -1   6   4       4178.24       4120.87        51.90 o                         
   0   6   4       9756.64       9972.36        91.88 o                         
   1   6   4         55.16         48.21         7.18 o                         
   2   6   4      33861.64      33697.05       300.12 o                         
   3   6   4        447.46        452.57        21.07 o                         
   4   6   4       8261.55       8175.40       134.03 o                         
   5   6   4          4.57          9.71        17.16 o                         
   6   6   4       7683.04       7394.29       137.48 o                         
   7   6   4        312.68        301.32        39.31 o                         
   8   6   4        458.88        555.05       110.73 o                         
  -9   7   4          3.88        -36.59        94.03 o                         
  -8   7   4        651.99        642.23        80.06 o                         
  -7   7   4        166.29        201.34        40.36 o                         
  -6   7   4       5568.10       5739.79       124.22 o                         
  -5   7   4         15.41         36.30        21.55 o                         
  -4   7   4       7059.34       6900.03        98.16 o                         
  -3   7   4       2211.98       2219.73        58.27 o                         
  -2   7   4      18050.33      17722.74       169.21 o                         
  -1   7   4        379.49        378.56        14.13 o                         
   0   7   4      26377.50      26477.31       204.18 o                         
   1   7   4       1685.40       1573.51        26.33 o                         
   2   7   4       7255.45       7135.73        89.40 o                         
   3   7   4       2218.21       2235.73        48.48 o                         
   4   7   4      16844.11      16841.20       194.82 o                         
   5   7   4        372.07        431.13        35.31 o                         
   6   7   4       1876.61       1983.58        69.47 o                         
   7   7   4        129.00        134.86        37.48 o                         
   8   7   4       1839.58       2192.98       177.99 o                         
  -9   8   4        839.15        868.29       153.00 o                         
  -8   8   4       1209.73       1183.08       118.13 o                         
  -7   8   4         53.55         -2.01        38.61 o                         
  -6   8   4       1884.13       1912.38        67.65 o                         
  -5   8   4       5722.22       5721.99       108.23 o                         
  -4   8   4       4270.59       4434.54        74.72 o                         
  -3   8   4         17.71         15.78         9.20 o                         
  -2   8   4      16632.50      15980.63       169.80 o                         
  -1   8   4      10739.77      10414.12        99.04 o                         
   0   8   4      30494.23      30994.65       237.10 o                         
   1   8   4        955.75        901.75        27.45 o                         
   2   8   4       6133.33       6124.93        69.81 o                         
   3   8   4      19945.80      19791.04       217.05 o                         
   4   8   4       1218.26       1241.34        41.00 o                         
   5   8   4        273.28        308.42        26.98 o                         
   6   8   4       3664.53       3554.93        93.18 o                         
   7   8   4       1989.85       2070.19        94.86 o                         
   8   8   4        681.22        789.13        73.89 o                         
  -8   9   4        181.40        119.35        56.49 o                         
  -7   9   4       5025.07       5105.47       134.53 o                         
  -6   9   4        969.09        953.34        53.57 o                         
  -5   9   4         22.56          7.16        18.21 o                         
  -4   9   4        175.95        221.50        25.22 o                         
  -3   9   4      29836.51      29385.22       272.89 o                         
  -2   9   4        675.87        712.72        28.47 o                         
  -1   9   4        117.96        106.97        14.00 o                         
   0   9   4        528.97        499.44        16.26 o                         
   1   9   4      33713.63      33518.72       257.28 o                         
   2   9   4        126.42        149.27        13.19 o                         
   3   9   4       1770.02       1784.53        40.96 o                         
   4   9   4       2217.57       2236.22        54.79 o                         
   5   9   4      12980.65      12684.50       167.30 o                         
   6   9   4        731.95        774.59        64.13 o                         
   7   9   4        107.62        115.26        32.62 o                         
   8   9   4        305.24        317.65        46.49 o                         
  -8  10   4         75.95         57.99        47.26 o                         
  -7  10   4        333.98        320.88        45.61 o                         
  -6  10   4         79.27         61.86        28.44 o                         
  -5  10   4       7982.27       7814.82       248.74 o                         
  -4  10   4       1289.81       1264.53        48.40 o                         
  -3  10   4        379.83        369.53        23.68 o                         
  -2  10   4        424.61        411.63        20.94 o                         
  -1  10   4      35772.54      34423.20       309.58 o                         
   0  10   4       1586.72       1651.64        27.90 o                         
   1  10   4         15.39         26.32         7.02 o                         
   2  10   4        298.69        328.14        19.94 o                         
   3  10   4      18038.96      17930.07       185.83 o                         
   4  10   4         18.00         10.14        13.14 o                         
   5  10   4       2133.84       2193.02        54.72 o                         
   6  10   4        314.98        296.01        37.52 o                         
   7  10   4       4266.93       4317.60       116.92 o                         
   8  10   4         74.74         57.70        53.83 o                         
  -8  11   4        562.11        676.84       195.40 o                         
  -7  11   4       2395.73       2401.41        95.21 o                         
  -6  11   4       1197.23       1360.91        63.19 o                         
  -5  11   4        169.96        202.75        28.76 o                         
  -4  11   4       1538.88       1558.74        84.28 o                         
  -3  11   4      17519.57      17149.04       226.23 o                         
  -2  11   4       2014.66       2089.44        42.18 o                         
  -1  11   4          2.48          6.88         9.29 o                         
   0  11   4       2018.90       1986.14        31.85 o                         
   1  11   4      16602.56      16439.36       139.81 o                         
   2  11   4       4722.20       4673.31        74.70 o                         
   3  11   4       1831.41       1840.60        52.97 o                         
   4  11   4       3661.14       3576.52        66.66 o                         
   5  11   4       8107.69       7896.26       170.04 o                         
   6  11   4       1945.93       1924.58        75.21 o                         
   7  11   4         42.73         97.51        32.07 o                         
   8  11   4        368.39        233.95        68.31 o                         
  -8  12   4       1271.04       1304.28       114.35 o                         
  -7  12   4         58.16         90.98        35.00 o                         
  -6  12   4       1935.60       1805.13        69.97 o                         
  -5  12   4       4103.79       4294.98        98.73 o                         
  -4  12   4       6892.20       6685.34       122.20 o                         
  -3  12   4       1206.10       1205.05        46.93 o                         
  -2  12   4      17898.79      17177.95       375.84 o                         
  -1  12   4       2984.58       2969.73        51.15 o                         
   0  12   4      12651.42      12492.75       121.25 o                         
   1  12   4        251.27        234.31        14.12 o                         
   2  12   4      11045.76      11243.38       141.52 o                         
   3  12   4       4204.43       4078.86       106.69 o                         
   4  12   4       2822.89       2759.08        66.24 o                         
   5  12   4         67.70         43.28        23.00 o                         
   6  12   4       5148.38       5151.04       123.33 o                         
   7  12   4        472.02        389.17        47.86 o                         
   8  12   4        598.47        423.96       128.49 o                         
  -8  13   4       1131.74       1253.99       150.87 o                         
  -7  13   4         43.00         86.54        55.90 o                         
  -6  13   4       2693.68       2830.82        87.92 o                         
  -5  13   4          0.44         -2.33        19.50 o                         
  -4  13   4       5524.15       5369.45       108.30 o                         
  -3  13   4       1500.34       1615.39        54.83 o                         
  -2  13   4       9431.37       9178.43       121.45 o                         
  -1  13   4          1.29         17.72        11.13 o                         
   0  13   4      16556.79      16467.92       168.76 o                         
   1  13   4        130.73        130.70        13.25 o                         
   2  13   4       6450.87       6324.51       105.89 o                         
   3  13   4         10.46         15.16        12.99 o                         
   4  13   4       8743.79       8548.69       145.01 o                         
   5  13   4        150.87        145.46        24.49 o                         
   6  13   4       1489.24       1585.72        76.27 o                         
   7  13   4         16.05         -9.43        29.00 o                         
  -7  14   4         15.34          1.70        34.07 o                         
  -6  14   4       1706.81       1653.92        82.00 o                         
  -5  14   4       1354.74       1415.66        62.49 o                         
  -4  14   4       6121.13       6093.23       119.25 o                         
  -3  14   4        851.07        832.55        46.54 o                         
  -2  14   4       4025.91       3832.51        70.28 o                         
  -1  14   4       3481.81       3528.44        60.36 o                         
   0  14   4       3745.74       3737.94        61.36 o                         
   1  14   4        380.50        404.61        32.21 o                         
   2  14   4      14743.32      14421.51       159.36 o                         
   3  14   4       5003.70       4980.23        80.96 o                         
   4  14   4       2562.05       2570.70        82.06 o                         
   5  14   4          5.74         33.38        20.39 o                         
   6  14   4       2447.91       2467.73       108.53 o                         
   7  14   4        726.63        786.14        66.46 o                         
  -7  15   4       1538.30       1432.00        88.64 o                         
  -6  15   4        646.40        574.39        96.03 o                         
  -5  15   4         16.88         54.51        25.95 o                         
  -4  15   4       2173.19       2258.36        71.77 o                         
  -3  15   4      11281.11      11008.45       170.04 o                         
  -2  15   4       3921.91       3724.16       150.97 o                         
  -1  15   4          0.84         11.73        11.67 o                         
   0  15   4       3977.63       3986.66        76.03 o                         
   1  15   4      14128.48      13955.83       152.87 o                         
   2  15   4       1702.74       1650.87        55.37 o                         
   3  15   4          9.08          5.41        15.83 o                         
   4  15   4       1235.73       1206.96        54.47 o                         
   5  15   4       4501.88       4640.66        98.29 o                         
   6  15   4        313.56        349.39        38.22 o                         
   7  15   4        232.00        319.27        47.80 o                         
  -7  16   4         10.89        -18.00        31.00 o                         
  -6  16   4         28.48         44.22        35.66 o                         
  -5  16   4       9167.91       9499.33       169.75 o                         
  -4  16   4          3.39         -5.11        20.12 o                         
  -3  16   4         58.33        112.63        25.22 o                         
  -2  16   4        297.57        319.16        31.42 o                         
  -1  16   4      15304.79      15076.47       166.07 o                         
   0  16   4        161.68        180.81        19.30 o                         
   1  16   4       1098.75       1056.76        36.59 o                         
   2  16   4         51.44         72.09        16.26 o                         
   3  16   4      12009.80      12084.63       165.43 o                         
   4  16   4         70.62         23.31        20.11 o                         
   5  16   4        258.11        291.35        47.88 o                         
   6  16   4         14.94         12.19        25.23 o                         
   7  16   4       3112.11       3273.44       216.95 o                         
  -7  17   4       2251.68       2145.47       183.24 o                         
  -6  17   4        474.55        410.47        53.78 o                         
  -5  17   4         35.87          4.46        25.21 o                         
  -4  17   4        826.48        804.73        51.84 o                         
  -3  17   4       5459.65       5367.78       112.20 o                         
  -2  17   4        461.89        495.01        38.24 o                         
  -1  17   4         27.48         48.20        15.30 o                         
   0  17   4       1899.77       1841.17        46.98 o                         
   1  17   4      11089.42      11436.11       137.32 o                         
   2  17   4       2886.28       2882.52        68.26 o                         
   3  17   4       1102.31       1033.26        49.52 o                         
   4  17   4        346.73        342.23        33.80 o                         
   5  17   4       4367.64       4143.67       130.42 o                         
   6  17   4         25.60         45.42        26.40 o                         
   7  17   4        108.56         36.59        97.46 o                         
  -7  18   4         60.22         55.66        71.17 o                         
  -6  18   4        461.72        468.10        77.53 o                         
  -5  18   4       1415.85       1390.48        83.38 o                         
  -4  18   4       2955.17       2816.55        86.91 o                         
  -3  18   4         16.85         14.20        21.14 o                         
  -2  18   4       1738.08       1786.19        62.53 o                         
  -1  18   4       9649.96       9536.61       137.04 o                         
   0  18   4       3352.46       3373.49        86.78 o                         
   1  18   4          5.67          5.81        15.51 o                         
   2  18   4       5758.74       5680.73       130.44 o                         
   3  18   4       1289.75       1318.74        56.44 o                         
   4  18   4       1641.22       1632.27        63.43 o                         
   5  18   4        363.06        416.22        49.31 o                         
   6  18   4       1177.45       1435.51        70.99 o                         
  -6  19   4       1392.43       1439.16        90.69 o                         
  -5  19   4         21.34         52.30        34.07 o                         
  -4  19   4       4048.21       4053.88       106.57 o                         
  -3  19   4         36.67         53.59        30.60 o                         
  -2  19   4       5924.15       5969.44       119.71 o                         
  -1  19   4          4.00          9.38        17.34 o                         
   0  19   4       5334.17       5093.87        84.26 o                         
   1  19   4        135.27        156.46        27.74 o                         
   2  19   4       3425.65       3519.73       102.87 o                         
   3  19   4         24.19         53.02        23.01 o                         
   4  19   4       5020.28       4934.10       119.30 o                         
   5  19   4        352.06        423.58        59.83 o                         
   6  19   4        989.55        974.01        60.96 o                         
  -6  20   4        742.51        589.02        65.79 o                         
  -5  20   4        525.58        397.38        53.27 o                         
  -4  20   4       2014.84       2066.27        80.67 o                         
  -3  20   4        266.06        201.19        33.51 o                         
  -2  20   4       4535.29       4456.56       103.65 o                         
  -1  20   4       1285.21       1294.18        52.83 o                         
   0  20   4       3065.61       2972.11        65.12 o                         
   1  20   4         61.18         58.56        25.10 o                         
   2  20   4       5141.65       5188.08       130.27 o                         
   3  20   4        909.44        897.55        62.25 o                         
   4  20   4       1096.02       1077.21        58.88 o                         
   5  20   4          9.30         33.21        30.34 o                         
   6  20   4       2020.98       2189.88       110.00 o                         
  -6  21   4        582.55        583.71       116.88 o                         
  -5  21   4        194.49        195.34        46.28 o                         
  -4  21   4       1228.69       1293.17        72.64 o                         
  -3  21   4       2247.36       2483.40        83.98 o                         
  -2  21   4       1754.00       1657.36        66.60 o                         
  -1  21   4         24.80         32.50        22.44 o                         
   0  21   4       1556.78       1463.07        64.11 o                         
   1  21   4       3002.82       2958.62        86.20 o                         
   2  21   4        485.46        391.45        41.08 o                         
   3  21   4         60.65         31.79        26.88 o                         
   4  21   4       1692.29       1814.19       162.11 o                         
   5  21   4       2101.93       2188.79        99.38 o                         
  -5  22   4       2028.63       2057.83       113.47 o                         
  -4  22   4        354.11        463.09        48.66 o                         
  -3  22   4          6.84         -4.03        25.92 o                         
  -2  22   4         41.77         48.02        33.06 o                         
  -1  22   4       7972.99       8212.25       153.14 o                         
   0  22   4        192.54        224.03        39.82 o                         
   1  22   4         88.16        116.53        30.89 o                         
   2  22   4        816.11        967.67        92.20 o                         
   3  22   4       3912.53       3864.39       109.19 o                         
   4  22   4         75.92        104.16        33.75 o                         
   5  22   4        182.70        148.71        37.83 o                         
  -5  23   4          9.90        -44.96        44.96 o                         
  -4  23   4        226.58        226.84        41.51 o                         
  -3  23   4       3720.68       3882.41       107.78 o                         
  -2  23   4        338.48        274.94        37.36 o                         
  -1  23   4         51.27         63.55        31.82 o                         
   0  23   4        287.03        194.41        34.63 o                         
   1  23   4       7295.20       7211.83       147.27 o                         
   2  23   4        121.06         36.20        28.87 o                         
   3  23   4        257.58        210.58        39.54 o                         
   4  23   4        106.34         67.57        33.46 o                         
  -4  24   4        584.20        696.80        60.52 o                         
  -3  24   4         68.36         34.80        29.42 o                         
  -2  24   4        786.05        758.31        66.44 o                         
  -1  24   4       1311.39       1402.95        81.17 o                         
   0  24   4        533.76        537.85        60.03 o                         
   1  24   4        528.43        573.11        59.86 o                         
   2  24   4       1704.50       1863.58        85.86 o                         
   3  24   4       2429.31       2771.38        98.60 o                         
   4  24   4        729.43        754.18        64.05 o                         
  -4  25   4        952.25       1047.58       149.81 o                         
  -3  25   4        496.43        489.05        50.33 o                         
  -2  25   4       1738.90       1920.41        94.83 o                         
  -1  25   4         23.43         -3.68        31.13 o                         
   0  25   4       1363.91       1528.49       115.74 o                         
   1  25   4        377.07        391.25        75.47 o                         
   2  25   4       1033.23       1026.72        72.41 o                         
   3  25   4         50.77         62.85        36.28 o                         
  -4  26   4        915.34       1020.58       150.04 o                         
  -3  26   4          0.22         46.43        47.09 o                         
  -2  26   4       1146.14       1132.74        83.01 o                         
  -1  26   4          6.00        -14.46        31.07 o                         
   0  26   4       1688.48       1802.35       121.17 o                         
   1  26   4          0.28         19.32        36.82 o                         
   2  26   4       2340.51       2343.99       109.66 o                         
   3  26   4         39.86         24.33        49.55 o                         
  -3  27   4        633.67        756.37       137.49 o                         
  -2  27   4        836.26        640.61       137.73 o                         
  -1  27   4         46.85         43.53        37.12 o                         
   0  27   4       1826.81       1689.70       213.87 o                         
   1  27   4       1722.43       1718.10       106.63 o                         
   2  27   4        282.88        247.39        86.09 o                         
   3  27   4          0.23         37.42        88.11 o                         
  -7   0   5       7074.89       7054.08       441.96 o                         
  -5   0   5        548.65        473.29        39.42 o                         
  -3   0   5      17282.46      16474.96       195.04 o                         
  -1   0   5       4571.20       4689.80        68.24 o                         
   1   0   5      17902.09      17193.22       197.10 o                         
   3   0   5      10026.57       9958.83       165.57 o                         
   5   0   5      16437.10      16219.93       305.17 o                         
   7   0   5       1296.11       1348.61       136.66 o                         
  -8   1   5        603.96        530.63        71.67 o                         
  -7   1   5        155.29        134.99        27.89 o                         
  -6   1   5        470.97        491.77        31.43 o                         
  -5   1   5      11518.26      11380.97       135.96 o                         
  -4   1   5        129.54        139.70        13.68 o                         
  -3   1   5         43.45         42.65         7.93 o                         
  -2   1   5      12552.84      12670.77       117.38 o                         
  -1   1   5      68777.70      68375.42       533.00 o                         
   0   1   5      14681.75      15030.63       123.57 o                         
   1   1   5       3614.26       3689.28        42.15 o                         
   2   1   5       2602.07       2531.73        33.25 o                         
   3   1   5      18564.74      18653.92       186.06 o                         
   4   1   5         37.52         30.58        13.66 o                         
   5   1   5       2570.36       2595.86        70.17 o                         
   6   1   5       3230.33       3409.48       122.82 o                         
   7   1   5       4579.59       4655.19       157.09 o                         
   8   1   5        130.09        103.72        48.64 o                         
  -8   2   5       1686.42       1731.71       113.25 o                         
  -7   2   5       1841.91       1811.17        71.17 o                         
  -6   2   5       2120.28       2143.12        60.24 o                         
  -5   2   5        459.05        497.86        28.73 o                         
  -4   2   5      10713.40      10443.52       122.47 o                         
  -3   2   5       7759.04       7620.19        74.09 o                         
  -2   2   5      14078.55      14428.12       131.27 o                         
  -1   2   5       1320.00       1267.37        24.70 o                         
   0   2   5      33328.85      35016.14       263.93 o                         
   1   2   5       7177.71       7021.34        67.05 o                         
   2   2   5       8298.58       8643.34        88.35 o                         
   3   2   5        338.95        365.26        18.71 o                         
   4   2   5      17473.96      16983.96       194.53 o                         
   5   2   5       4357.36       4203.79        91.15 o                         
   6   2   5       1347.29       1336.74        93.61 o                         
   7   2   5        790.67        791.85        77.72 o                         
   8   2   5       1734.01       1715.10       226.07 o                         
  -8   3   5       1396.40       1383.63        83.24 o                         
  -7   3   5        102.85         89.17        28.49 o                         
  -6   3   5       6765.91       6851.36       113.57 o                         
  -5   3   5        320.02        363.71        27.76 o                         
  -4   3   5       9499.17       9232.19       100.15 o                         
  -3   3   5        981.75        932.03        24.12 o                         
  -2   3   5      25906.31      25778.06       217.64 o                         
  -1   3   5       1315.02       1559.66        32.89 o                         
   0   3   5       6196.23       6204.51        66.15 o                         
   1   3   5        397.46        363.59        16.89 o                         
   2   3   5      28734.84      28161.84       255.79 o                         
   3   3   5        819.08        747.67        38.49 o                         
   4   3   5       2579.15       2465.01        54.32 o                         
   5   3   5          5.11         -4.68        16.00 o                         
   6   3   5      12776.25      12381.48       209.82 o                         
   7   3   5         72.60        107.63        39.76 o                         
   8   3   5        247.43        261.33        57.58 o                         
  -9   4   5         24.87         63.83        77.09 o                         
  -8   4   5       1061.43       1032.24        99.36 o                         
  -7   4   5        771.85        767.33        53.61 o                         
  -6   4   5       1232.72       1210.21        59.79 o                         
  -5   4   5         19.35         27.74        13.33 o                         
  -4   4   5      12680.15      12254.49       124.55 o                         
  -3   4   5       3957.59       3918.17        52.70 o                         
  -2   4   5       6224.93       6526.57        71.51 o                         
  -1   4   5        529.31        590.28        18.86 o                         
   0   4   5      29681.98      29870.02       245.78 o                         
   1   4   5        387.58        346.65        14.32 o                         
   2   4   5       8414.02       8189.72        92.74 o                         
   3   4   5       1246.24       1232.26        33.80 o                         
   4   4   5      14276.27      13902.85       191.02 o                         
   5   4   5       2983.86       2971.59        77.02 o                         
   6   4   5         19.64         67.30        24.53 o                         
   7   4   5         34.85         36.06        35.25 o                         
   8   4   5       3254.49       3354.74       144.51 o                         
  -9   5   5        976.32        864.38       130.86 o                         
  -8   5   5        472.62        459.46        57.09 o                         
  -7   5   5        311.79        307.43        38.70 o                         
  -6   5   5       4719.08       4797.65       156.34 o                         
  -5   5   5      11056.61      10875.34       143.48 o                         
  -4   5   5       8383.91       8174.09       123.06 o                         
  -3   5   5         14.23         43.43         9.59 o                         
  -2   5   5       7858.48       7776.46        81.73 o                         
  -1   5   5      18925.23      18731.96       164.67 o                         
   0   5   5        746.90        714.55        17.19 o                         
   1   5   5        251.43        209.81        11.96 o                         
   2   5   5      16353.83      15921.05       158.00 o                         
   3   5   5      25588.37      25607.78       241.07 o                         
   4   5   5       2046.96       1933.22        54.33 o                         
   5   5   5       1873.79       2019.41        64.19 o                         
   6   5   5       2795.76       2804.74        81.96 o                         
   7   5   5       1622.84       1612.08       123.27 o                         
   8   5   5        185.76        172.06        66.85 o                         
  -9   6   5          4.69         44.76        48.55 o                         
  -8   6   5        107.60        113.70        41.69 o                         
  -7   6   5       4989.96       4980.13       138.64 o                         
  -6   6   5        219.04         91.95        43.47 o                         
  -5   6   5        111.78        152.62        23.52 o                         
  -4   6   5        122.65        123.44        22.30 o                         
  -3   6   5      29188.16      28070.42       307.14 o                         
  -2   6   5        343.97        411.86        17.19 o                         
  -1   6   5       7461.21       7553.11        72.74 o                         
   0   6   5         78.76         99.65         9.47 o                         
   1   6   5      44307.00      43988.67       353.42 o                         
   2   6   5        166.29        227.69        15.40 o                         
   3   6   5       2478.29       2565.75        53.13 o                         
   4   6   5       1043.55       1098.21        43.98 o                         
   5   6   5       9535.47       9580.09       157.38 o                         
   6   6   5        174.81        185.84        30.80 o                         
   7   6   5       1574.53       1731.65        74.74 o                         
   8   6   5        110.99        -33.63        58.74 o                         
  -8   7   5         59.51         51.34        35.20 o                         
  -7   7   5         26.88         35.79        33.92 o                         
  -6   7   5        744.17        737.36        58.03 o                         
  -5   7   5       8881.71       8896.04       144.30 o                         
  -4   7   5        974.45        979.10        37.21 o                         
  -3   7   5       1341.87       1223.64        47.69 o                         
  -2   7   5         74.72        105.69         8.85 o                         
  -1   7   5      33172.83      32241.43       248.36 o                         
   0   7   5       7327.77       7704.02        73.54 o                         
   1   7   5        291.98        292.33        13.52 o                         
   2   7   5       2558.53       2456.44        43.74 o                         
   3   7   5      21119.69      20935.38       228.68 o                         
   4   7   5        430.63        416.10        27.67 o                         
   5   7   5       6336.19       6142.69       149.32 o                         
   6   7   5        204.38        184.86        54.30 o                         
   7   7   5       3849.61       3767.72       199.75 o                         
   8   7   5         32.32         94.15        74.02 o                         
  -8   8   5        868.58        827.20        89.68 o                         
  -7   8   5       2298.69       2382.92        99.67 o                         
  -6   8   5        426.33        424.87        41.59 o                         
  -5   8   5        737.33        757.50        52.66 o                         
  -4   8   5       5793.00       5674.46        89.69 o                         
  -3   8   5      13888.40      13608.10       160.41 o                         
  -2   8   5       5530.61       5234.35        65.40 o                         
  -1   8   5        290.46        272.13        21.43 o                         
   0   8   5      14540.46      14181.12       121.25 o                         
   1   8   5      13772.48      13710.59       119.12 o                         
   2   8   5       6237.68       6167.86        85.12 o                         
   3   8   5       3294.48       3379.05        64.60 o                         
   4   8   5       5191.39       5072.30        86.86 o                         
   5   8   5       5727.19       5657.86       115.22 o                         
   6   8   5        319.38        369.63        39.96 o                         
   7   8   5        170.64        228.24        83.64 o                         
   8   8   5       1668.81       1465.97       181.19 o                         
  -8   9   5       1563.63       1774.57       168.34 o                         
  -7   9   5         69.29         86.05        35.30 o                         
  -6   9   5       5650.23       5449.09       147.02 o                         
  -5   9   5       1431.63       1400.55        55.52 o                         
  -4   9   5       4881.90       4781.07       134.35 o                         
  -3   9   5        592.46        607.51        30.14 o                         
  -2   9   5      16932.02      16426.73       183.85 o                         
  -1   9   5       1249.50       1081.33        23.47 o                         
   0   9   5       7834.68       7803.66        76.41 o                         
   1   9   5         84.80        142.48        10.94 o                         
   2   9   5      16977.41      17030.49       174.46 o                         
   3   9   5        632.80        600.80        29.18 o                         
   4   9   5       2018.68       2121.92        55.47 o                         
   5   9   5       1084.85       1095.86        55.83 o                         
   6   9   5       7167.38       7016.68       141.55 o                         
   7   9   5        534.41        610.75        78.28 o                         
   8   9   5        352.88        379.74        96.99 o                         
  -8  10   5       1354.78       1395.66       119.28 o                         
  -7  10   5        369.84        392.84        52.92 o                         
  -6  10   5       3033.65       2926.90       121.99 o                         
  -5  10   5          1.09          8.63        18.96 o                         
  -4  10   5       7421.37       7626.41       129.66 o                         
  -3  10   5        707.31        643.85        31.79 o                         
  -2  10   5       9681.42       9238.99       125.38 o                         
  -1  10   5         17.88         23.09         9.13 o                         
   0  10   5      28328.52      27996.29       221.72 o                         
   1  10   5        342.28        340.24        15.71 o                         
   2  10   5       1588.81       1645.49        39.13 o                         
   3  10   5        197.72        229.00        19.84 o                         
   4  10   5      22178.19      21481.80       224.03 o                         
   5  10   5       1015.45       1036.10        60.11 o                         
   6  10   5       1360.87       1409.07        71.03 o                         
   7  10   5         26.68         33.38        28.70 o                         
   8  10   5       1913.62       1881.40       193.27 o                         
  -8  11   5        561.11        587.67       138.50 o                         
  -7  11   5          6.30        -40.44        40.44 o                         
  -6  11   5       2067.44       1869.33        89.71 o                         
  -5  11   5        534.75        582.47        44.77 o                         
  -4  11   5       1691.44       1569.60        90.42 o                         
  -3  11   5       1623.25       1603.01        45.21 o                         
  -2  11   5      11883.24      11629.54       143.98 o                         
  -1  11   5      14705.01      14000.40       135.61 o                         
   0  11   5      10605.93      10544.51        98.91 o                         
   1  11   5        814.51        926.56        23.18 o                         
   2  11   5       8410.93       8162.10       102.26 o                         
   3  11   5       1099.68       1137.47        37.25 o                         
   4  11   5        270.20        304.03        25.40 o                         
   5  11   5        981.09        987.67        45.42 o                         
   6  11   5       4440.15       4314.00       112.27 o                         
   7  11   5       1296.40       1397.18        79.23 o                         
   8  11   5          4.05         60.40        81.00 o                         
  -8  12   5        151.57        106.85        61.22 o                         
  -7  12   5       3524.77       3540.29       152.85 o                         
  -6  12   5        311.64        437.43        43.66 o                         
  -5  12   5        680.90        705.52        47.66 o                         
  -4  12   5       1664.24       1544.96        57.81 o                         
  -3  12   5      18952.69      18482.16       212.62 o                         
  -2  12   5        141.08        128.43        20.53 o                         
  -1  12   5        623.36        583.85        31.52 o                         
   0  12   5       3795.02       3660.10        49.22 o                         
   1  12   5      16230.54      16353.23       154.52 o                         
   2  12   5       1228.77       1217.86        37.89 o                         
   3  12   5        604.67        699.77        35.95 o                         
   4  12   5       1440.72       1387.95        44.98 o                         
   5  12   5       9164.44       9342.58       144.08 o                         
   6  12   5         19.38         36.63        26.19 o                         
   7  12   5        461.49        416.14        49.98 o                         
  -7  13   5         54.16         78.55        47.03 o                         
  -6  13   5          1.02        -15.37        24.04 o                         
  -5  13   5       8812.10       8634.32       154.56 o                         
  -4  13   5          8.97          0.48        23.13 o                         
  -3  13   5         28.95         29.28        18.55 o                         
  -2  13   5       1205.32       1177.88        39.78 o                         
  -1  13   5      13063.12      12660.85       139.98 o                         
   0  13   5        278.71        283.02        17.97 o                         
   1  13   5       4730.01       4663.25        70.91 o                         
   2  13   5         44.92         37.61        13.25 o                         
   3  13   5      15491.05      15200.76       184.56 o                         
   4  13   5        404.57        376.01        28.68 o                         
   5  13   5       1623.99       1676.61        68.78 o                         
   6  13   5         72.12        116.38        32.30 o                         
   7  13   5       2882.81       2740.48       100.97 o                         
  -7  14   5       1500.47       1614.29       122.19 o                         
  -6  14   5        467.37        474.40        54.25 o                         
  -5  14   5        343.60        347.09        38.37 o                         
  -4  14   5        593.43        595.95        43.60 o                         
  -3  14   5      10694.52      10363.91       162.98 o                         
  -2  14   5        374.10        451.14        29.20 o                         
  -1  14   5        776.04        757.60        31.75 o                         
   0  14   5       3363.64       3333.42        52.85 o                         
   1  14   5      16623.02      16412.92       173.47 o                         
   2  14   5       1137.47       1217.39        38.04 o                         
   3  14   5       1554.03       1467.57        46.88 o                         
   4  14   5       4036.37       3775.03       100.97 o                         
   5  14   5       3675.79       3539.18        85.19 o                         
   6  14   5         17.04         22.81        27.89 o                         
   7  14   5       1217.39       1122.07        75.21 o                         
  -7  15   5         80.22         46.43        37.29 o                         
  -6  15   5       2512.30       2640.46        95.10 o                         
  -5  15   5       2443.86       2500.23        83.31 o                         
  -4  15   5       2363.54       2327.91        75.16 o                         
  -3  15   5        147.50        161.68        27.35 o                         
  -2  15   5       8233.06       8271.41       119.39 o                         
  -1  15   5       3187.55       3188.82        65.38 o                         
   0  15   5       1312.67       1347.31        38.77 o                         
   1  15   5        947.99        970.83        41.74 o                         
   2  15   5       7896.37       7842.08       105.93 o                         
   3  15   5       1581.07       1570.22        48.49 o                         
   4  15   5       1381.20       1464.62        55.63 o                         
   5  15   5        415.70        412.54        37.11 o                         
   6  15   5       2088.22       2012.53        84.91 o                         
   7  15   5        597.60        491.69        91.84 o                         
  -7  16   5          3.04        -23.26        36.13 o                         
  -6  16   5       1387.90       1354.56        99.88 o                         
  -5  16   5          0.46        -12.35        25.19 o                         
  -4  16   5       6523.44       6334.46       129.55 o                         
  -3  16   5        299.58        245.87        33.18 o                         
  -2  16   5       5268.73       5008.63       102.47 o                         
  -1  16   5         29.57         65.12        19.26 o                         
   0  16   5      12476.31      12427.17       150.42 o                         
   1  16   5        104.75         97.82        19.36 o                         
   2  16   5       3941.76       4004.24        71.64 o                         
   3  16   5        185.36        249.11        27.14 o                         
   4  16   5       7182.12       7003.15       121.70 o                         
   5  16   5         64.79         24.26        23.42 o                         
   6  16   5        404.05        366.18        47.38 o                         
  -7  17   5         65.95         99.83        67.74 o                         
  -6  17   5       1292.19       1140.78        79.48 o                         
  -5  17   5       1359.13       1289.83        70.58 o                         
  -4  17   5       1022.88       1034.19        60.65 o                         
  -3  17   5         79.88         71.56        23.75 o                         
  -2  17   5       6922.63       6662.80       168.90 o                         
  -1  17   5        773.10        785.49        39.79 o                         
   0  17   5       2155.75       2188.59        51.86 o                         
   1  17   5       1099.12       1081.18        45.39 o                         
   2  17   5       7241.88       7316.55       117.31 o                         
   3  17   5       4231.12       4039.27        86.34 o                         
   4  17   5        228.07        146.99        28.01 o                         
   5  17   5         17.92         41.88        24.79 o                         
   6  17   5       3145.62       3256.88       107.91 o                         
  -7  18   5       1099.76       1170.62       147.44 o                         
  -6  18   5        435.25        441.84        91.67 o                         
  -5  18   5        116.48        121.07        34.51 o                         
  -4  18   5       2309.08       2285.80        81.19 o                         
  -3  18   5       3171.01       3134.25        88.14 o                         
  -2  18   5       1546.21       1514.11        77.96 o                         
  -1  18   5        520.44        565.47        35.63 o                         
   0  18   5       2218.16       2161.51        54.77 o                         
   1  18   5       5196.42       5302.76        95.93 o                         
   2  18   5        583.62        598.67        52.19 o                         
   3  18   5        883.93        900.67        58.60 o                         
   4  18   5       3370.03       3371.66       111.13 o                         
   5  18   5       1690.00       1720.92        70.87 o                         
   6  18   5        133.96        120.96        38.31 o                         
  -6  19   5          3.85         21.64        38.78 o                         
  -5  19   5       3630.84       3479.75       117.21 o                         
  -4  19   5         24.75         38.90        27.80 o                         
  -3  19   5        721.19        749.33        53.88 o                         
  -2  19   5         64.01         83.73        25.50 o                         
  -1  19   5      10950.63      10919.70       172.64 o                         
   0  19   5         56.90         78.03        18.00 o                         
   1  19   5        101.96         69.85        24.28 o                         
   2  19   5        100.07         82.98        29.31 o                         
   3  19   5       6553.56       6577.14       135.94 o                         
   4  19   5        114.46        105.78        27.75 o                         
   5  19   5        848.10        768.39        52.47 o                         
   6  19   5         71.49         40.73        54.44 o                         
  -6  20   5        123.28        104.00        63.15 o                         
  -5  20   5          4.06        -28.89        33.71 o                         
  -4  20   5        241.38        244.29        42.28 o                         
  -3  20   5       5200.50       5436.14       122.35 o                         
  -2  20   5        483.27        463.85        55.81 o                         
  -1  20   5        363.47        271.22        33.83 o                         
   0  20   5        824.97        845.70        46.58 o                         
   1  20   5       7044.96       7268.13       138.30 o                         
   2  20   5        383.88        469.20        43.31 o                         
   3  20   5       1859.01       1978.30        76.44 o                         
   4  20   5        251.09        230.67        38.84 o                         
   5  20   5       2801.25       2943.59       118.70 o                         
   6  20   5         81.71         44.41        67.74 o                         
  -6  21   5        290.06        360.25       130.74 o                         
  -5  21   5       1715.50       1781.92        89.49 o                         
  -4  21   5        190.06        143.57        36.43 o                         
  -3  21   5        364.03        310.63        40.72 o                         
  -2  21   5       3610.43       3551.41        96.41 o                         
  -1  21   5       2322.73       2264.30        84.88 o                         
   0  21   5        828.76        924.29        58.11 o                         
   1  21   5        233.31        208.12        34.78 o                         
   2  21   5       2323.50       2282.69        96.05 o                         
   3  21   5       1726.03       1815.86        78.10 o                         
   4  21   5        255.69        258.31        42.04 o                         
   5  21   5        502.10        468.18        46.68 o                         
  -5  22   5         76.36        140.27        44.85 o                         
  -4  22   5       2451.48       2460.62        91.97 o                         
  -3  22   5        286.19        311.00        43.28 o                         
  -2  22   5       1547.48       1578.98        70.34 o                         
  -1  22   5         25.68         44.82        24.63 o                         
   0  22   5       2571.14       2728.78       125.44 o                         
   1  22   5        905.54        997.25        61.02 o                         
   2  22   5        378.14        495.90        47.32 o                         
   3  22   5         68.85         64.11        30.84 o                         
   4  22   5       3535.33       3648.88       112.67 o                         
   5  22   5          9.72        -13.38        60.51 o                         
  -5  23   5        140.53         84.20       106.23 o                         
  -4  23   5        840.83        955.51        67.04 o                         
  -3  23   5         26.09         29.74        28.37 o                         
  -2  23   5       2431.97       2547.19       108.61 o                         
  -1  23   5        948.20       1029.48        84.07 o                         
   0  23   5       1675.42       1800.66       114.52 o                         
   1  23   5         32.22         26.67        26.90 o                         
   2  23   5       4994.29       5055.92       125.67 o                         
   3  23   5        359.45        405.43        54.12 o                         
   4  23   5        660.99        710.15        66.05 o                         
  -4  24   5        703.14        607.89        58.37 o                         
  -3  24   5        990.25       1024.72        67.19 o                         
  -2  24   5        507.43        499.21        61.94 o                         
  -1  24   5        189.03        163.26        47.69 o                         
   0  24   5       2385.54       2590.59       128.74 o                         
   1  24   5       1514.43       1378.55       110.58 o                         
   2  24   5        202.82        160.88        38.64 o                         
   3  24   5         24.88        -12.47        30.53 o                         
   4  24   5       1168.48       1202.00       149.45 o                         
  -4  25   5        137.98         12.89        86.69 o                         
  -3  25   5         25.56         21.60        30.45 o                         
  -2  25   5        279.26        307.00        69.49 o                         
  -1  25   5       2046.29       2109.72       105.22 o                         
   0  25   5        187.54        189.84        53.92 o                         
   1  25   5        864.87        987.47       109.48 o                         
   2  25   5        452.20        435.57        52.26 o                         
   3  25   5       2171.76       2500.81       107.95 o                         
  -3  26   5       2161.69       2392.90       133.44 o                         
  -2  26   5         36.96        -30.19        32.36 o                         
  -1  26   5        147.09        245.31        59.24 o                         
   0  26   5        112.26        107.13        47.97 o                         
   1  26   5       2800.61       3090.35       275.16 o                         
   2  26   5         66.07         -6.53        45.72 o                         
   3  26   5        190.91         95.62        57.94 o                         
  -2  27   5        508.72        435.92        99.36 o                         
  -1  27   5       1665.93       1691.92       220.62 o                         
  -8   0   6       1384.71       1361.05       154.66 o                         
  -6   0   6       6550.15       6681.39       165.47 o                         
  -4   0   6        662.12        721.03        58.74 o                         
  -2   0   6      50194.68      48600.54       512.86 o                         
   0   0   6       1198.05       1188.56        49.16 o                         
   2   0   6      14795.61      14520.85       177.02 o                         
   4   0   6         79.69         88.48        27.71 o                         
   6   0   6      17189.43      16771.46       477.25 o                         
   8   0   6          8.72        -45.95        54.48 o                         
  -9   1   6         28.40        117.83        83.37 o                         
  -8   1   6       2163.71       2114.69       130.68 o                         
  -7   1   6       1199.53       1179.41        71.71 o                         
  -6   1   6        987.25       1090.10        50.85 o                         
  -5   1   6        633.58        617.68        34.67 o                         
  -4   1   6      13008.82      12859.04       144.75 o                         
  -3   1   6       4346.55       4106.41        81.96 o                         
  -2   1   6       8542.55       8642.84        89.22 o                         
  -1   1   6        363.99        432.34        15.39 o                         
   0   1   6      34739.83      35858.57       273.64 o                         
   1   1   6        376.82        322.78        14.32 o                         
   2   1   6       3233.15       3320.10        42.20 o                         
   3   1   6       4227.29       4198.19        65.82 o                         
   4   1   6      14817.62      14477.96       175.72 o                         
   5   1   6       4210.53       4128.77        92.27 o                         
   6   1   6          3.85         64.70        33.34 o                         
   7   1   6        490.54        584.53        69.93 o                         
   8   1   6       2550.98       2695.54       132.94 o                         
  -9   2   6       1578.24       1265.60       155.25 o                         
  -8   2   6        219.74        195.18        45.20 o                         
  -7   2   6         87.95         99.59        30.88 o                         
  -6   2   6       2607.84       2511.32        67.38 o                         
  -5   2   6       4369.95       4457.58        76.56 o                         
  -4   2   6       1502.69       1485.10        52.47 o                         
  -3   2   6       5527.17       5293.41        65.74 o                         
  -2   2   6       7796.05       7701.29        82.42 o                         
  -1   2   6      37101.20      36712.30       301.12 o                         
   0   2   6       2024.74       2218.36        32.84 o                         
   1   2   6       4369.88       4365.49        50.39 o                         
   2   2   6      10769.17      10402.55       105.49 o                         
   3   2   6      11101.88      11136.93       182.57 o                         
   4   2   6       1234.51       1302.97        42.25 o                         
   5   2   6       2974.20       2907.63        77.14 o                         
   6   2   6       2230.59       2352.38       129.62 o                         
   7   2   6       2362.65       2458.77       117.02 o                         
   8   2   6          0.16         30.92        43.07 o                         
  -9   3   6         48.31         20.25        76.98 o                         
  -8   3   6          0.76        -31.88        31.88 o                         
  -7   3   6       4673.14       4625.85       114.12 o                         
  -6   3   6          0.55          7.43        18.65 o                         
  -5   3   6       2130.84       2047.96        56.24 o                         
  -4   3   6         68.75         72.56        18.29 o                         
  -3   3   6      19539.51      19046.45       174.10 o                         
  -2   3   6          5.03         15.53         8.33 o                         
  -1   3   6       7117.12       7093.49        77.38 o                         
   0   3   6        303.15        512.69        34.50 o                         
   1   3   6      27140.36      26201.85       241.83 o                         
   2   3   6        128.27        114.37        11.97 o                         
   3   3   6       6560.25       6447.32        84.82 o                         
   4   3   6        172.60        230.02        25.86 o                         
   5   3   6      10160.81       9863.55       159.76 o                         
   6   3   6        481.81        450.32        53.35 o                         
   7   3   6       3260.51       3565.60       209.61 o                         
   8   3   6        154.66        146.18        52.91 o                         
  -8   4   6        177.12        131.62        41.83 o                         
  -7   4   6        828.06        829.36        56.97 o                         
  -6   4   6       1239.30       1340.95        70.67 o                         
  -5   4   6      14686.44      14182.86       181.19 o                         
  -4   4   6        112.72        143.22        16.97 o                         
  -3   4   6       3350.44       3359.54        50.33 o                         
  -2   4   6       2562.59       2459.62        39.85 o                         
  -1   4   6      17531.62      17521.98       158.30 o                         
   0   4   6          7.02         40.83         9.00 o                         
   1   4   6      14380.01      13497.66       138.44 o                         
   2   4   6       3105.80       3063.07        51.48 o                         
   3   4   6      15206.85      14935.77       156.31 o                         
   4   4   6        151.99        171.96        23.44 o                         
   5   4   6       5065.81       4879.22       104.25 o                         
   6   4   6       1325.25       1456.89        77.28 o                         
   7   4   6       3032.13       3041.96       130.18 o                         
   8   4   6          2.41         -5.20        45.42 o                         
  -8   5   6       1132.81       1178.06        71.96 o                         
  -7   5   6       1652.91       1652.91        74.86 o                         
  -6   5   6        839.10        845.85        97.89 o                         
  -5   5   6       1176.55       1259.29        48.10 o                         
  -4   5   6      11559.33      11436.55       132.64 o                         
  -3   5   6       8937.17       8891.31       102.97 o                         
  -2   5   6       1656.08       1686.66        33.04 o                         
  -1   5   6       1896.22       1892.98        36.47 o                         
   0   5   6      21344.92      20998.48       183.87 o                         
   1   5   6      21650.59      21918.79       208.36 o                         
   2   5   6       2482.37       2561.64        46.45 o                         
   3   5   6        616.59        627.12        26.07 o                         
   4   5   6       4938.11       4957.43        99.07 o                         
   5   5   6       1650.10       1689.88        74.58 o                         
   6   5   6         45.90         24.19        24.66 o                         
   7   5   6       1793.36       1837.32        92.22 o                         
   8   5   6       2486.72       2459.91       177.28 o                         
  -8   6   6        629.87        683.32        59.55 o                         
  -7   6   6          0.50        -23.58        25.92 o                         
  -6   6   6       6391.79       6510.34       131.84 o                         
  -5   6   6        200.68        256.37        26.35 o                         
  -4   6   6       2218.72       2252.71        49.22 o                         
  -3   6   6        946.12        923.44        32.32 o                         
  -2   6   6       9141.89       9029.68        95.65 o                         
  -1   6   6        386.38        367.07        21.17 o                         
   0   6   6       2511.46       2633.04        43.28 o                         
   1   6   6       1346.06       1370.07        28.21 o                         
   2   6   6      39221.68      38232.53       345.51 o                         
   3   6   6        117.73        159.80        18.24 o                         
   4   6   6       2255.43       2273.68        69.47 o                         
   5   6   6        634.08        521.96        51.72 o                         
   6   6   6       7974.20       7761.86       148.93 o                         
   7   6   6        227.88        197.93        45.06 o                         
  -8   7   6       1662.70       1936.88       101.57 o                         
  -7   7   6        218.00        192.01        37.29 o                         
  -6   7   6       1001.51        962.27        76.06 o                         
  -5   7   6        439.84        475.25        33.01 o                         
  -4   7   6      15454.50      15348.45       168.54 o                         
  -3   7   6        749.72        753.42        30.86 o                         
  -2   7   6       4136.53       3979.58        56.03 o                         
  -1   7   6       2421.58       2338.20        39.67 o                         
   0   7   6      26281.16      25279.91       201.44 o                         
   1   7   6       2195.15       2240.25        37.07 o                         
   2   7   6        133.95        142.41        14.88 o                         
   3   7   6        403.20        415.78        26.71 o                         
   4   7   6      16059.88      16023.35       222.34 o                         
   5   7   6        752.56        791.89        49.60 o                         
   6   7   6         82.50        100.62        29.11 o                         
   7   7   6        230.53        209.46        41.03 o                         
  -8   8   6        880.84        871.57        75.55 o                         
  -7   8   6        381.97        410.96        84.60 o                         
  -6   8   6       2398.13       2551.01       133.99 o                         
  -5   8   6       5885.87       5803.54       104.41 o                         
  -4   8   6        102.15        126.87        20.05 o                         
  -3   8   6       1019.83       1042.58        34.17 o                         
  -2   8   6      20085.05      19188.12       191.86 o                         
  -1   8   6      13219.21      12971.49       116.45 o                         
   0   8   6       3305.14       3258.35        42.96 o                         
   1   8   6       4350.62       4310.39        52.15 o                         
   2   8   6      10062.55       9855.34       115.50 o                         
   3   8   6       1903.24       1894.68        49.40 o                         
   4   8   6         26.94         52.35        26.62 o                         
   5   8   6       2834.55       2656.16        79.71 o                         
   6   8   6       4228.32       4270.81       155.87 o                         
   7   8   6       1288.96       1297.62        76.01 o                         
  -8   9   6        134.86        102.22        45.29 o                         
  -7   9   6       4026.82       3987.32       197.21 o                         
  -6   9   6        184.85        185.20        38.93 o                         
  -5   9   6       1274.35       1373.15        58.37 o                         
  -4   9   6       1529.92       1501.14        47.22 o                         
  -3   9   6      13822.73      13400.81       149.27 o                         
  -2   9   6         24.53         29.14        11.75 o                         
  -1   9   6       7679.11       7544.16        85.92 o                         
   0   9   6       1169.39       1145.28        24.90 o                         
   1   9   6      17172.89      16856.39       146.06 o                         
   2   9   6          1.74         13.90        10.39 o                         
   3   9   6       1344.45       1390.31        44.06 o                         
   4   9   6       2989.45       2999.16        68.14 o                         
   5   9   6       7516.30       7555.18       142.78 o                         
   6   9   6         51.48         61.29        37.90 o                         
   7   9   6       1417.54       1420.42       130.95 o                         
  -8  10   6         20.96          9.09        39.34 o                         
  -7  10   6        106.37        102.62        40.41 o                         
  -6  10   6         64.28         53.02        32.28 o                         
  -5  10   6       4338.66       4248.26       111.52 o                         
  -4  10   6         45.93         65.25        18.61 o                         
  -3  10   6       2900.75       2943.84        56.94 o                         
  -2  10   6        854.52        851.97        31.67 o                         
  -1  10   6      19580.17      18912.76       189.35 o                         
   0  10   6         21.42         50.85         9.24 o                         
   1  10   6       3283.00       3363.37        50.54 o                         
   2  10   6        715.24        784.20        37.64 o                         
   3  10   6      12436.79      12105.15       142.45 o                         
   4  10   6       1849.09       1822.63        49.89 o                         
   5  10   6       6671.39       6426.38       131.32 o                         
   6  10   6        384.58        334.75        52.90 o                         
   7  10   6       2655.03       2616.64        96.64 o                         
   8  10   6         16.72         14.57        93.79 o                         
  -8  11   6       1082.84       1301.81       142.78 o                         
  -7  11   6       1960.08       2024.25       103.61 o                         
  -6  11   6        149.70        175.27        40.89 o                         
  -5  11   6       1303.92       1328.16        76.52 o                         
  -4  11   6       3392.35       3566.12        90.35 o                         
  -3  11   6      11727.72      11210.96       146.77 o                         
  -2  11   6        877.77        887.49        33.01 o                         
  -1  11   6       2422.54       2282.92        46.27 o                         
   0  11   6       8310.27       8375.72        85.21 o                         
   1  11   6      10142.20      10396.46       109.74 o                         
   2  11   6        472.08        480.16        26.67 o                         
   3  11   6       3010.83       2966.41        73.41 o                         
   4  11   6       8894.82       8616.26       128.88 o                         
   5  11   6       3224.83       3181.86       152.95 o                         
   6  11   6        164.35        161.10        33.32 o                         
   7  11   6       1439.92       1318.72        78.64 o                         
  -7  12   6          5.40         38.77        39.06 o                         
  -6  12   6       2884.25       2864.50       118.22 o                         
  -5  12   6       2067.46       2120.96        78.61 o                         
  -4  12   6        834.43        818.26        48.78 o                         
  -3  12   6        504.57        501.04        31.86 o                         
  -2  12   6      19863.37      19198.21       215.76 o                         
  -1  12   6        426.39        475.01        25.51 o                         
   0  12   6       3074.76       3108.02        52.83 o                         
   1  12   6       2310.32       2220.80        69.96 o                         
   2  12   6       6396.37       6348.77        89.98 o                         
   3  12   6       3990.98       3830.71        70.39 o                         
   4  12   6        126.12        132.42        21.07 o                         
   5  12   6        393.34        402.10        36.95 o                         
   6  12   6       4344.16       4209.08       114.89 o                         
   7  12   6        128.38        122.39        37.47 o                         
  -7  13   6         87.25         73.07        44.20 o                         
  -6  13   6        799.90        866.22        84.20 o                         
  -5  13   6         11.01         48.82        26.30 o                         
  -4  13   6       9300.09       8946.59       154.54 o                         
  -3  13   6         31.86         25.52        17.12 o                         
  -2  13   6       1250.07       1249.44        39.04 o                         
  -1  13   6         36.59         41.42        13.16 o                         
   0  13   6      16869.18      16590.67       171.24 o                         
   1  13   6         59.30         63.51        14.27 o                         
   2  13   6        841.14        912.64        35.43 o                         
   3  13   6          0.07         -0.74        17.94 o                         
   4  13   6       9800.92       9756.87       132.13 o                         
   5  13   6        361.91        345.82        40.46 o                         
   6  13   6         56.67         60.42        29.43 o                         
   7  13   6         64.79         79.04        38.29 o                         
  -7  14   6        179.91        204.31        97.82 o                         
  -6  14   6       2788.30       2700.59        94.14 o                         
  -5  14   6       1577.72       1506.85       109.65 o                         
  -4  14   6       1619.58       1717.93        66.97 o                         
  -3  14   6        581.42        698.06        45.51 o                         
  -2  14   6       5694.01       5683.04        85.71 o                         
  -1  14   6       3693.95       3508.98        90.45 o                         
   0  14   6        368.90        418.29        22.78 o                         
   1  14   6       2274.58       2328.25        57.00 o                         
   2  14   6       9618.39       9376.89       119.95 o                         
   3  14   6       3031.14       2947.09        67.64 o                         
   4  14   6        142.73        185.16        33.39 o                         
   5  14   6        625.94        598.65        50.39 o                         
   6  14   6       4792.96       4685.35       125.73 o                         
   7  14   6        673.60        479.14       144.00 o                         
  -7  15   6       1841.44       2157.04       142.16 o                         
  -6  15   6        114.69        121.20        35.44 o                         
  -5  15   6        961.19        779.41        91.05 o                         
  -4  15   6       2104.48       2019.92        82.97 o                         
  -3  15   6       4953.00       4767.75       159.56 o                         
  -2  15   6        213.26        234.22        25.04 o                         
  -1  15   6       2920.76       2961.94        58.24 o                         
   0  15   6       5414.25       5541.55        83.89 o                         
   1  15   6       9580.11       9418.48       132.68 o                         
   2  15   6       1310.41       1311.59        42.22 o                         
   3  15   6       1474.13       1507.93        47.76 o                         
   4  15   6       1294.26       1280.34        56.34 o                         
   5  15   6       2007.49       1982.05        69.18 o                         
   6  15   6         67.61         84.48        34.66 o                         
  -6  16   6         25.54         36.23        32.36 o                         
  -5  16   6       5299.23       5430.96       155.65 o                         
  -4  16   6          0.31         27.00        23.83 o                         
  -3  16   6        628.44        588.99        44.29 o                         
  -2  16   6        139.88        145.81        23.34 o                         
  -1  16   6       8379.57       8372.98       110.93 o                         
   0  16   6        115.84        150.06        21.05 o                         
   1  16   6       4520.29       4280.63        82.79 o                         
   2  16   6         18.63         16.84        17.75 o                         
   3  16   6       7309.25       7403.95       109.99 o                         
   4  16   6        243.02        269.49        31.41 o                         
   5  16   6        913.00        909.35        52.80 o                         
   6  16   6         89.07         32.63        31.54 o                         
  -6  17   6         95.77        174.36        39.99 o                         
  -5  17   6        536.97        420.29        47.01 o                         
  -4  17   6        659.95        689.45        52.10 o                         
  -3  17   6       5407.03       5664.88       128.85 o                         
  -2  17   6        218.36        234.96        37.60 o                         
  -1  17   6       2065.04       1968.31        50.28 o                         
   0  17   6       2975.78       2987.76        78.88 o                         
   1  17   6       4859.78       4830.16       123.20 o                         
   2  17   6        119.40        105.60        22.64 o                         
   3  17   6       3253.14       3222.88        77.60 o                         
   4  17   6        785.80        746.65        47.13 o                         
   5  17   6       2647.95       2705.74        81.01 o                         
   6  17   6         12.90        -16.66        30.36 o                         
  -6  18   6       1811.31       1796.09        90.05 o                         
  -5  18   6        744.44        766.98        60.66 o                         
  -4  18   6        321.89        374.23        47.93 o                         
  -3  18   6       1648.15       1566.86        87.45 o                         
  -2  18   6       5322.62       5299.00       112.57 o                         
  -1  18   6       4411.17       4265.52       125.02 o                         
   0  18   6        374.14        403.57        37.12 o                         
   1  18   6         26.62         23.81        18.52 o                         
   2  18   6       5440.04       5474.96       102.86 o                         
   3  18   6        778.38        851.86        56.66 o                         
   4  18   6        146.92        139.85        28.89 o                         
   5  18   6       1205.66       1262.89        75.46 o                         
   6  18   6       2528.91       2709.07       195.28 o                         
  -6  19   6        758.64        729.51        80.27 o                         
  -5  19   6         91.38         53.93        45.36 o                         
  -4  19   6       4545.43       4600.45       116.60 o                         
  -3  19   6        206.79        245.92        36.21 o                         
  -2  19   6        713.89        844.13        52.96 o                         
  -1  19   6          4.19         24.95        20.18 o                         
   0  19   6       6353.60       6486.16       167.24 o                         
   1  19   6        150.25        126.69        23.88 o                         
   2  19   6        420.82        437.34        41.45 o                         
   3  19   6        559.53        668.76        80.39 o                         
   4  19   6       4716.47       4897.82       147.57 o                         
   5  19   6         11.92          7.23        26.42 o                         
  -6  20   6       1173.12       1176.07       154.07 o                         
  -5  20   6        309.99        198.45        39.74 o                         
  -4  20   6        269.27        216.61        40.04 o                         
  -3  20   6        179.66        168.18        39.43 o                         
  -2  20   6       4771.48       4724.86       110.02 o                         
  -1  20   6       1315.50       1341.89        63.75 o                         
   0  20   6       1028.79        983.33        55.76 o                         
   1  20   6         32.96          6.76        23.65 o                         
   2  20   6       5334.98       5487.71       122.13 o                         
   3  20   6        329.12        269.77        39.54 o                         
   4  20   6          2.95         10.17        28.50 o                         
   5  20   6         48.62         34.25        28.17 o                         
  -5  21   6        203.31        221.02        43.68 o                         
  -4  21   6       1356.45       1365.73        77.26 o                         
  -3  21   6       1592.56       1588.90        77.31 o                         
  -2  21   6         18.80          2.33        23.47 o                         
  -1  21   6        612.98        523.94        44.50 o                         
   0  21   6       2572.28       2621.55        82.06 o                         
   1  21   6       1532.54       1445.87        80.61 o                         
   2  21   6        176.45        145.25        33.22 o                         
   3  21   6       1594.69       1525.36        81.91 o                         
   4  21   6       1750.71       1789.43        87.19 o                         
   5  21   6       1642.38       1693.26       120.12 o                         
  -5  22   6       1623.61       1730.94       161.01 o                         
  -4  22   6        145.40        189.71        38.74 o                         
  -3  22   6       1406.09       1292.21        72.59 o                         
  -2  22   6        219.65        260.85        50.22 o                         
  -1  22   6       4872.52       4986.16       118.40 o                         
   0  22   6          1.17        -14.66        33.96 o                         
   1  22   6        811.76        780.72        65.26 o                         
   2  22   6        386.99        491.59        84.22 o                         
   3  22   6       3127.65       3046.45        99.89 o                         
   4  22   6          9.85        -29.51        29.51 o                         
  -5  23   6        202.41        143.06        90.95 o                         
  -4  23   6         28.68         51.75        33.60 o                         
  -3  23   6       3077.43       3226.24       101.18 o                         
  -2  23   6        124.00        106.41        31.99 o                         
  -1  23   6        547.75        526.25        56.97 o                         
   0  23   6        224.40        221.64        55.01 o                         
   1  23   6       2295.06       2438.73       102.38 o                         
   2  23   6         56.97         32.72        30.44 o                         
   3  23   6        888.21        891.64        65.69 o                         
   4  23   6        124.64        174.21        49.66 o                         
  -4  24   6        227.23        187.32        45.68 o                         
  -3  24   6        189.11         84.14        33.33 o                         
  -2  24   6       1093.94       1226.18        72.02 o                         
  -1  24   6        942.41        989.66       155.96 o                         
   0  24   6          6.11         -6.00        49.44 o                         
   1  24   6        670.53        608.02        66.40 o                         
   2  24   6       1358.64       1372.22        91.59 o                         
   3  24   6       1598.53       1919.21        92.60 o                         
  -3  25   6        250.91        248.67        44.25 o                         
  -2  25   6         90.52        123.08        37.41 o                         
  -1  25   6        131.33        206.08        59.27 o                         
   0  25   6       3335.27       3720.89       225.83 o                         
   1  25   6        396.56        264.85        60.43 o                         
   2  25   6        172.31        205.54        50.58 o                         
   3  25   6         79.63         22.30        48.63 o                         
  -3  26   6         14.56        107.29        72.95 o                         
  -2  26   6       2251.29       2401.66       144.88 o                         
  -1  26   6         49.16          8.70        42.60 o                         
   0  26   6        270.46        364.80        95.09 o                         
   2  26   6       2066.23       2576.67       195.04 o                         
  -7   0   7       4222.36       4386.97       154.24 o                         
  -5   0   7       2574.16       2437.68       131.10 o                         
  -3   0   7      16585.35      16251.59       242.42 o                         
  -1   0   7      13715.78      13677.36       169.98 o                         
   1   0   7       9352.04       9054.88       125.02 o                         
   3   0   7      14519.54      13935.66       219.23 o                         
   5   0   7       5662.27       5716.21       225.36 o                         
   7   0   7       4309.71       4192.92       219.56 o                         
  -8   1   7        124.77        133.56        53.50 o                         
  -7   1   7        632.62        648.16        49.99 o                         
  -6   1   7        725.64        710.65        42.84 o                         
  -5   1   7       4567.84       4609.90        79.88 o                         
  -4   1   7        121.32        151.06        17.92 o                         
  -3   1   7       8950.50       8778.73       108.23 o                         
  -2   1   7      12888.23      12303.30       135.03 o                         
  -1   1   7      19263.47      18853.67       157.09 o                         
   0   1   7        121.76        112.81        10.39 o                         
   1   1   7      13326.85      13598.33       121.46 o                         
   2   1   7       3114.47       3021.64        47.62 o                         
   3   1   7       9356.08       9085.29       113.72 o                         
   4   1   7        422.41        463.09        30.88 o                         
   5   1   7       2403.86       2455.08        72.72 o                         
   6   1   7       4277.69       4198.72       143.90 o                         
   7   1   7       1458.94       1567.64       109.45 o                         
   8   1   7         50.38         36.95        72.36 o                         
  -8   2   7       2466.23       2329.55       105.94 o                         
  -7   2   7       1278.33       1329.23        72.20 o                         
  -6   2   7        472.39        467.49        36.80 o                         
  -5   2   7       1423.88       1441.10        50.12 o                         
  -4   2   7      11633.58      11507.06       136.82 o                         
  -3   2   7       4386.47       4209.14        72.17 o                         
  -2   2   7        503.43        496.42        26.11 o                         
  -1   2   7       5182.12       4807.38        68.19 o                         
   0   2   7      15482.59      15021.57       131.02 o                         
   1   2   7       7211.02       7048.21        73.66 o                         
   2   2   7        859.95        871.98        28.01 o                         
   3   2   7       3469.85       3375.69        66.49 o                         
   4   2   7      12067.70      11911.98       156.52 o                         
   5   2   7        316.41        356.66        35.68 o                         
   6   2   7         94.22        126.92        61.34 o                         
   7   2   7       2197.09       2320.98       193.21 o                         
   8   2   7       1221.83       1174.17       160.35 o                         
  -8   3   7        261.74        123.95        50.38 o                         
  -7   3   7        117.08        124.70        37.04 o                         
  -6   3   7       5855.10       6006.71       110.56 o                         
  -5   3   7        144.84        120.71        27.47 o                         
  -4   3   7         47.65         39.27        14.17 o                         
  -3   3   7         22.22         24.74        11.73 o                         
  -2   3   7      28906.32      28652.60       247.31 o                         
  -1   3   7         14.27         20.71         8.81 o                         
   0   3   7       1643.43       1640.10        33.13 o                         
   1   3   7       1365.98       1419.68        34.34 o                         
   2   3   7      25902.63      25320.00       241.76 o                         
   3   3   7        227.02        249.97        22.54 o                         
   4   3   7         25.92         29.93        18.92 o                         
   5   3   7        382.53        368.87        36.13 o                         
   6   3   7       9164.41       8852.95       188.54 o                         
   7   3   7        231.16        191.94        53.30 o                         
   8   3   7        107.41         11.25        65.96 o                         
  -8   4   7       2043.75       2144.53       101.52 o                         
  -7   4   7        362.04        365.72        43.00 o                         
  -6   4   7        753.44        738.77        45.06 o                         
  -5   4   7        688.65        794.42        42.72 o                         
  -4   4   7      12203.22      12170.36       159.20 o                         
  -3   4   7       1719.69       1685.65        41.12 o                         
  -2   4   7        226.21        259.26        16.61 o                         
  -1   4   7       2445.23       2453.90        41.57 o                         
   0   4   7      30739.34      30256.74       257.49 o                         
   1   4   7       4995.56       5085.36        70.96 o                         
   2   4   7        102.88        143.11        15.20 o                         
   3   4   7       2625.84       2485.18        56.70 o                         
   4   4   7       7566.31       7555.21       132.43 o                         
   5   4   7        487.94        489.68        40.97 o                         
   6   4   7        379.11        399.13        42.16 o                         
   7   4   7        973.62       1018.52        89.85 o                         
   8   4   7       3816.03       3649.59       222.28 o                         
  -8   5   7         86.03         86.33        42.37 o                         
  -7   5   7        852.88        930.06        87.91 o                         
  -6   5   7       3352.78       3436.09        82.96 o                         
  -5   5   7       5932.64       5838.40       103.81 o                         
  -4   5   7        459.83        479.20        32.23 o                         
  -3   5   7       2746.50       2916.90        54.21 o                         
  -2   5   7      11846.68      11877.05       120.72 o                         
  -1   5   7       5259.71       5176.71        66.14 o                         
   0   5   7        417.11        489.95        21.30 o                         
   1   5   7      16854.68      17044.79       157.86 o                         
   2   5   7      15108.36      14747.57       176.83 o                         
   3   5   7       5944.60       5697.72       105.93 o                         
   4   5   7       1044.03       1107.86        51.42 o                         
   5   5   7       2292.84       2256.26        73.61 o                         
   6   5   7       1457.59       1443.37        70.30 o                         
   7   5   7       1153.82       1197.57        84.67 o                         
   8   5   7        133.67        161.53        81.36 o                         
  -8   6   7        163.21        143.19        39.79 o                         
  -7   6   7       3175.73       3439.78       103.74 o                         
  -6   6   7         21.00         32.99        25.09 o                         
  -5   6   7       3850.21       3813.14       113.34 o                         
  -4   6   7        858.96        856.76        42.14 o                         
  -3   6   7      10553.86      10334.37       123.28 o                         
  -2   6   7         34.03         51.91        12.30 o                         
  -1   6   7      12652.53      12104.40       122.13 o                         
   0   6   7       1604.16       1638.57        33.50 o                         
   1   6   7      16798.22      15983.79       164.91 o                         
   2   6   7        521.69        552.59        32.80 o                         
   3   6   7       4084.52       4149.82        75.90 o                         
   4   6   7       1127.44       1195.97        52.10 o                         
   5   6   7       2845.75       2780.07       121.86 o                         
   6   6   7        626.14        562.50        49.44 o                         
   7   6   7       3763.32       3822.87       128.44 o                         
   8   6   7        168.20         37.19        67.15 o                         
  -8   7   7          8.77        -19.72        31.05 o                         
  -7   7   7        772.15        882.26        61.94 o                         
  -6   7   7       1689.59       1728.74        71.59 o                         
  -5   7   7       4755.15       4873.57        94.60 o                         
  -4   7   7        342.51        375.07        29.51 o                         
  -3   7   7       6282.02       6263.89        88.54 o                         
  -2   7   7        550.82        580.80        27.19 o                         
  -1   7   7      12472.34      12287.11       124.18 o                         
   0   7   7        131.64        117.03        11.08 o                         
   1   7   7       9517.36       9387.63       110.66 o                         
   2   7   7       3091.93       3028.25        55.33 o                         
   3   7   7       7292.49       7188.70       192.07 o                         
   4   7   7          0.12          5.45        18.30 o                         
   5   7   7       7422.60       7230.51       139.37 o                         
   6   7   7        174.94        112.66        29.96 o                         
   7   7   7       2162.71       2163.57        95.40 o                         
  -8   8   7        945.41        973.68        70.87 o                         
  -7   8   7       1911.85       1939.05        83.82 o                         
  -6   8   7        123.85         83.99        30.29 o                         
  -5   8   7        583.43        658.26        41.49 o                         
  -4   8   7       4921.41       4862.91        99.71 o                         
  -3   8   7       9103.49       8814.70       122.13 o                         
  -2   8   7        109.62        111.13        20.25 o                         
  -1   8   7       3349.30       3381.11        52.23 o                         
   0   8   7      18397.53      18336.43       156.50 o                         
   1   8   7       3452.12       3364.17        53.11 o                         
   2   8   7         87.04         94.96        16.85 o                         
   3   8   7       6376.19       6267.70       100.63 o                         
   4   8   7       6862.72       6733.16       127.68 o                         
   5   8   7       2882.31       2916.54        98.43 o                         
   6   8   7         80.97         24.44        35.23 o                         
   7   8   7        760.86        682.47        59.88 o                         
  -8   9   7        239.84        142.24        53.55 o                         
  -7   9   7          9.43         52.42        31.71 o                         
  -6   9   7       3525.96       3750.26       103.98 o                         
  -5   9   7        240.90        200.89        41.38 o                         
  -4   9   7         46.19         65.90        17.29 o                         
  -3   9   7       5191.12       5080.21        79.47 o                         
  -2   9   7      24826.39      24388.63       239.84 o                         
  -1   9   7       3425.84       3321.21        60.08 o                         
   0   9   7        477.14        521.79        24.63 o                         
   1   9   7        308.08        313.95        20.16 o                         
   2   9   7      14402.88      14047.76       184.17 o                         
   3   9   7        351.64        378.60        28.95 o                         
   4   9   7         89.43         88.22        24.15 o                         
   5   9   7        689.01        729.58        51.30 o                         
   6   9   7       4529.19       4630.27       118.32 o                         
   7   9   7         24.53         10.84        44.34 o                         
  -7  10   7         22.66         18.62        32.52 o                         
  -6  10   7        278.26        379.50        43.08 o                         
  -5  10   7         87.42         86.71        27.52 o                         
  -4  10   7      11638.15      11510.30       142.12 o                         
  -3  10   7        603.41        625.82        31.50 o                         
  -2  10   7         11.73         23.84        12.79 o                         
  -1  10   7         65.92         59.11        13.74 o                         
   0  10   7      17535.96      17485.55       164.69 o                         
   1  10   7        963.11        894.03        28.45 o                         
   2  10   7         25.19         41.71        13.91 o                         
   3  10   7        101.72        111.55        18.22 o                         
   4  10   7       9820.88       9715.90       164.58 o                         
   5  10   7        534.49        561.05        46.66 o                         
   6  10   7          7.66         21.22        27.97 o                         
   7  10   7         14.37         12.80        31.58 o                         
  -7  11   7        185.36        160.34        38.14 o                         
  -6  11   7       2376.51       2475.50       168.14 o                         
  -5  11   7       1681.48       1623.70        88.20 o                         
  -4  11   7        120.23        127.59        23.31 o                         
  -3  11   7       3887.06       3879.48        70.02 o                         
  -2  11   7       7243.24       7179.19        97.60 o                         
  -1  11   7       6128.10       5944.65        84.12 o                         
   0  11   7        160.74        151.52        16.49 o                         
   1  11   7       2846.47       2814.88        53.58 o                         
   2  11   7      11561.29      11296.60       135.04 o                         
   3  11   7        281.88        320.66        26.21 o                         
   4  11   7         44.14         46.54        22.10 o                         
   5  11   7       2610.84       2680.81        76.23 o                         
   6  11   7       3453.92       3315.93        97.00 o                         
   7  11   7       1008.84       1030.83        80.70 o                         
  -7  12   7       1736.43       1843.22        89.59 o                         
  -6  12   7        123.85        144.75        35.62 o                         
  -5  12   7       1450.61       1526.40        70.42 o                         
  -4  12   7       1839.81       1750.99        57.22 o                         
  -3  12   7       6837.66       6818.73        99.36 o                         
  -2  12   7        198.98        189.62        20.43 o                         
  -1  12   7       4401.00       4176.48        68.58 o                         
   0  12   7       3874.64       3910.31        87.62 o                         
   1  12   7       7711.59       7656.33       100.16 o                         
   2  12   7        249.66        256.53        22.33 o                         
   3  12   7       8104.17       7940.96       111.66 o                         
   4  12   7        741.21        680.78        37.94 o                         
   5  12   7       3850.36       3734.51        90.59 o                         
   6  12   7        256.29        290.09        46.77 o                         
   7  12   7       1248.27        983.63       149.92 o                         
  -7  13   7        794.72        833.78        68.43 o                         
  -6  13   7          0.58          9.33        28.52 o                         
  -5  13   7       4134.88       4076.08       107.46 o                         
  -4  13   7         21.52         23.30        19.78 o                         
  -3  13   7       4157.66       4154.37        77.45 o                         
  -2  13   7         45.04         56.96        15.53 o                         
  -1  13   7       8329.20       8248.82       107.46 o                         
   0  13   7        970.07        961.13        36.55 o                         
   1  13   7      10840.82      10941.84       145.66 o                         
   2  13   7          4.92         20.30        13.86 o                         
   3  13   7       3949.04       3996.06       108.14 o                         
   4  13   7        132.52         89.69        21.46 o                         
   5  13   7       2435.95       2416.52        76.68 o                         
   6  13   7         20.08         19.58        30.06 o                         
  -7  14   7       1145.36       1302.39        82.43 o                         
  -6  14   7         23.06         85.92        32.88 o                         
  -5  14   7       1061.42       1058.92        55.59 o                         
  -4  14   7       1752.32       1818.35        61.49 o                         
  -3  14   7       4105.08       4024.47       118.23 o                         
  -2  14   7         70.80         70.41        17.94 o                         
  -1  14   7       6701.06       6799.97        96.13 o                         
   0  14   7       5393.24       5459.33       106.43 o                         
   1  14   7       5161.09       5346.18        92.97 o                         
   2  14   7          3.84          6.87        14.03 o                         
   3  14   7       1936.58       1949.35        53.62 o                         
   4  14   7       1694.01       1716.60        55.31 o                         
   5  14   7       1605.78       1550.21        74.47 o                         
   6  14   7         30.44         36.55        30.24 o                         
  -7  15   7         55.75         28.07        69.04 o                         
  -6  15   7       3139.22       3533.90       110.86 o                         
  -5  15   7        891.72       1016.17       122.27 o                         
  -4  15   7        772.89        855.26        48.71 o                         
  -3  15   7        720.93        701.09        42.33 o                         
  -2  15   7       6645.53       6573.55        98.23 o                         
  -1  15   7       1720.03       1736.49        60.14 o                         
   0  15   7        108.34         83.49        25.30 o                         
   1  15   7        713.19        637.14        47.68 o                         
   2  15   7       8337.63       8355.01       128.19 o                         
   3  15   7       1383.61       1483.06        62.26 o                         
   4  15   7          0.39          1.53        17.92 o                         
   5  15   7        862.86        877.49        68.20 o                         
   6  15   7       3281.34       3212.37       115.82 o                         
  -6  16   7        128.35        159.99        48.87 o                         
  -5  16   7         29.06         70.46        30.37 o                         
  -4  16   7       5705.52       5725.43       111.51 o                         
  -3  16   7         36.43         34.21        20.57 o                         
  -2  16   7         29.65         16.75        16.02 o                         
  -1  16   7        148.02        145.59        19.98 o                         
   0  16   7      11894.52      11804.35       207.82 o                         
   1  16   7          0.05         -6.42        18.75 o                         
   2  16   7        175.98        203.52        26.37 o                         
   3  16   7         17.22          2.50        17.10 o                         
   4  16   7       4691.71       4820.96       104.65 o                         
   5  16   7          2.47         26.72        29.69 o                         
   6  16   7        269.36        198.66        43.30 o                         
  -6  17   7       1770.57       1966.75       110.26 o                         
  -5  17   7        890.90        835.53        62.32 o                         
  -4  17   7        131.27        147.89        35.35 o                         
  -3  17   7        143.58         99.28        26.53 o                         
  -2  17   7       8313.97       8335.07       130.22 o                         
  -1  17   7        690.68        770.13        46.50 o                         
   0  17   7        135.67        125.24        26.90 o                         
   1  17   7        784.37        788.48        49.47 o                         
   2  17   7       5862.66       5970.20       107.78 o                         
   3  17   7       1290.08       1212.66        59.35 o                         
   4  17   7        131.74        106.01        27.10 o                         
   5  17   7        131.23        106.15        34.48 o                         
   6  17   7       2451.94       2581.76       192.44 o                         
  -6  18   7         89.67         49.51        45.10 o                         
  -5  18   7        615.50        627.86        92.68 o                         
  -4  18   7       1819.49       1969.09        78.52 o                         
  -3  18   7       2238.87       2393.83        71.55 o                         
  -2  18   7         68.43        124.38        23.88 o                         
  -1  18   7       2707.16       2649.01        68.71 o                         
   0  18   7       2216.92       2260.98        73.12 o                         
   1  18   7       3969.23       4113.34       136.91 o                         
   2  18   7         19.04         28.30        20.55 o                         
   3  18   7       1974.06       1886.25        83.82 o                         
   4  18   7       2335.93       2344.68        78.07 o                         
   5  18   7       1077.22       1039.78        69.92 o                         
  -6  19   7          3.53         20.37        75.79 o                         
  -5  19   7       1962.02       1801.11       149.50 o                         
  -4  19   7          3.55        -13.14        26.31 o                         
  -3  19   7       2470.74       2420.39        73.16 o                         
  -2  19   7        421.52        478.33        38.13 o                         
  -1  19   7       4757.68       4849.08        98.22 o                         
   0  19   7          8.87         38.29        23.08 o                         
   1  19   7       2075.22       1996.88       100.40 o                         
   2  19   7         12.68         48.05        25.91 o                         
   3  19   7       1962.12       1954.72        76.60 o                         
   4  19   7         22.87         50.39        29.46 o                         
   5  19   7       1795.41       2003.61        89.15 o                         
  -6  20   7         13.26         63.24        87.16 o                         
  -5  20   7        591.54        667.62        87.69 o                         
  -4  20   7        381.19        390.32        47.22 o                         
  -3  20   7       1912.81       2066.64        69.79 o                         
  -2  20   7         47.69         86.22        28.02 o                         
  -1  20   7       2208.41       2212.99       110.34 o                         
   0  20   7        472.04        537.45        45.51 o                         
   1  20   7       2215.30       2108.61        86.33 o                         
   2  20   7         34.31         13.86        30.07 o                         
   3  20   7       3205.34       3390.40       102.27 o                         
   4  20   7        370.22        291.61        55.18 o                         
   5  20   7        949.48        952.40       104.56 o                         
  -5  21   7        703.06        657.59        67.38 o                         
  -4  21   7          3.62          9.45        29.79 o                         
  -3  21   7       1273.96       1237.80        61.98 o                         
  -2  21   7       3056.89       3254.35        95.70 o                         
  -1  21   7       1400.07       1541.29        88.49 o                         
   0  21   7        177.09        149.49        39.02 o                         
   1  21   7       1069.94       1203.86        95.35 o                         
   2  21   7       2713.94       2605.26       109.60 o                         
   3  21   7        630.37        728.53        58.91 o                         
   4  21   7         11.25         33.52        34.08 o                         
   5  21   7        845.61        592.95       106.11 o                         
  -5  22   7          1.12         63.68        79.76 o                         
  -4  22   7       2688.17       2745.02        86.93 o                         
  -3  22   7        176.75        114.51        33.48 o                         
  -2  22   7         93.74        112.19        33.60 o                         
  -1  22   7        179.89        219.00        43.44 o                         
   0  22   7       3919.16       3894.19       112.45 o                         
   1  22   7        209.96        220.79        41.29 o                         
   2  22   7          0.05         65.49        36.85 o                         
   3  22   7         79.08         66.76        37.11 o                         
   4  22   7       2441.93       2544.19       132.27 o                         
  -4  23   7        205.84        213.01        37.04 o                         
  -3  23   7         84.17        120.47        35.39 o                         
  -2  23   7       2486.01       2454.94        88.60 o                         
  -1  23   7        398.60        374.20        51.61 o                         
   0  23   7          3.53         69.22        44.04 o                         
   1  23   7          3.74         25.47        31.50 o                         
   2  23   7       3518.94       3908.39       230.69 o                         
   3  23   7         18.75        -27.34        36.02 o                         
   4  23   7          1.46          6.51        65.01 o                         
  -3  24   7        780.18        713.35        58.86 o                         
  -2  24   7         44.06         50.21        32.89 o                         
  -1  24   7        712.29        699.71        69.80 o                         
   0  24   7       2088.30       2437.88       186.52 o                         
   1  24   7        627.58        628.17        84.81 o                         
   2  24   7         15.33         50.35        39.23 o                         
   3  24   7        650.30        716.94       147.32 o                         
  -3  25   7        599.09        511.09        89.47 o                         
  -2  25   7        416.81        409.96        59.22 o                         
  -1  25   7       1184.28       1308.55       113.44 o                         
   0  25   7          0.08          4.40        43.42 o                         
   1  25   7       1412.91       1241.97       264.03 o                         
   2  25   7        213.61        136.31        78.99 o                         
   2  26   7         48.43         36.71        96.04 o                         
  -8   0   8         32.67        148.27        82.54 o                         
  -6   0   8       5262.64       5114.56       164.14 o                         
  -4   0   8        574.19        603.14        46.71 o                         
  -2   0   8      40598.32      39083.31       586.07 o                         
   0   0   8        856.95        830.87        45.98 o                         
   2   0   8      16916.80      16630.61       250.65 o                         
   4   0   8       3331.04       3410.08       139.91 o                         
   6   0   8       6814.43       6614.81       272.38 o                         
  -8   1   8       1963.17       1878.53       149.79 o                         
  -7   1   8        606.93        654.87        52.28 o                         
  -6   1   8        102.28         89.44        27.61 o                         
  -5   1   8       1378.99       1338.47        52.79 o                         
  -4   1   8       5683.14       5701.55        88.49 o                         
  -3   1   8       2361.15       2339.63        51.41 o                         
  -2   1   8        170.70        201.75        22.42 o                         
  -1   1   8       2730.78       2766.44        45.96 o                         
   0   1   8      20237.44      20200.93       171.38 o                         
   1   1   8       1528.22       1599.24        32.05 o                         
   2   1   8       1182.85       1177.30        46.74 o                         
   3   1   8       5924.38       5878.89        89.14 o                         
   4   1   8       9610.33       9772.34       140.90 o                         
   5   1   8       1120.05       1213.74        72.12 o                         
   6   1   8        467.32        552.57        67.18 o                         
   7   1   8        509.54        447.04        67.82 o                         
  -8   2   8          8.61         14.12        37.98 o                         
  -7   2   8        809.15        815.13        57.98 o                         
  -6   2   8       3276.09       3105.80        79.77 o                         
  -5   2   8       2234.83       2154.17        66.56 o                         
  -4   2   8        232.25        247.94        22.72 o                         
  -3   2   8       9251.84       8907.11       113.73 o                         
  -2   2   8       8946.25       8690.47       130.79 o                         
  -1   2   8      12494.60      11770.12       120.48 o                         
   0   2   8        999.92        989.71        26.41 o                         
   1   2   8       8928.95       9036.41        92.06 o                         
   2   2   8       8128.47       7896.45       113.12 o                         
   3   2   8       3633.48       3604.51        73.44 o                         
   4   2   8          9.93         14.00        19.72 o                         
   5   2   8       3478.34       3634.49       136.51 o                         
   6   2   8       2334.97       2172.77       108.97 o                         
   7   2   8        257.90        310.85        62.02 o                         
  -8   3   8         52.53         12.38        36.08 o                         
  -7   3   8       2543.64       2642.48       106.11 o                         
  -6   3   8         74.70         70.52        23.90 o                         
  -5   3   8       5108.63       4760.53       106.16 o                         
  -4   3   8         83.77         99.61        19.86 o                         
  -3   3   8       5601.03       5605.07        84.15 o                         
  -2   3   8          1.44         35.83        13.02 o                         
  -1   3   8      14119.23      13933.08       137.87 o                         
   0   3   8        701.08        734.47        26.02 o                         
   1   3   8       4848.95       4820.41        71.94 o                         
   2   3   8         46.09         32.27        14.51 o                         
   3   3   8      13978.24      13523.40       171.36 o                         
   4   3   8         27.01         34.91        24.95 o                         
   5   3   8       1566.02       1498.76        64.39 o                         
   6   3   8        143.19        177.19        40.55 o                         
   7   3   8       3905.47       3656.51       151.90 o                         
  -8   4   8         26.86          0.67        42.83 o                         
  -7   4   8       2123.61       2336.18       106.23 o                         
  -6   4   8       1350.42       1394.15        58.32 o                         
  -5   4   8       4203.56       4203.54       108.96 o                         
  -4   4   8         95.64         94.01        21.66 o                         
  -3   4   8       6604.81       6508.00        94.53 o                         
  -2   4   8       1854.44       1863.66        50.88 o                         
  -1   4   8       6908.09       6836.25        82.33 o                         
   0   4   8         42.23         77.44        12.50 o                         
   1   4   8      26135.08      25375.09       245.46 o                         
   2   4   8       4089.93       4043.80        66.45 o                         
   3   4   8       3664.71       3639.46        74.15 o                         
   4   4   8        803.90        736.74        47.92 o                         
   5   4   8       4508.28       4501.54       106.76 o                         
   6   4   8       1491.17       1549.30        89.98 o                         
   7   4   8        548.45        489.26        76.98 o                         
  -8   5   8       1072.79       1026.06        82.04 o                         
  -7   5   8       1097.37       1001.75        67.19 o                         
  -6   5   8          1.90          4.67        27.28 o                         
  -5   5   8        301.58        365.71        37.02 o                         
  -4   5   8       5695.15       5647.48        99.64 o                         
  -3   5   8       1675.25       1682.73        49.53 o                         
  -2   5   8        176.26        194.53        16.41 o                         
  -1   5   8       7496.98       7461.06        88.30 o                         
   0   5   8      24901.20      24410.05       218.30 o                         
   1   5   8       5680.58       5795.28        81.91 o                         
   2   5   8        252.56        268.75        21.81 o                         
   3   5   8       3889.09       4070.08        90.15 o                         
   4   5   8       4462.20       4536.89       110.04 o                         
   5   5   8         55.17         51.47        25.81 o                         
   6   5   8        134.79        141.13        33.97 o                         
   7   5   8       1721.70       1700.06        97.69 o                         
  -8   6   8         10.01         67.63        43.30 o                         
  -7   6   8         68.85         67.28        32.66 o                         
  -6   6   8       7666.13       8080.12       159.39 o                         
  -5   6   8        430.67        393.41        34.33 o                         
  -4   6   8         94.88         81.29        21.23 o                         
  -3   6   8       2122.52       2091.18        66.50 o                         
  -2   6   8      13611.80      13381.82       156.79 o                         
  -1   6   8       1380.11       1443.19        34.96 o                         
   0   6   8        325.11        348.17        20.16 o                         
   1   6   8        480.00        551.32        27.97 o                         
   2   6   8      22360.67      21520.30       217.98 o                         
   3   6   8        284.52        273.45        32.13 o                         
   4   6   8       1083.27       1049.33        56.94 o                         
   5   6   8       1298.73       1398.53        68.25 o                         
   6   6   8       3296.92       3257.64       100.12 o                         
   7   6   8        132.59        202.24        49.54 o                         
  -8   7   8       1797.13       1822.58       110.14 o                         
  -7   7   8        132.18         90.19        38.32 o                         
  -6   7   8          0.35         23.61        30.85 o                         
  -5   7   8        432.86        513.35        38.20 o                         
  -4   7   8      10535.88      10596.97       151.24 o                         
  -3   7   8       1102.03       1138.38        44.26 o                         
  -2   7   8       1359.68       1296.79        37.67 o                         
  -1   7   8       1943.07       1918.11        40.42 o                         
   0   7   8      17517.50      17739.65       183.68 o                         
   1   7   8       1934.10       1943.56        44.74 o                         
   2   7   8        998.55       1056.53        36.79 o                         
   3   7   8        441.63        489.77        38.71 o                         
   4   7   8       8345.30       8473.11       150.59 o                         
   5   7   8         29.09         10.18        25.00 o                         
   6   7   8        376.63        368.06        68.54 o                         
   7   7   8        782.29        792.89        73.95 o                         
  -8   8   8         32.24         85.08        58.91 o                         
  -7   8   8        592.41        597.12        56.64 o                         
  -6   8   8       1772.69       1714.48        77.32 o                         
  -5   8   8       1803.65       1875.92        61.58 o                         
  -4   8   8        361.89        332.94        30.93 o                         
  -3   8   8       3053.55       3034.84        68.99 o                         
  -2   8   8      10165.28       9868.04       121.35 o                         
  -1   8   8       2578.00       2617.77        57.54 o                         
   0   8   8         13.74         36.86        11.19 o                         
   1   8   8       8107.29       8008.62        94.02 o                         
   2   8   8       8542.17       8554.18       123.04 o                         
   3   8   8       2741.91       2761.04        76.07 o                         
   4   8   8        899.57        954.12        56.70 o                         
   5   8   8       2881.38       2834.79        88.09 o                         
   6   8   8       1174.40       1276.72        74.07 o                         
   7   8   8        628.61        533.45        58.62 o                         
  -8   9   8        297.72        268.08        72.67 o                         
  -7   9   8       1949.80       1890.21        88.88 o                         
  -6   9   8        159.98        102.19        43.67 o                         
  -5   9   8       2743.09       2797.79        86.68 o                         
  -4   9   8        777.68        827.55        69.73 o                         
  -3   9   8       4919.31       4939.65        80.97 o                         
  -2   9   8        264.37        226.35        20.79 o                         
  -1   9   8      10802.53      10497.01       124.86 o                         
   0   9   8       1616.56       1639.33        37.40 o                         
   1   9   8       5495.63       5424.94        73.11 o                         
   2   9   8       1185.68       1096.07        43.86 o                         
   3   9   8      11492.50      11471.52       156.80 o                         
   4   9   8       1648.16       1797.00        68.72 o                         
   5   9   8       1933.90       2076.53        77.57 o                         
   6   9   8         75.99         35.13        30.71 o                         
   7   9   8       1602.36       1548.12       120.03 o                         
  -8  10   8          2.74         79.23        81.12 o                         
  -7  10   8       1147.03       1209.17        77.95 o                         
  -6  10   8        110.15        103.69        32.84 o                         
  -5  10   8       2240.45       2482.46       121.69 o                         
  -4  10   8         12.27          3.67        17.82 o                         
  -3  10   8       7367.87       7366.03       104.71 o                         
  -2  10   8         25.33         34.21        17.12 o                         
  -1  10   8      10024.36       9695.37       119.16 o                         
   0  10   8          0.05          3.04        13.45 o                         
   1  10   8       9201.16       9201.60       105.86 o                         
   2  10   8         14.65          6.78        15.31 o                         
   3  10   8       1170.85       1229.07        47.15 o                         
   4  10   8         14.52          6.30        23.20 o                         
   5  10   8       5865.07       5786.31       174.16 o                         
   6  10   8         71.77         54.36        32.65 o                         
   7  10   8        522.50        631.08       126.24 o                         
  -7  11   8        788.88        907.18        97.09 o                         
  -6  11   8         20.32         76.82        31.32 o                         
  -5  11   8       1807.96       1737.86        72.76 o                         
  -4  11   8       4211.63       4313.57        89.77 o                         
  -3  11   8       1671.20       1793.29        70.06 o                         
  -2  11   8        190.01        255.02        22.82 o                         
  -1  11   8       9367.16       9226.48       126.15 o                         
   0  11   8       7027.43       6821.02       117.27 o                         
   1  11   8       1712.44       1769.70        50.93 o                         
   2  11   8        830.16        894.30        35.93 o                         
   3  11   8       4058.76       4025.66        75.47 o                         
   4  11   8       5446.70       5375.26       147.29 o                         
   5  11   8       1194.80       1263.82        62.33 o                         
   6  11   8         56.22         55.25        27.51 o                         
   7  11   8       1279.99       1143.86       165.68 o                         
  -7  12   8        424.07        392.93        52.65 o                         
  -6  12   8       2336.74       2286.62        88.96 o                         
  -5  12   8        792.18        988.77        64.00 o                         
  -4  12   8         70.62         87.15        33.26 o                         
  -3  12   8        196.40        221.60        23.55 o                         
  -2  12   8      12504.41      12472.10       148.48 o                         
  -1  12   8        411.85        468.79        28.00 o                         
   0  12   8        374.12        456.92        31.26 o                         
   1  12   8       1821.05       1853.71        73.72 o                         
   2  12   8       7872.55       7570.42       106.36 o                         
   3  12   8        438.19        433.03        30.94 o                         
   4  12   8        241.22        248.78        30.06 o                         
   5  12   8        506.29        572.33        55.76 o                         
   6  12   8       3099.51       3084.02       102.98 o                         
  -7  13   8         19.56         47.48        45.01 o                         
  -6  13   8          0.95         22.42        30.91 o                         
  -5  13   8        114.42        126.95        32.58 o                         
  -4  13   8       6249.50       6133.91       120.53 o                         
  -3  13   8         28.52         20.44        16.00 o                         
  -2  13   8         64.23         61.45        17.38 o                         
  -1  13   8         99.51        131.47        24.30 o                         
   0  13   8      16925.05      16967.59       204.79 o                         
   1  13   8         67.95         63.59        22.81 o                         
   2  13   8        379.69        358.24        28.46 o                         
   3  13   8         18.20         62.04        18.17 o                         
   4  13   8       5967.70       5990.39       113.45 o                         
   5  13   8        129.62        104.03        28.96 o                         
   6  13   8        750.53        823.57        67.30 o                         
  -7  14   8        346.46        202.15        97.11 o                         
  -6  14   8       2279.93       2373.65        94.05 o                         
  -5  14   8        403.07        371.75        52.12 o                         
  -4  14   8        163.65        158.73        28.33 o                         
  -3  14   8        748.55        691.61        36.97 o                         
  -2  14   8       6098.18       6103.73        94.60 o                         
  -1  14   8       1347.07       1385.99        50.13 o                         
   0  14   8       1539.23       1528.77        58.31 o                         
   1  14   8       1589.64       1424.48        67.40 o                         
   2  14   8       7618.27       7805.75       123.81 o                         
   3  14   8        580.29        621.02        42.77 o                         
   4  14   8        228.73        243.40        31.56 o                         
   5  14   8        781.10        725.44        56.79 o                         
   6  14   8       1736.93       1725.86       101.74 o                         
  -7  15   8        407.51        242.41       101.37 o                         
  -6  15   8         19.74         -0.72        32.05 o                         
  -5  15   8       1727.51       1756.03        82.14 o                         
  -4  15   8        979.79       1030.44        72.32 o                         
  -3  15   8       2789.53       2814.85        73.97 o                         
  -2  15   8        468.26        468.11        31.96 o                         
  -1  15   8       5909.87       5984.60       102.35 o                         
   0  15   8       2304.05       2165.24        69.17 o                         
   1  15   8       4068.76       4064.95        99.81 o                         
   2  15   8         68.02         92.18        24.94 o                         
   3  15   8       4268.38       4247.53        82.69 o                         
   4  15   8       1256.16       1235.18        59.40 o                         
   5  15   8        379.57        284.41        41.20 o                         
   6  15   8        212.67        209.88        55.73 o                         
  -6  16   8          3.71         -1.40        31.88 o                         
  -5  16   8       2676.19       2835.64       101.49 o                         
  -4  16   8          0.15         15.22        22.66 o                         
  -3  16   8       2671.38       2525.28        71.17 o                         
  -2  16   8        183.29        208.80        24.87 o                         
  -1  16   8       1883.35       1872.20        62.83 o                         
   0  16   8         40.48         36.87        21.36 o                         
   1  16   8       6934.50       6829.59       153.92 o                         
   2  16   8        210.93        181.43        39.60 o                         
   3  16   8       2112.18       1883.63        63.76 o                         
   4  16   8         24.46         25.33        24.02 o                         
   5  16   8       2629.35       2634.12        94.24 o                         
  -6  17   8          3.65        -11.49        36.99 o                         
  -5  17   8       1422.26       1472.98        80.47 o                         
  -4  17   8        800.57        731.67        49.23 o                         
  -3  17   8       2482.65       2487.89       121.11 o                         
  -2  17   8         11.63         22.20        17.89 o                         
  -1  17   8       5141.82       5092.76       143.54 o                         
   0  17   8       1150.26       1346.83        95.94 o                         
   1  17   8       2551.20       2584.85        94.99 o                         
   2  17   8          0.39          4.84        22.84 o                         
   3  17   8       4184.45       4265.26        95.04 o                         
   4  17   8        277.69        328.02        36.53 o                         
   5  17   8        339.07        367.20        47.66 o                         
  -6  18   8       1441.93       1522.34       196.11 o                         
  -5  18   8        204.00        227.58        42.76 o                         
  -4  18   8         27.83         -8.40        24.19 o                         
  -3  18   8       1283.84       1420.07        65.68 o                         
  -2  18   8       3287.86       3288.85        80.69 o                         
  -1  18   8       1085.77       1199.37        63.21 o                         
   0  18   8         23.74         14.81        22.65 o                         
   1  18   8       1256.56       1275.63        75.60 o                         
   2  18   8       4619.46       4599.88       111.96 o                         
   3  18   8        122.73        126.12        31.14 o                         
   4  18   8        253.27        268.33        40.25 o                         
   5  18   8        923.34        942.47        82.28 o                         
  -5  19   8         16.63         33.73        34.68 o                         
  -4  19   8       2747.20       2808.57        84.14 o                         
  -3  19   8         10.44         47.95        25.22 o                         
  -2  19   8         45.84        -21.80        22.67 o                         
  -1  19   8        179.09        163.45        31.85 o                         
   0  19   8       5871.08       5610.19       145.43 o                         
   1  19   8          4.68          1.09        23.38 o                         
   2  19   8        401.61        486.13        46.61 o                         
   3  19   8        179.84        208.83        44.97 o                         
   4  19   8       3122.41       3140.63       102.40 o                         
   5  19   8         15.55         79.23        60.28 o                         
  -5  20   8         22.29         37.26        39.07 o                         
  -4  20   8         25.70         34.14        25.53 o                         
  -3  20   8        298.30        354.32        37.51 o                         
  -2  20   8       5217.52       5257.07       138.74 o                         
  -1  20   8        463.07        508.63        54.26 o                         
   0  20   8         73.02         54.76        25.88 o                         
   1  20   8        318.02        284.18        38.15 o                         
   2  20   8       3686.44       3505.00       118.96 o                         
   3  20   8        141.96         66.06        45.42 o                         
   4  20   8        276.48        235.06        55.28 o                         
  -5  21   8        523.65        302.46        94.98 o                         
  -4  21   8       1586.21       1499.07        74.78 o                         
  -3  21   8       1186.05       1477.22        68.82 o                         
  -2  21   8          2.87        -24.45        24.45 o                         
  -1  21   8       1115.35       1188.12        80.98 o                         
   0  21   8       2198.59       2328.73        83.35 o                         
   1  21   8        453.45        450.37        46.25 o                         
   2  21   8        313.64        258.40        46.58 o                         
   3  21   8       1501.69       1500.13        96.90 o                         
   4  21   8       1089.91       1328.27       105.55 o                         
  -4  22   8         16.40         21.55        36.02 o                         
  -3  22   8       1376.65       1244.57       113.96 o                         
  -2  22   8         29.46         59.56        35.13 o                         
  -1  22   8       1344.73       1583.33        95.90 o                         
   0  22   8         79.75         69.95        29.65 o                         
   1  22   8       2478.10       2498.86       105.58 o                         
   2  22   8        330.38        237.51        48.25 o                         
   3  22   8        764.82        676.68        71.60 o                         
   4  22   8         12.99         -8.53       106.82 o                         
  -4  23   8        109.17         78.37        50.24 o                         
  -3  23   8        731.37        819.97        63.30 o                         
  -2  23   8         35.11         58.24        36.95 o                         
  -1  23   8       2293.03       2543.38       107.60 o                         
   0  23   8         47.55         18.51        34.69 o                         
   1  23   8        827.61        706.58        68.07 o                         
   2  23   8          8.20         57.08        37.51 o                         
   3  23   8       1318.28       1201.89       216.24 o                         
  -3  24   8        609.59        518.03        70.06 o                         
  -2  24   8       1290.60       1307.00       147.54 o                         
  -1  24   8        381.10        462.50        75.41 o                         
   0  24   8         49.58         31.05        46.17 o                         
   1  24   8       1405.75       1228.59       106.08 o                         
   2  24   8       1219.80       1229.01       160.23 o                         
  -2  25   8          0.88        -11.01        64.90 o                         
  -7   0   9       1221.37       1295.36       161.83 o                         
  -5   0   9       7718.05       7831.07       204.53 o                         
  -3   0   9       4662.00       4483.13       109.05 o                         
  -1   0   9      11711.06      11295.29       188.64 o                         
   1   0   9       3740.96       3570.60        89.74 o                         
   3   0   9      27302.32      26876.36       386.57 o                         
   5   0   9        883.55        934.72       111.32 o                         
   7   0   9       2326.13       2641.69       191.49 o                         
  -8   1   9          0.91        -13.80        37.89 o                         
  -7   1   9       1557.76       1570.39        78.00 o                         
  -6   1   9       1027.98        948.22       100.40 o                         
  -5   1   9       1404.89       1473.23        57.25 o                         
  -4   1   9        667.37        732.44        37.92 o                         
  -3   1   9       9591.86       9506.39       123.71 o                         
  -2   1   9       3237.38       3174.04        61.59 o                         
  -1   1   9       3142.84       3146.01        59.33 o                         
   0   1   9         41.18         70.14        12.53 o                         
   1   1   9      10709.45      10745.87       116.72 o                         
   2   1   9       3823.12       3653.39        67.12 o                         
   3   1   9        557.54        625.51        34.81 o                         
   4   1   9        421.50        522.30        38.27 o                         
   5   1   9       7050.38       6919.31       193.43 o                         
   6   1   9        812.39        971.75        89.73 o                         
   7   1   9         91.02         30.93        45.49 o                         
  -8   2   9       1062.00       1130.14       110.39 o                         
  -7   2   9        366.99        340.57        43.54 o                         
  -6   2   9         52.93         68.19        28.39 o                         
  -5   2   9        841.51        912.07        48.86 o                         
  -4   2   9       5310.49       5412.09       114.82 o                         
  -3   2   9        593.68        617.52        32.69 o                         
  -2   2   9       1492.22       1520.02        42.84 o                         
  -1   2   9       6948.00       6555.94       110.35 o                         
   0   2   9      11087.80      10840.77       116.80 o                         
   1   2   9       1390.14       1363.60        35.46 o                         
   2   2   9       3152.34       3121.91        68.67 o                         
   3   2   9       2300.97       2249.31        61.22 o                         
   4   2   9       5408.76       5286.60       113.58 o                         
   5   2   9         11.50         -3.58        24.07 o                         
   6   2   9        507.00        612.85        74.08 o                         
   7   2   9       1102.20       1128.22       102.29 o                         
  -8   3   9        116.69        237.35        85.32 o                         
  -7   3   9        219.12        191.09        39.67 o                         
  -6   3   9       6869.65       6820.05       148.63 o                         
  -5   3   9        333.83        335.11        33.09 o                         
  -4   3   9        366.28        365.33        31.76 o                         
  -3   3   9         15.77          9.30        13.85 o                         
  -2   3   9      11251.42      10492.17       253.82 o                         
  -1   3   9        241.43        251.48        21.07 o                         
   0   3   9       5731.95       5807.59        76.88 o                         
   1   3   9        532.69        575.14        29.24 o                         
   2   3   9      18847.74      18576.41       219.31 o                         
   3   3   9       1043.09       1043.54        68.55 o                         
   4   3   9       1905.82       1853.19        68.39 o                         
   5   3   9          3.98          3.32        24.55 o                         
   6   3   9       3138.13       3307.19       116.82 o                         
   7   3   9          0.78         45.03        45.63 o                         
  -8   4   9       1217.99       1221.64       120.92 o                         
  -7   4   9        205.53        222.66        48.33 o                         
  -6   4   9        332.64        321.82        38.62 o                         
  -5   4   9       1086.68       1090.03        53.32 o                         
  -4   4   9       8726.09       8672.62       134.25 o                         
  -3   4   9        677.69        699.80        38.74 o                         
  -2   4   9       1389.52       1268.95        39.60 o                         
  -1   4   9       1173.62       1195.86        37.78 o                         
   0   4   9      26051.70      25252.68       246.57 o                         
   1   4   9        793.65        914.89        36.15 o                         
   2   4   9       1818.63       1779.71        53.17 o                         
   3   4   9       2329.20       2375.07        71.75 o                         
   4   4   9       6283.25       6199.17       138.50 o                         
   5   4   9        363.67        337.30        45.67 o                         
   6   4   9       3006.59       3087.07       114.56 o                         
   7   4   9        316.63        229.27        86.92 o                         
  -8   5   9         79.11         38.49        81.00 o                         
  -7   5   9       1179.55       1242.27        91.43 o                         
  -6   5   9       2434.50       2585.46        90.86 o                         
  -5   5   9       1366.64       1397.70        71.46 o                         
  -4   5   9         73.37         81.55        21.27 o                         
  -3   5   9       3542.38       3642.38       107.49 o                         
  -2   5   9       2133.36       1990.74        88.28 o                         
  -1   5   9       2194.01       2115.46        51.95 o                         
   0   5   9       1274.92       1251.31        34.34 o                         
   1   5   9       9852.83       9787.87       140.61 o                         
   2   5   9       5129.85       5122.45        91.41 o                         
   3   5   9        870.28        915.82        70.41 o                         
   4   5   9       1243.50       1266.66        64.37 o                         
   5   5   9       3439.50       3404.13        96.90 o                         
   6   5   9       1756.68       1842.18        94.48 o                         
   7   5   9         59.77         21.91        69.16 o                         
  -7   6   9       1266.52       1127.14        86.18 o                         
  -6   6   9          3.65         29.91        24.72 o                         
  -5   6   9       4852.53       4740.23       163.74 o                         
  -4   6   9        508.51        562.94        38.67 o                         
  -3   6   9        576.54        524.18        35.22 o                         
  -2   6   9        128.22        116.73        19.67 o                         
  -1   6   9      13622.57      13251.03       138.40 o                         
   0   6   9        726.58        771.46        31.47 o                         
   1   6   9       2725.37       2680.51        55.84 o                         
   2   6   9        450.58        479.32        30.27 o                         
   3   6   9       8846.80       8605.48       149.55 o                         
   4   6   9        514.07        493.87        43.10 o                         
   5   6   9        254.49        330.91        40.44 o                         
   6   6   9          3.00         -1.69        27.96 o                         
   7   6   9       3066.02       3266.49       214.23 o                         
  -7   7   9       2108.55       2279.08        94.33 o                         
  -6   7   9        884.79        897.84        77.94 o                         
  -5   7   9       2480.68       2527.76        73.80 o                         
  -4   7   9        107.15        148.78        25.67 o                         
  -3   7   9       8328.42       8278.73       127.53 o                         
  -2   7   9         21.53         35.67        16.20 o                         
  -1   7   9       3978.63       3903.57        63.64 o                         
   0   7   9        745.81        744.14        33.41 o                         
   1   7   9      19570.61      19189.16       201.84 o                         
   2   7   9       2809.70       2668.58        63.61 o                         
   3   7   9        688.69        745.10        48.15 o                         
   4   7   9         68.68         62.89        25.51 o                         
   5   7   9       5167.83       5200.63       123.70 o                         
   6   7   9        298.38        226.18        45.67 o                         
   7   7   9        127.80        184.27        82.30 o                         
  -8   8   9        331.63        234.95       164.73 o                         
  -7   8   9        431.64        413.13        64.94 o                         
  -6   8   9        155.45        159.46        37.12 o                         
  -5   8   9       2425.19       2428.75        80.72 o                         
  -4   8   9       5209.54       5170.84       181.52 o                         
  -3   8   9        509.75        597.33        38.37 o                         
  -2   8   9        132.27        140.39        21.16 o                         
  -1   8   9       7176.28       7197.69        99.43 o                         
   0   8   9       9986.21      10048.43       123.82 o                         
   1   8   9       1430.88       1457.66        48.77 o                         
   2   8   9        545.40        552.18        35.41 o                         
   3   8   9       7836.05       7865.62       156.61 o                         
   4   8   9       2896.24       2805.07        85.74 o                         
   5   8   9        200.69        198.85        35.90 o                         
   6   8   9        577.93        606.18        55.60 o                         
   7   8   9       1047.81        897.42       141.87 o                         
  -7   9   9        294.06        310.17        47.33 o                         
  -6   9   9       2926.87       3277.18       145.19 o                         
  -5   9   9        129.05        108.53        26.93 o                         
  -4   9   9        931.17        868.52        47.37 o                         
  -3   9   9         86.08         61.64        21.94 o                         
  -2   9   9       7643.64       7500.83       104.41 o                         
  -1   9   9        119.72        165.72        19.24 o                         
   0   9   9        611.61        681.24        33.98 o                         
   1   9   9       1018.56       1093.25        39.44 o                         
   2   9   9       8852.09       8623.05       129.04 o                         
   3   9   9        170.09        160.22        29.25 o                         
   4   9   9       2934.26       2916.91        88.68 o                         
   5   9   9        641.23        720.05        61.62 o                         
   6   9   9       2074.59       2288.60        91.85 o                         
   7   9   9          0.16        -25.79        58.03 o                         
  -7  10   9        130.12        146.88        41.79 o                         
  -6  10   9        187.66        198.30        43.06 o                         
  -5  10   9        107.25         76.05        30.67 o                         
  -4  10   9       7083.71       7158.80       122.81 o                         
  -3  10   9        209.42        169.63        25.72 o                         
  -2  10   9        939.72        937.28        44.18 o                         
  -1  10   9        224.47        205.80        20.43 o                         
   0  10   9       9568.37       9350.53       133.53 o                         
   1  10   9         28.79         76.94        18.67 o                         
   2  10   9       3145.98       3129.00        64.42 o                         
   3  10   9        437.10        464.43        35.39 o                         
   4  10   9       8050.93       8087.88       155.37 o                         
   5  10   9         32.62         36.09        28.75 o                         
   6  10   9        580.37        506.44        54.81 o                         
  -7  11   9        422.26        330.56        63.76 o                         
  -6  11   9       1626.97       1352.49        78.76 o                         
  -5  11   9        287.85        299.77        41.96 o                         
  -4  11   9        487.31        457.89        37.41 o                         
  -3  11   9       3479.92       3610.27        80.95 o                         
  -2  11   9       8641.93       8749.44       118.43 o                         
  -1  11   9       2360.60       2247.46        52.87 o                         
   0  11   9       1236.15       1230.83        46.20 o                         
   1  11   9       2937.11       2981.14        71.50 o                         
   2  11   9       4847.60       5006.03        94.70 o                         
   3  11   9        772.51        724.20        50.56 o                         
   4  11   9       1620.75       1499.46        61.83 o                         
   5  11   9       2219.08       2279.23        75.79 o                         
   6  11   9       1309.00       1395.20        80.48 o                         
  -7  12   9        231.22        162.87        67.55 o                         
  -6  12   9          2.10         13.86        31.96 o                         
  -5  12   9       2396.83       2287.26        86.68 o                         
  -4  12   9        398.36        380.72        36.36 o                         
  -3  12   9       1881.91       1921.82        61.37 o                         
  -2  12   9        762.83        845.66        39.26 o                         
  -1  12   9       6367.60       6341.41       112.79 o                         
   0  12   9       2212.00       2320.68        61.21 o                         
   1  12   9       1197.50       1158.75        56.42 o                         
   2  12   9        253.81        221.95        27.27 o                         
   3  12   9       7597.75       7617.99       126.81 o                         
   4  12   9        763.01        820.98        50.40 o                         
   5  12   9        569.24        640.10        48.21 o                         
   6  12   9        322.56        317.24        42.31 o                         
  -7  13   9       1430.68       1024.72       195.52 o                         
  -6  13   9         66.64         70.52        35.37 o                         
  -5  13   9       2295.10       2452.40        91.10 o                         
  -4  13   9        318.66        306.34        40.45 o                         
  -3  13   9       3048.72       3008.29        76.01 o                         
  -2  13   9        399.37        387.33        29.32 o                         
  -1  13   9        853.12        942.24        45.83 o                         
   0  13   9         10.52         36.51        22.07 o                         
   1  13   9      10646.13      10412.93       210.14 o                         
   2  13   9         11.32          1.86        20.71 o                         
   3  13   9        882.87        911.09        43.77 o                         
   4  13   9         17.23         -7.93        22.18 o                         
   5  13   9       4116.46       4015.05       101.29 o                         
   6  13   9         29.11         43.23        39.12 o                         
  -6  14   9         13.52         10.62        32.39 o                         
  -5  14   9       2856.36       2963.30       100.21 o                         
  -4  14   9       1832.22       1935.92        77.42 o                         
  -3  14   9        981.15        977.80        45.51 o                         
  -2  14   9        106.97        165.98        23.53 o                         
  -1  14   9       6938.48       7058.24       116.09 o                         
   0  14   9       1597.42       1553.41        99.57 o                         
   1  14   9       1522.82       1560.93        63.32 o                         
   2  14   9        646.04        571.15        46.29 o                         
   3  14   9       3184.68       3204.72        83.05 o                         
   4  14   9       1293.07       1263.71        87.04 o                         
   5  14   9         12.74         17.36        26.19 o                         
  -6  15   9       1632.17       1739.60        93.14 o                         
  -5  15   9        199.36        230.90        41.74 o                         
  -4  15   9        464.17        437.41        45.79 o                         
  -3  15   9        659.14        634.32        43.08 o                         
  -2  15   9       4158.29       4292.75        81.22 o                         
  -1  15   9         57.82         81.31        21.69 o                         
   0  15   9        641.39        716.79        49.06 o                         
   1  15   9       2515.47       2445.79        91.55 o                         
   2  15   9       5647.29       5743.92       141.95 o                         
   3  15   9         90.97        110.31        30.03 o                         
   4  15   9        380.43        408.83        48.59 o                         
   5  15   9        902.77        957.25        66.70 o                         
  -6  16   9         33.66         76.50        73.19 o                         
  -5  16   9          2.40          2.20        30.96 o                         
  -4  16   9       2351.31       2402.27        88.31 o                         
  -3  16   9         63.59         85.85        27.89 o                         
  -2  16   9        680.19        736.06        39.76 o                         
  -1  16   9         69.65         30.19        22.99 o                         
   0  16   9       8885.24       8939.36       172.14 o                         
   1  16   9         87.88        111.00        28.66 o                         
   2  16   9        875.84        956.16        59.29 o                         
   3  16   9         68.69         56.63        27.17 o                         
   4  16   9       2716.88       2640.21       104.11 o                         
   5  16   9         10.76         26.26        31.01 o                         
  -5  17   9        344.59        308.93        45.41 o                         
  -4  17   9         44.32         15.60        28.36 o                         
  -3  17   9        303.94        300.47        34.15 o                         
  -2  17   9       4268.40       4342.97        84.67 o                         
  -1  17   9         75.62         70.16        25.64 o                         
   0  17   9        856.20        730.79        50.89 o                         
   1  17   9       2221.37       1944.68        73.60 o                         
   2  17   9       3631.99       3858.22       103.53 o                         
   3  17   9        275.98        314.68        41.77 o                         
   4  17   9        994.73        994.17        77.42 o                         
   5  17   9        252.64        144.97        48.94 o                         
  -5  18   9       1721.68       1581.63        86.68 o                         
  -4  18   9        942.27       1063.09        75.71 o                         
  -3  18   9        539.49        613.77        44.80 o                         
  -2  18   9        168.86         79.92        27.32 o                         
  -1  18   9       2173.91       2185.66        78.57 o                         
   0  18   9       1320.32       1360.75        95.52 o                         
   1  18   9        562.33        495.89        78.00 o                         
   2  18   9        848.47        967.68        61.97 o                         
   3  18   9       2299.17       2259.99        86.32 o                         
   4  18   9       1407.16       1493.58       257.04 o                         
   5  18   9         99.56        112.27        68.33 o                         
  -5  19   9        162.77        186.80        50.14 o                         
  -4  19   9         19.88          5.18        29.83 o                         
  -3  19   9       3262.73       3341.75        88.79 o                         
  -2  19   9        124.02         80.34        34.63 o                         
  -1  19   9       1406.99       1618.43        73.92 o                         
   0  19   9        112.94         73.21        27.52 o                         
   1  19   9       3670.53       3793.09       104.09 o                         
   2  19   9         14.04         32.42        29.17 o                         
   3  19   9        304.16        409.26        55.47 o                         
   4  19   9         21.97         -5.41        53.41 o                         
  -4  20   9        202.03        159.99        35.93 o                         
  -3  20   9        834.73        916.78        55.68 o                         
  -2  20   9          4.11         37.61        32.01 o                         
  -1  20   9       2551.48       2574.80        88.03 o                         
   0  20   9        389.22        390.33        43.33 o                         
   1  20   9        284.51        292.13        39.10 o                         
   2  20   9         72.94         88.83        32.56 o                         
   3  20   9       2970.88       3344.86       125.52 o                         
  -4  21   9        199.29        234.50        45.21 o                         
  -3  21   9        792.27        793.02        77.69 o                         
  -2  21   9       2160.37       2260.73       103.19 o                         
  -1  21   9        255.05        314.96        62.62 o                         
   0  21   9         74.23         81.15        29.75 o                         
   1  21   9       1843.31       2016.75        81.83 o                         
   2  21   9       1424.97       1366.61       112.46 o                         
   3  21   9        107.85        176.51        48.01 o                         
  -4  22   9       1437.96       1364.27       106.64 o                         
  -3  22   9          4.08         35.80        33.01 o                         
  -2  22   9        210.93        279.69        51.00 o                         
  -1  22   9        285.88        321.72        70.80 o                         
   0  22   9       2210.22       2073.61        83.58 o                         
   1  22   9         47.53         46.99        36.05 o                         
   2  22   9        582.75        567.57        64.54 o                         
   3  22   9        139.99        304.47        88.70 o                         
  -3  23   9        214.69        153.60        74.96 o                         
  -2  23   9       1807.40       1902.55       116.16 o                         
  -1  23   9        115.20         30.18        36.72 o                         
   0  23   9        572.31        682.83        67.48 o                         
   1  23   9         35.69         32.39        35.80 o                         
   2  23   9       2318.45       2390.98       206.29 o                         
  -2  24   9         95.49         95.69        78.52 o                         
  -1  24   9        725.55        880.09        99.60 o                         
   1  24   9        221.07        306.13        93.08 o                         
  -1  25   9        224.22        198.95        89.17 o                         
  -6   0  10       2932.79       2965.42       131.67 o                         
  -4   0  10       3494.12       3543.59       105.18 o                         
  -2   0  10      17160.10      16370.82       260.74 o                         
   0   0  10        719.47        788.73        56.05 o                         
   2   0  10       9462.68       9297.49       175.67 o                         
   4   0  10       3295.26       3317.80       234.42 o                         
   6   0  10       3181.59       2855.32       192.08 o                         
  -8   1  10       1028.85        863.43       144.24 o                         
  -7   1  10         54.56         -2.61        39.57 o                         
  -6   1  10        409.22        421.78        45.42 o                         
  -5   1  10       2562.96       2548.28        81.33 o                         
  -4   1  10       5432.74       5277.87       124.20 o                         
  -3   1  10        460.96        477.37        31.68 o                         
  -2   1  10       3253.52       3172.82        82.37 o                         
  -1   1  10       1175.81       1121.82        40.29 o                         
   0   1  10       6019.17       6066.91        89.73 o                         
   1   1  10         65.02         61.21        17.77 o                         
   2   1  10       5646.27       5667.05       100.52 o                         
   3   1  10       2248.65       2429.49        66.95 o                         
   4   1  10       5138.49       4922.07       113.41 o                         
   5   1  10         99.07         98.54        44.08 o                         
   6   1  10       1636.75       1907.79       120.21 o                         
  -7   2  10       1110.21       1074.44       110.57 o                         
  -6   2  10        953.34        999.88        73.02 o                         
  -5   2  10        428.01        442.32        39.19 o                         
  -4   2  10        285.53        232.10        38.62 o                         
  -3   2  10       6282.75       6035.44        96.32 o                         
  -2   2  10       1573.61       1553.64        46.23 o                         
  -1   2  10        121.30        108.69        17.32 o                         
   0   2  10       2870.71       2936.24        59.33 o                         
   1   2  10      15203.58      14737.36       184.63 o                         
   2   2  10       4105.62       4092.22        84.03 o                         
   3   2  10         17.37         46.28        21.11 o                         
   4   2  10       1363.64       1432.42        68.49 o                         
   5   2  10       4708.80       4615.05       134.39 o                         
   6   2  10        674.30        669.10        94.44 o                         
  -7   3  10        243.78        252.63        43.08 o                         
  -6   3  10        110.06         61.82        30.31 o                         
  -5   3  10       6822.99       6793.63       123.88 o                         
  -4   3  10        441.02        452.14        37.26 o                         
  -3   3  10       1588.87       1579.77        72.06 o                         
  -2   3  10         74.63         89.74        18.48 o                         
  -1   3  10      10167.57       9900.45       125.62 o                         
   0   3  10          5.95         17.69        16.03 o                         
   1   3  10       1750.36       1658.61        52.66 o                         
   2   3  10        169.90        182.80        25.07 o                         
   3   3  10      11573.69      11463.39       186.82 o                         
   4   3  10        199.46        178.15        32.65 o                         
   5   3  10         15.34         32.75        37.31 o                         
   6   3  10        213.49        163.13        75.08 o                         
  -7   4  10       2188.30       2478.14       113.06 o                         
  -6   4  10        289.41        326.59        37.79 o                         
  -5   4  10       1702.65       1760.03        64.88 o                         
  -4   4  10        974.47       1074.36        54.29 o                         
  -3   4  10       8114.79       7933.55       126.11 o                         
  -2   4  10       2470.34       2269.90        54.66 o                         
  -1   4  10         81.61         89.47        17.20 o                         
   0   4  10        564.55        589.66        32.73 o                         
   1   4  10      12237.85      12046.79       144.62 o                         
   2   4  10        737.49        855.97        44.52 o                         
   3   4  10        877.85        845.45        53.02 o                         
   4   4  10        849.24        875.41        56.58 o                         
   5   4  10       6243.12       6292.04       139.00 o                         
   6   4  10        235.81        229.09        50.20 o                         
  -7   5  10        140.10         71.21        45.62 o                         
  -6   5  10        309.13        356.83        39.14 o                         
  -5   5  10       1545.17       1577.75        64.46 o                         
  -4   5  10       4085.66       4020.31       104.34 o                         
  -3   5  10          7.80         38.92        19.27 o                         
  -2   5  10       4644.70       4492.44        86.80 o                         
  -1   5  10       6469.78       6507.29        96.22 o                         
   0   5  10       3909.68       4137.63        72.46 o                         
   1   5  10        311.33        306.68        27.61 o                         
   2   5  10       2181.40       2240.46        63.07 o                         
   3   5  10       3772.98       3677.30        94.99 o                         
   4   5  10       1968.90       1851.93        73.41 o                         
   5   5  10         48.91         28.42        28.64 o                         
   6   5  10       1340.75       1335.84        90.83 o                         
  -7   6  10         81.64         88.34        43.03 o                         
  -6   6  10       3678.73       3695.41        95.35 o                         
  -5   6  10         62.82         89.57        27.55 o                         
  -4   6  10        937.79        900.23        49.38 o                         
  -3   6  10        755.06        772.82        43.50 o                         
  -2   6  10       3665.59       3680.93        81.31 o                         
  -1   6  10        882.72        905.29        38.29 o                         
   0   6  10       7842.45       7853.40       108.01 o                         
   1   6  10        191.72        247.56        23.19 o                         
   2   6  10      12473.43      12128.14       167.19 o                         
   3   6  10         12.31         37.03        23.79 o                         
   4   6  10       3491.88       3641.48       100.28 o                         
   5   6  10        342.17        314.44        42.31 o                         
   6   6  10       1350.52       1437.69        95.43 o                         
  -7   7  10         23.11          9.34        35.55 o                         
  -6   7  10        851.66       1041.04        70.93 o                         
  -5   7  10        182.19        218.87        35.41 o                         
  -4   7  10       8408.04       8422.76       138.84 o                         
  -3   7  10         13.35          5.19        18.08 o                         
  -2   7  10       1171.66       1214.72        51.02 o                         
  -1   7  10       1673.54       1667.57        51.90 o                         
   0   7  10       7878.90       7737.05       107.14 o                         
   1   7  10       1690.50       1665.29        49.40 o                         
   2   7  10       3987.17       3973.79       125.10 o                         
   3   7  10        461.91        437.87        42.51 o                         
   4   7  10       3796.71       3793.59       102.97 o                         
   5   7  10         11.71          2.16        25.96 o                         
   6   7  10       1452.30       1458.02        82.50 o                         
  -7   8  10       1232.19       1096.17        79.50 o                         
  -6   8  10       1209.63       1185.56        74.35 o                         
  -5   8  10        300.23        333.62        37.46 o                         
  -4   8  10       1027.37       1151.57        56.14 o                         
  -3   8  10       3500.81       3610.48       111.72 o                         
  -2   8  10       2411.27       2552.35        65.82 o                         
  -1   8  10        200.46        168.39        22.87 o                         
   0   8  10       1843.00       1867.10        49.45 o                         
   1   8  10       3671.04       3563.77        69.25 o                         
   2   8  10       4427.79       4550.45       118.95 o                         
   3   8  10         29.06         38.13        25.19 o                         
   4   8  10       2028.53       2120.76        80.05 o                         
   5   8  10       2284.04       2143.86        87.70 o                         
   6   8  10       1180.43       1197.21        77.38 o                         
  -7   9  10        164.88        204.99        87.52 o                         
  -6   9  10         82.00        132.53        38.10 o                         
  -5   9  10       3432.61       3428.44        97.92 o                         
  -4   9  10        609.10        708.89        51.24 o                         
  -3   9  10         92.91        119.32        29.00 o                         
  -2   9  10         70.37         76.49        27.67 o                         
  -1   9  10       8822.85       8521.77       117.36 o                         
   0   9  10        487.52        547.42        46.93 o                         
   1   9  10        280.45        302.30        27.13 o                         
   2   9  10        668.01        683.67        47.51 o                         
   3   9  10      10288.44      10188.65       176.08 o                         
   4   9  10        427.68        442.14        55.91 o                         
   5   9  10         83.01         70.64        33.51 o                         
   6   9  10         72.15         71.63        36.25 o                         
  -7  10  10       1099.76       1256.83       182.73 o                         
  -6  10  10         21.82         39.24        33.40 o                         
  -5  10  10        385.89        340.38        44.07 o                         
  -4  10  10         27.07         39.80        23.65 o                         
  -3  10  10      10760.86      10376.49       154.91 o                         
  -2  10  10        329.94        275.91        29.27 o                         
  -1  10  10       1414.37       1395.55        50.39 o                         
   0  10  10         67.45         81.80        20.29 o                         
   1  10  10       7924.24       8131.81       127.43 o                         
   2  10  10        184.44        205.86        27.12 o                         
   3  10  10         66.23         69.12        24.94 o                         
   4  10  10         33.16         22.10        27.65 o                         
   5  10  10       4684.40       4731.47       184.23 o                         
   6  10  10         65.72        109.35        50.46 o                         
  -6  11  10        101.01         52.64        36.38 o                         
  -5  11  10       3153.24       3249.14       103.43 o                         
  -4  11  10       2988.15       3056.22        81.94 o                         
  -3  11  10        551.97        520.04        54.15 o                         
  -2  11  10        413.06        410.78        35.50 o                         
  -1  11  10       4204.30       4282.62       110.93 o                         
   0  11  10       1496.50       1523.73        52.32 o                         
   1  11  10         38.46         48.71        23.08 o                         
   2  11  10       1471.21       1530.10        55.54 o                         
   3  11  10       5322.23       5227.23       150.38 o                         
   4  11  10       2475.32       2406.44        75.14 o                         
   5  11  10         35.60         55.62        26.85 o                         
   6  11  10        145.62        162.45        46.28 o                         
  -6  12  10       1217.83       1185.78        77.95 o                         
  -5  12  10        109.26        127.07        36.38 o                         
  -4  12  10       1256.00       1320.04        60.45 o                         
  -3  12  10        117.91        161.41        27.65 o                         
  -2  12  10       3033.32       3133.17        76.89 o                         
  -1  12  10        151.07        198.14        25.31 o                         
   0  12  10       1912.56       1975.57        77.55 o                         
   1  12  10       2902.39       2837.09        82.76 o                         
   2  12  10       4350.93       4377.14        97.31 o                         
   3  12  10        157.02        134.70        31.57 o                         
   4  12  10       1617.03       1678.82        86.37 o                         
   5  12  10        468.79        517.53        46.35 o                         
   6  12  10        993.56       1065.82       146.96 o                         
  -6  13  10        323.91        385.90        52.18 o                         
  -5  13  10          3.69         11.17        29.45 o                         
  -4  13  10       3476.90       3623.58       104.32 o                         
  -3  13  10         50.82         42.09        22.82 o                         
  -2  13  10       2518.42       2530.82        76.46 o                         
  -1  13  10         14.83         38.93        19.58 o                         
   0  13  10       6535.68       6485.98       129.37 o                         
   1  13  10         21.64         55.25        24.77 o                         
   2  13  10       2086.13       2098.38        91.54 o                         
   3  13  10        211.31        218.24        35.24 o                         
   4  13  10       3586.98       3412.58        90.26 o                         
   5  13  10         16.37         50.02        28.11 o                         
  -6  14  10       1884.55       2046.60       170.49 o                         
  -5  14  10        310.37        298.43        50.13 o                         
  -4  14  10        289.40        291.76        42.42 o                         
  -3  14  10       2158.92       2184.55        69.54 o                         
  -2  14  10       3173.50       3265.34        72.11 o                         
  -1  14  10        117.30        143.64        25.35 o                         
   0  14  10       2514.92       2727.44        82.84 o                         
   1  14  10       1383.61       1503.04        68.20 o                         
   2  14  10       2489.49       2670.91        85.62 o                         
   3  14  10        138.75        116.70        38.17 o                         
   4  14  10       1518.78       1613.46        80.79 o                         
   5  14  10        788.92        758.54        54.65 o                         
  -5  15  10       1895.55       1895.70        90.97 o                         
  -4  15  10        589.08        604.72        54.41 o                         
  -3  15  10        200.18        227.90        31.54 o                         
  -2  15  10        558.93        577.78        39.17 o                         
  -1  15  10       3885.87       4045.94       102.09 o                         
   0  15  10       1426.85       1503.02        75.38 o                         
   1  15  10        275.22        311.23        38.34 o                         
   2  15  10        386.29        429.66        43.33 o                         
   3  15  10       3307.05       3476.34       121.56 o                         
   4  15  10        287.30        327.82        44.86 o                         
   5  15  10          5.72        -21.83        37.70 o                         
  -5  16  10        226.59        199.95        42.13 o                         
  -4  16  10          0.51          4.58        27.67 o                         
  -3  16  10       3148.35       3328.15       116.85 o                         
  -2  16  10         23.81         76.43        24.68 o                         
  -1  16  10         32.12         40.43        24.76 o                         
   0  16  10         15.38         23.16        24.58 o                         
   1  16  10       5764.46       5966.80       130.34 o                         
   2  16  10        112.98        159.48        38.05 o                         
   3  16  10         63.56         15.98        34.56 o                         
   4  16  10         13.85         13.72        40.23 o                         
   5  16  10       2551.57       2485.49       149.33 o                         
  -5  17  10       1503.52       1427.59        89.38 o                         
  -4  17  10        316.19        267.26        42.08 o                         
  -3  17  10        319.12        360.66        42.64 o                         
  -2  17  10        462.28        517.52        43.37 o                         
  -1  17  10       3577.91       3562.74       112.52 o                         
   0  17  10       1213.78       1280.77        68.77 o                         
   1  17  10        137.16        122.36        31.37 o                         
   2  17  10         86.96         59.43        29.64 o                         
   3  17  10       4369.46       4704.82       127.46 o                         
   4  17  10         50.83        124.83        58.28 o                         
  -4  18  10        400.32        345.86        47.72 o                         
  -3  18  10       1289.03       1402.89       123.23 o                         
  -2  18  10       1915.15       2055.28       109.48 o                         
  -1  18  10         63.29         78.61        33.91 o                         
   0  18  10        445.46        488.18        49.89 o                         
   1  18  10       1414.67       1452.53        75.26 o                         
   2  18  10       2118.30       2094.36        84.46 o                         
   3  18  10          0.17         23.25        30.64 o                         
  -4  19  10       1579.58       1766.28        91.06 o                         
  -3  19  10         34.57         30.67        29.52 o                         
  -2  19  10        944.54        908.35        95.89 o                         
  -1  19  10         51.54        -16.69        25.15 o                         
   0  19  10       2244.22       2238.28        98.46 o                         
   1  19  10         86.81        105.36        31.64 o                         
   2  19  10       1689.08       1851.31       126.89 o                         
   3  19  10         57.90         35.59        37.30 o                         
  -4  20  10        577.91        478.47        71.22 o                         
  -3  20  10        424.31        489.92        81.53 o                         
  -2  20  10       2045.11       2164.48       100.97 o                         
  -1  20  10         57.77        116.87        34.23 o                         
   0  20  10        704.79        806.89        61.01 o                         
   1  20  10        368.31        301.47        42.45 o                         
   2  20  10       1397.50       1467.68        80.52 o                         
   3  20  10         10.76         17.29        60.63 o                         
  -4  21  10        505.12        724.87       173.73 o                         
  -3  21  10        124.98        189.20        62.08 o                         
  -2  21  10        172.69        274.10        49.89 o                         
  -1  21  10       1006.17       1059.17        80.83 o                         
   0  21  10        942.55        970.64        67.12 o                         
   1  21  10         29.32         13.12        29.62 o                         
   2  21  10        870.02        838.08       106.57 o                         
   3  21  10       1448.85       1506.95       174.20 o                         
  -3  22  10       2002.12       2010.60       172.43 o                         
  -2  22  10          9.52         63.34        47.64 o                         
  -1  22  10        200.52        165.40        44.84 o                         
   0  22  10        177.24        151.59        38.88 o                         
   1  22  10       2250.94       2308.51       106.72 o                         
  -2  23  10         59.12         -2.25        66.67 o                         
  -1  23  10       1774.27       1859.05       135.82 o                         
   0  23  10         24.63        112.26        84.97 o                         
   1  23  10         27.98         52.46        72.71 o                         
   0  24  10        127.61        197.65       102.56 o                         
  -7   0  11         27.21         29.30        48.30 o                         
  -5   0  11       3965.60       4111.41       155.08 o                         
  -3   0  11       1922.72       1745.47       119.61 o                         
  -1   0  11       7204.02       7152.13       205.52 o                         
   1   0  11        351.45        361.81        51.42 o                         
   3   0  11      10553.47      10637.17       206.85 o                         
   5   0  11         75.80         81.48        67.26 o                         
  -7   1  11       1128.77       1158.05        73.47 o                         
  -6   1  11        312.26        344.73        43.55 o                         
  -5   1  11          4.85         14.56        27.21 o                         
  -4   1  11        954.23        927.58        50.88 o                         
  -3   1  11       9432.07       8317.78       194.60 o                         
  -2   1  11       5353.30       4846.67        91.51 o                         
  -1   1  11        774.94        811.45        38.52 o                         
   0   1  11        642.21        643.42        38.55 o                         
   1   1  11       7877.27       7646.34       139.46 o                         
   2   1  11        147.33        196.98        31.74 o                         
   3   1  11         74.93         53.96        23.48 o                         
   4   1  11       1995.37       2025.17       141.34 o                         
   5   1  11       4683.97       4731.49       171.45 o                         
   6   1  11        193.32        178.92        59.92 o                         
  -7   2  11         20.29         23.82        33.14 o                         
  -6   2  11        789.44        795.68        68.20 o                         
  -5   2  11       1751.64       1653.13        84.67 o                         
  -4   2  11       2718.62       2682.67        75.56 o                         
  -3   2  11          5.34         61.00        21.50 o                         
  -2   2  11       5182.17       4788.76       119.54 o                         
  -1   2  11       3741.15       3594.08        70.45 o                         
   0   2  11       1846.63       1947.22        57.78 o                         
   1   2  11          4.83          3.75        21.35 o                         
   2   2  11       5231.98       5481.73       103.61 o                         
   3   2  11       2495.95       2298.77        70.02 o                         
   4   2  11       2973.45       2988.79       110.06 o                         
   5   2  11        256.00        261.81        59.28 o                         
   6   2  11       1390.82       1554.15       172.90 o                         
  -7   3  11         98.10         84.21        37.76 o                         
  -6   3  11       2104.75       2178.89        87.67 o                         
  -5   3  11        230.53        292.54        35.42 o                         
  -4   3  11       2771.36       2769.79        77.22 o                         
  -3   3  11        296.50        303.55        30.73 o                         
  -2   3  11       6577.22       6141.67       110.24 o                         
  -1   3  11          0.55         11.61        14.70 o                         
   0   3  11       4866.59       4976.87        93.38 o                         
   1   3  11        162.36        219.28        30.84 o                         
   2   3  11       4221.65       4313.52        91.28 o                         
   3   3  11         60.26         55.86        26.80 o                         
   4   3  11       4305.56       4295.23       111.89 o                         
   5   3  11         78.15         63.78        46.01 o                         
   6   3  11       1005.19        901.11       102.06 o                         
  -7   4  11          8.52        -25.67        47.95 o                         
  -6   4  11        537.70        496.42        50.99 o                         
  -5   4  11       1127.76       1146.69        60.39 o                         
  -4   4  11       3452.28       3415.98        85.28 o                         
  -3   4  11        161.91        216.42        34.25 o                         
  -2   4  11       3349.64       3210.26        75.54 o                         
  -1   4  11        975.79        943.53        41.29 o                         
   0   4  11       3112.57       2918.95        70.23 o                         
   1   4  11         37.52         43.83        22.88 o                         
   2   4  11       3610.12       3766.06        85.12 o                         
   3   4  11       1362.33       1420.33        68.83 o                         
   4   4  11       1528.22       1578.74        78.04 o                         
   5   4  11          3.90         17.88        30.65 o                         
   6   4  11       2585.18       2644.92       176.24 o                         
  -7   5  11       1210.05       1375.73       169.58 o                         
  -6   5  11        561.79        591.18        48.85 o                         
  -5   5  11        192.14        158.54        31.37 o                         
  -4   5  11       1494.32       1377.93        61.41 o                         
  -3   5  11       4136.33       4141.28        90.33 o                         
  -2   5  11       1039.03       1073.77        54.40 o                         
  -1   5  11        397.73        373.57        28.35 o                         
   0   5  11       4714.02       4560.39        89.25 o                         
   1   5  11       9290.61       8863.15       135.20 o                         
   2   5  11       2755.26       2667.21        71.90 o                         
   3   5  11         64.86        106.18        30.45 o                         
   4   5  11       1484.90       1624.70        78.79 o                         
   5   5  11       2454.05       2589.77       135.83 o                         
   6   5  11        468.40        301.95        77.10 o                         
  -6   6  11         89.73         67.40        29.17 o                         
  -5   6  11       4211.05       4245.25       101.36 o                         
  -4   6  11        515.26        526.97        41.85 o                         
  -3   6  11          2.09        -22.85        22.85 o                         
  -2   6  11          5.18          2.59        17.84 o                         
  -1   6  11      12322.97      12212.18       187.47 o                         
   0   6  11         31.50         29.29        18.96 o                         
   1   6  11        110.30        113.86        25.87 o                         
   2   6  11        326.83        448.19        80.30 o                         
   3   6  11       6147.72       6106.57       136.91 o                         
   4   6  11         91.72        103.74        46.53 o                         
   5   6  11        444.29        561.45        65.06 o                         
   6   6  11         50.84         21.43        85.03 o                         
  -7   7  11       1471.31       1404.04       299.26 o                         
  -6   7  11        192.42        205.29        39.27 o                         
  -5   7  11         85.28        128.22        30.55 o                         
  -4   7  11         11.10         18.98        25.73 o                         
  -3   7  11       7933.33       7595.42       129.17 o                         
  -2   7  11        122.50        157.20        24.50 o                         
  -1   7  11        115.46        131.98        27.38 o                         
   0   7  11         75.30        100.67        21.77 o                         
   1   7  11       6160.70       6330.91        99.98 o                         
   2   7  11        475.30        415.02        62.99 o                         
   3   7  11        264.98        319.95        39.98 o                         
   4   7  11        178.98        176.37        42.16 o                         
   5   7  11       3808.00       3716.41       113.91 o                         
  -7   8  11         40.09        142.94        99.12 o                         
  -6   8  11        390.92        388.26        51.19 o                         
  -5   8  11       1791.93       1805.09        72.55 o                         
  -4   8  11       1766.13       1899.62        67.27 o                         
  -3   8  11         20.84         44.59        23.09 o                         
  -2   8  11       3193.23       3158.53        76.55 o                         
  -1   8  11       3297.46       3239.47        86.67 o                         
   0   8  11       1350.64       1417.45        78.35 o                         
   1   8  11        890.52       1070.62        44.24 o                         
   2   8  11       1481.12       1479.88        68.61 o                         
   3   8  11       4639.57       4708.64       157.36 o                         
   4   8  11       1293.49       1403.14        89.99 o                         
   5   8  11          3.42          5.91        30.68 o                         
   6   8  11        951.28       1250.20       170.89 o                         
  -6   9  11       1009.54       1026.90        97.11 o                         
  -5   9  11        148.50        172.13        33.36 o                         
  -4   9  11       1905.12       1969.54        78.78 o                         
  -3   9  11       1140.98       1218.77        65.76 o                         
  -2   9  11       4539.28       4469.90       105.54 o                         
  -1   9  11        139.45        134.84        27.76 o                         
   0   9  11       5591.39       5400.18       101.15 o                         
   1   9  11        855.79        859.58        46.53 o                         
   2   9  11       3110.08       2983.08        88.56 o                         
   3   9  11         67.35         81.60        33.28 o                         
   4   9  11       3364.77       3443.51       104.81 o                         
   5   9  11        168.42        145.85        39.36 o                         
   6   9  11        885.12       1060.61       209.26 o                         
  -6  10  11        870.12        798.38        66.25 o                         
  -5  10  11         25.55         35.36        29.44 o                         
  -4  10  11       3812.44       3998.46       105.13 o                         
  -3  10  11          1.56         21.20        21.45 o                         
  -2  10  11       2435.60       2428.61        69.04 o                         
  -1  10  11        772.63        805.79        51.62 o                         
   0  10  11       2514.59       2633.46        70.53 o                         
   1  10  11          2.67          6.01        21.81 o                         
   2  10  11       4602.17       4746.13       112.71 o                         
   3  10  11        154.86        131.82        32.15 o                         
   4  10  11       3115.11       3114.45       183.60 o                         
   5  10  11         11.11          7.70        32.52 o                         
  -6  11  11        827.58        780.65        67.55 o                         
  -5  11  11         11.63         27.32        30.27 o                         
  -4  11  11       1136.56       1210.67        61.68 o                         
  -3  11  11       2783.60       2991.51        80.91 o                         
  -2  11  11       2287.01       2308.02        68.25 o                         
  -1  11  11         28.66         22.93        22.61 o                         
   0  11  11       2328.39       2456.72       105.91 o                         
   1  11  11        766.77        825.29        53.62 o                         
   2  11  11       1069.83       1077.30        66.04 o                         
   3  11  11          4.45         -0.57        26.10 o                         
   4  11  11       2773.26       2811.19        98.17 o                         
   5  11  11       1320.55       1164.06        65.75 o                         
  -6  12  11        200.04        170.89        93.91 o                         
  -5  12  11       2501.08       2737.72       101.37 o                         
  -4  12  11        372.83        385.04        48.58 o                         
  -3  12  11         26.88         11.49        22.95 o                         
  -2  12  11        919.58       1011.11        67.35 o                         
  -1  12  11       5582.89       5741.84       121.46 o                         
   0  12  11        493.64        679.34        49.58 o                         
   1  12  11        199.20        218.51        33.44 o                         
   2  12  11        449.00        470.46        67.20 o                         
   3  12  11       6296.28       6196.55       138.35 o                         
   4  12  11          5.10          3.76        29.01 o                         
   5  12  11         80.25         46.44        29.68 o                         
  -5  13  11         70.26          8.28        32.70 o                         
  -4  13  11          9.83         -6.34        26.52 o                         
  -3  13  11       5255.50       5005.21       133.77 o                         
  -2  13  11        122.43        145.28        31.19 o                         
  -1  13  11         47.30         77.03        27.36 o                         
   0  13  11          1.14         20.20        23.42 o                         
   1  13  11       5154.13       5381.00       203.70 o                         
   2  13  11         10.92        -30.82        45.90 o                         
   3  13  11         39.09         21.50        35.14 o                         
   4  13  11        158.03        110.46        44.53 o                         
   5  13  11       2658.12       2455.18       135.45 o                         
  -5  14  11       1424.76       1481.31        84.77 o                         
  -4  14  11        551.06        557.45        52.85 o                         
  -3  14  11         15.44         22.34        24.98 o                         
  -2  14  11       1192.99       1285.82        66.67 o                         
  -1  14  11       4379.14       4381.48       112.88 o                         
   0  14  11        731.45        810.88        55.09 o                         
   1  14  11          0.81         -3.58        30.84 o                         
   2  14  11        285.26        271.93        37.41 o                         
   3  14  11       3052.64       3041.76       118.29 o                         
   4  14  11        281.65        300.61        45.07 o                         
   5  14  11         68.53        159.47       109.07 o                         
  -5  15  11         35.48         22.82        34.49 o                         
  -4  15  11        432.26        341.92        45.98 o                         
  -3  15  11        810.76        860.43        52.92 o                         
  -2  15  11       1216.99       1242.59        68.95 o                         
  -1  15  11         54.49         64.04        28.81 o                         
   0  15  11       2326.93       2300.54       101.33 o                         
   1  15  11       1348.33       1359.70        71.20 o                         
   2  15  11       1544.44       1664.29        77.94 o                         
   3  15  11        343.91        439.33        90.24 o                         
   4  15  11       1588.40       1404.86       116.31 o                         
  -5  16  11         34.79        107.65        87.63 o                         
  -4  16  11       1646.11       1697.48        85.65 o                         
  -3  16  11          6.72         -4.12        28.22 o                         
  -2  16  11       2431.23       2511.84        88.02 o                         
  -1  16  11          4.33        -10.93        25.13 o                         
   0  16  11       2470.91       2611.83        94.88 o                         
   1  16  11         95.95        104.47        31.38 o                         
   2  16  11       2211.55       2223.11        85.41 o                         
   3  16  11          3.04          5.74        38.34 o                         
   4  16  11        721.65        831.69       126.60 o                         
  -4  17  11        885.54        815.72        65.03 o                         
  -3  17  11        310.79        227.73        46.65 o                         
  -2  17  11       1764.27       1744.45        96.29 o                         
  -1  17  11         49.90         24.73        26.10 o                         
   0  17  11       1246.86       1275.16        84.15 o                         
   1  17  11       1292.19       1401.83        75.86 o                         
   2  17  11       1144.95       1154.06        69.85 o                         
   3  17  11         20.35         23.22        35.72 o                         
   4  17  11        769.02        790.24       129.67 o                         
  -4  18  11        479.07        575.46        76.75 o                         
  -3  18  11          0.28         32.60        36.71 o                         
  -2  18  11        317.90        338.40        51.82 o                         
  -1  18  11       2640.09       2903.13       177.58 o                         
   0  18  11        268.60        128.79        48.65 o                         
   1  18  11          3.50         -5.37        33.90 o                         
   2  18  11       1558.49       1662.76        85.50 o                         
   3  18  11       1250.20       1183.89       106.61 o                         
  -4  19  11         66.07        129.79        56.51 o                         
  -3  19  11       2627.44       2753.97       178.17 o                         
  -2  19  11         11.88         -4.35        42.66 o                         
  -1  19  11         11.19         40.14        29.64 o                         
   0  19  11         54.19         10.28        30.34 o                         
   1  19  11       2418.46       2500.37       100.01 o                         
   2  19  11          0.90         13.21        29.19 o                         
   3  19  11        287.00        167.57        73.42 o                         
  -2  20  11        109.68         70.76        49.57 o                         
  -1  20  11       2168.53       2232.64       102.97 o                         
   0  20  11        135.06        185.90        44.29 o                         
   1  20  11         10.54         16.74        29.54 o                         
   2  20  11         56.81         75.14        41.60 o                         
  -2  21  11        746.72        622.79       145.90 o                         
  -1  21  11         10.53         69.07        44.17 o                         
   0  21  11        540.12        619.62        58.34 o                         
   1  21  11       1158.26       1275.16        80.56 o                         
   2  21  11        799.12        876.10       131.92 o                         
  -2  22  11        743.58        668.86       124.46 o                         
  -1  22  11         84.93        158.33        84.08 o                         
   0  22  11        527.37        349.49        87.93 o                         
   1  22  11         80.69        158.33       116.65 o                         
  -6   0  12        563.38        495.73        72.38 o                         
  -4   0  12       3495.85       3811.18       145.52 o                         
  -2   0  12       2744.18       2846.59       113.00 o                         
   0   0  12       4867.10       4967.72       157.78 o                         
   2   0  12        870.26        800.49        78.01 o                         
   4   0  12       4310.86       4065.85       224.77 o                         
  -7   1  12          0.50        -14.33        76.98 o                         
  -6   1  12       1079.20       1130.68        72.72 o                         
  -5   1  12        560.50        615.72        52.94 o                         
  -4   1  12       2014.91       1939.31        75.00 o                         
  -3   1  12          1.40         49.51        22.58 o                         
  -2   1  12       4480.83       4192.10        83.11 o                         
  -1   1  12       1422.96       1481.12        55.50 o                         
   0   1  12       1010.59       1069.89        59.54 o                         
   1   1  12        510.83        538.03        44.99 o                         
   2   1  12       5747.99       5716.92       125.79 o                         
   3   1  12       2069.32       2063.65        80.36 o                         
   4   1  12        959.46        830.31        86.98 o                         
   5   1  12         13.64         25.88        46.35 o                         
  -7   2  12        720.65        676.08       127.31 o                         
  -6   2  12        474.72        482.83        52.37 o                         
  -5   2  12        105.48        106.19        32.43 o                         
  -4   2  12        723.03        718.51        48.08 o                         
  -3   2  12       7820.40       7382.22       168.86 o                         
  -2   2  12       1350.08       1339.19        50.33 o                         
  -1   2  12         13.86         -5.99        16.55 o                         
   0   2  12       3112.38       3301.89        89.82 o                         
   1   2  12       5071.98       5108.21       116.27 o                         
   2   2  12        631.55        669.25        51.66 o                         
   3   2  12        637.77        746.05        56.04 o                         
   4   2  12       1383.60       1422.71        77.58 o                         
   5   2  12       2665.03       2696.68       138.50 o                         
  -7   3  12          0.12         19.30        70.58 o                         
  -6   3  12          8.65          1.65        29.89 o                         
  -5   3  12       2507.85       2710.48        91.09 o                         
  -4   3  12         14.28         51.15        23.98 o                         
  -3   3  12        213.54        200.32        42.69 o                         
  -2   3  12        155.34        235.99        28.63 o                         
  -1   3  12      10717.58      10749.41       201.01 o                         
   0   3  12        283.71        290.07        35.42 o                         
   1   3  12        921.93        960.75        58.06 o                         
   2   3  12          8.60         33.26        26.12 o                         
   3   3  12       4187.44       4337.00       111.86 o                         
   4   3  12         98.55         96.61        34.68 o                         
   5   3  12        686.00        714.74        71.64 o                         
  -7   4  12       1572.44       1432.93       198.60 o                         
  -6   4  12        167.53        117.15        36.11 o                         
  -5   4  12         75.10         68.71        27.87 o                         
  -4   4  12        175.47        211.65        31.66 o                         
  -3   4  12       3970.32       4068.12        93.32 o                         
  -2   4  12        372.98        385.19        34.63 o                         
  -1   4  12        408.86        435.26        35.90 o                         
   0   4  12       1083.60       1088.01        52.39 o                         
   1   4  12       5908.93       5760.47       122.75 o                         
   2   4  12         77.34         60.06        28.09 o                         
   3   4  12        386.45        366.68        44.04 o                         
   4   4  12        392.27        408.65        47.33 o                         
   5   4  12       3406.26       3172.92       184.14 o                         
  -6   5  12        883.00        824.28        93.09 o                         
  -5   5  12       1585.50       1615.63        74.57 o                         
  -4   5  12        803.14        901.29        54.71 o                         
  -3   5  12         53.41         67.83        28.08 o                         
  -2   5  12       2639.27       2586.35        71.55 o                         
  -1   5  12       3981.57       3995.68        98.61 o                         
   0   5  12       2205.04       2235.07        65.88 o                         
   1   5  12        711.63        762.93        52.53 o                         
   2   5  12       2837.85       2773.34        87.04 o                         
   3   5  12       1957.64       1841.46        79.25 o                         
   4   5  12        412.13        412.97        48.16 o                         
   5   5  12        456.08        537.29        57.88 o                         
  -6   6  12       1227.80       1216.39        71.69 o                         
  -5   6  12          8.66         21.31        36.13 o                         
  -4   6  12       1876.76       1878.82        70.65 o                         
  -3   6  12        411.80        377.72        36.44 o                         
  -2   6  12       2592.12       2456.55        70.46 o                         
  -1   6  12          3.93         -3.95        21.42 o                         
   0   6  12       8188.42       8087.49       131.45 o                         
   1   6  12        124.44        123.20        29.88 o                         
   2   6  12       1198.97       1120.92        64.76 o                         
   3   6  12         49.94         72.56        31.47 o                         
   4   6  12       3292.17       3467.73       107.64 o                         
   5   6  12         97.42        108.70        38.11 o                         
  -6   7  12        843.49        879.98        61.28 o                         
  -5   7  12        217.47        175.44        41.26 o                         
  -4   7  12       1035.43       1191.83        61.75 o                         
  -3   7  12         48.28         67.97        23.89 o                         
  -2   7  12       4551.02       4600.85        97.29 o                         
  -1   7  12       1259.33       1380.09        96.64 o                         
   0   7  12       2175.63       2302.10        75.93 o                         
   1   7  12          9.45         21.95        24.47 o                         
   2   7  12       4284.17       4493.93       112.73 o                         
   3   7  12         96.93         44.38        29.42 o                         
   4   7  12        653.72        708.57        60.31 o                         
   5   7  12         57.81         -0.41        38.19 o                         
  -6   8  12        185.10        199.30        63.94 o                         
  -5   8  12          0.45         18.93        28.28 o                         
  -4   8  12       2462.37       2481.88        85.06 o                         
  -3   8  12       2101.42       1998.75        68.26 o                         
  -2   8  12       2046.44       2131.80        69.28 o                         
  -1   8  12        123.54        101.44        37.13 o                         
   0   8  12       2467.40       2633.90        80.96 o                         
   1   8  12       2295.45       2236.46       138.48 o                         
   2   8  12        190.56        136.48        33.06 o                         
   3   8  12        271.88        296.57        42.25 o                         
   4   8  12       2587.38       2736.52       122.49 o                         
   5   8  12       1798.44       1663.28        92.97 o                         
  -6   9  12         82.78         78.52        97.34 o                         
  -5   9  12       2380.13       2501.96        84.36 o                         
  -4   9  12        126.36        153.42        48.44 o                         
  -3   9  12          8.95         17.75        26.21 o                         
  -2   9  12        443.84        389.56        41.17 o                         
  -1   9  12       5707.90       5904.07       126.01 o                         
   0   9  12        134.23        159.64        31.26 o                         
   1   9  12       1104.20       1131.83        83.57 o                         
   2   9  12        794.98        754.80        56.07 o                         
   3   9  12       5039.31       4809.08       134.33 o                         
   4   9  12         11.95         20.39        31.93 o                         
   5   9  12        224.94        200.55        48.57 o                         
  -6  10  12         10.05         77.45        92.37 o                         
  -5  10  12         37.64        -27.22        27.22 o                         
  -4  10  12         42.32         28.17        28.68 o                         
  -3  10  12       5099.29       5440.79       132.66 o                         
  -2  10  12        110.09        166.08        33.06 o                         
  -1  10  12         45.24         53.57        28.70 o                         
   0  10  12        536.30        602.26        47.02 o                         
   1  10  12       4272.67       4462.39       129.26 o                         
   2  10  12         93.82         78.67        32.68 o                         
   3  10  12        519.70        457.24        50.02 o                         
   4  10  12        117.70        126.89        37.26 o                         
   5  10  12       1652.90       1578.95       310.98 o                         
  -5  11  12       1503.74       1553.96        87.61 o                         
  -4  11  12        616.70        660.79        49.67 o                         
  -3  11  12         71.60         27.59        25.18 o                         
  -2  11  12       1611.61       1564.71        72.11 o                         
  -1  11  12       2894.42       3116.64        91.26 o                         
   0  11  12        604.41        662.09        59.71 o                         
   1  11  12        795.98        737.70        53.46 o                         
   2  11  12        868.64        945.37        74.33 o                         
   3  11  12       3476.23       3669.61       117.46 o                         
   4  11  12        546.53        536.77        55.82 o                         
  -5  12  12          0.76         42.10        43.84 o                         
  -4  12  12       1627.10       1620.85        92.46 o                         
  -3  12  12        556.05        665.90        48.69 o                         
  -2  12  12       1375.78       1501.17        84.39 o                         
  -1  12  12        125.25        156.51        32.10 o                         
   0  12  12       3218.04       3302.99       291.67 o                         
   1  12  12       1698.85       1760.26        73.39 o                         
   2  12  12        465.34        601.24        62.15 o                         
   3  12  12        375.60        336.29        55.75 o                         
   4  12  12       2767.10       2867.56       103.66 o                         
  -5  13  12         14.80         -8.97        44.30 o                         
  -4  13  12        989.87        877.43        57.69 o                         
  -3  13  12         66.62         81.77        28.72 o                         
  -2  13  12       2800.27       2871.29        92.33 o                         
  -1  13  12         35.35         69.35        28.51 o                         
   0  13  12       1746.62       1892.26        90.31 o                         
   1  13  12        278.26        297.45        39.96 o                         
   2  13  12       2611.87       2718.94       110.44 o                         
   3  13  12        432.75        474.34        61.73 o                         
   4  13  12        325.61        201.42        50.59 o                         
  -5  14  12          0.17         49.86        82.78 o                         
  -4  14  12        919.26        942.71        67.59 o                         
  -3  14  12        988.07       1078.23        68.80 o                         
  -2  14  12        895.21        958.16        63.73 o                         
  -1  14  12         21.55         26.03        35.37 o                         
   0  14  12       2105.77       2060.92       165.80 o                         
   1  14  12       1838.05       1883.86        98.29 o                         
   2  14  12        284.73        317.01        50.33 o                         
   3  14  12         13.28         42.40        36.06 o                         
   4  14  12       1609.39       1589.49       192.08 o                         
  -4  15  12        150.64        139.93        51.52 o                         
  -3  15  12         49.96         56.00        32.03 o                         
  -2  15  12       1013.99       1134.20        68.66 o                         
  -1  15  12       3441.35       3439.62       121.06 o                         
   0  15  12        104.04        139.92        33.57 o                         
   1  15  12        255.46        274.36        41.06 o                         
   2  15  12       1355.24       1405.54       138.72 o                         
   3  15  12       1643.68       1682.05       103.31 o                         
  -4  16  12         32.30         15.19        45.12 o                         
  -3  16  12       1891.27       2002.59        94.91 o                         
  -2  16  12         96.66        108.52        42.07 o                         
  -1  16  12        422.65        417.46        56.24 o                         
   0  16  12          0.95         38.04        28.77 o                         
   1  16  12       3243.36       3470.82       120.35 o                         
   2  16  12          4.21          0.00        36.30 o                         
   3  16  12        132.35        150.37        53.37 o                         
  -4  17  12         54.44         65.58        89.35 o                         
  -3  17  12         32.11          5.71        36.51 o                         
  -2  17  12        444.80        488.98        60.48 o                         
  -1  17  12       2716.50       2941.64       114.34 o                         
   0  17  12        516.92        554.49        52.35 o                         
   1  17  12         35.10         -3.77        30.77 o                         
   2  17  12         83.72         45.06        38.37 o                         
   3  17  12        922.51       1080.15       202.51 o                         
  -3  18  12        850.91        722.74       125.06 o                         
  -2  18  12        905.91        966.46        80.73 o                         
  -1  18  12         31.18         13.86        34.32 o                         
   0  18  12       1696.04       1642.20       102.31 o                         
   1  18  12        579.68        623.68        75.71 o                         
   2  18  12        345.09        321.39       100.13 o                         
  -1  19  12         45.99         50.34        38.51 o                         
   0  19  12        276.75        249.55        42.62 o                         
   1  19  12         34.97         39.54        44.53 o                         
   2  19  12       3233.96       3161.92       375.05 o                         
  -1  20  12         33.02        -28.18        68.33 o                         
   0  20  12        940.24        918.27       100.43 o                         
  -1  21  12        919.13        760.76       173.85 o                         
  -5   0  13       2790.13       2690.92       197.18 o                         
  -3   0  13        656.02        651.90        72.22 o                         
  -1   0  13       4918.74       4881.22       165.56 o                         
   1   0  13       2152.38       2215.94       115.01 o                         
   3   0  13       3603.70       3770.78       158.27 o                         
  -6   1  13         14.88         10.22        45.83 o                         
  -5   1  13        186.74        176.44        39.77 o                         
  -4   1  13        838.65        775.26        76.20 o                         
  -3   1  13       3824.41       3666.17       175.16 o                         
  -2   1  13        343.54        328.06        31.14 o                         
  -1   1  13        670.46        576.45        47.35 o                         
   0   1  13       1578.38       1641.16        72.25 o                         
   1   1  13       3664.49       3663.45       102.08 o                         
   2   1  13         82.69         63.62        30.79 o                         
   3   1  13       1196.23       1187.80        75.17 o                         
   4   1  13       1037.35       1056.30       121.38 o                         
  -6   2  13        807.55        723.68       108.83 o                         
  -5   2  13        403.32        394.19        49.37 o                         
  -4   2  13        358.93        363.92        49.83 o                         
  -3   2  13        202.54        293.68        35.04 o                         
  -2   2  13       2793.54       2863.40       123.89 o                         
  -1   2  13       1937.13       1937.37        64.88 o                         
   0   2  13        651.22        643.44        50.21 o                         
   1   2  13        159.68        177.46        35.76 o                         
   2   2  13       4562.90       4529.56       116.13 o                         
   3   2  13        837.09        953.93        98.04 o                         
   4   2  13        155.37         60.53        57.26 o                         
  -6   3  13        260.11        349.59        92.96 o                         
  -5   3  13         15.30         31.85        31.19 o                         
  -4   3  13       2562.60       2581.20        81.33 o                         
  -3   3  13         15.16          7.19        21.71 o                         
  -2   3  13        758.45        813.59        49.15 o                         
  -1   3  13        204.61        276.00        33.01 o                         
   0   3  13       6229.02       6179.74       130.93 o                         
   1   3  13        232.66        321.51        40.93 o                         
   2   3  13        319.18        356.80        58.03 o                         
   3   3  13         41.74         -7.73        34.69 o                         
   4   3  13       3449.39       3033.55       104.95 o                         
  -6   4  13       1325.13       1301.95       144.95 o                         
  -5   4  13        381.99        441.31        83.47 o                         
  -4   4  13        465.39        451.12        50.86 o                         
  -3   4  13         14.78         47.90        24.06 o                         
  -2   4  13       5344.56       5148.50       105.72 o                         
  -1   4  13        604.92        647.81        49.01 o                         
   0   4  13       1163.83       1097.35        62.86 o                         
   1   4  13        394.51        382.44        43.10 o                         
   2   4  13       3423.69       3488.70       108.60 o                         
   3   4  13        592.96        620.10        66.52 o                         
   4   4  13          3.77        -26.71        31.28 o                         
   5   4  13          4.71         31.38        77.09 o                         
  -6   5  13        319.43        308.73        91.78 o                         
  -5   5  13         67.70          3.74        26.72 o                         
  -4   5  13        867.44        780.33        52.97 o                         
  -3   5  13       1710.60       1678.96        66.13 o                         
  -2   5  13        220.79        304.13        43.63 o                         
  -1   5  13        516.62        564.87        47.46 o                         
   0   5  13       2678.94       2782.46        87.83 o                         
   1   5  13       3813.69       3804.26       103.64 o                         
   2   5  13        220.57        268.46        49.05 o                         
   3   5  13       1248.25       1155.83        84.09 o                         
   4   5  13       1442.56       1411.96        82.91 o                         
   5   5  13       1229.43       1042.96       154.31 o                         
  -6   6  13         66.00         61.94        72.71 o                         
  -5   6  13       1313.04       1201.84        67.38 o                         
  -4   6  13         16.04         -7.53        23.97 o                         
  -3   6  13        809.57        809.73        51.45 o                         
  -2   6  13         75.44         95.67        30.47 o                         
  -1   6  13       6365.76       6412.34       162.01 o                         
   0   6  13          0.52        -18.33        28.04 o                         
   1   6  13        676.50        796.38        68.99 o                         
   2   6  13        235.85        277.91        47.09 o                         
   3   6  13       1994.87       1946.33        87.52 o                         
   4   6  13          3.94         18.90        33.64 o                         
   5   6  13       1222.54       1097.20       276.64 o                         
  -6   7  13         30.80         86.02        59.67 o                         
  -5   7  13        238.67        174.82        36.02 o                         
  -4   7  13         31.08         60.89        27.94 o                         
  -3   7  13       2812.90       2939.99        84.41 o                         
  -2   7  13          9.96         64.53        28.47 o                         
  -1   7  13        687.57        742.24        54.38 o                         
   0   7  13        523.73        526.89        55.11 o                         
   1   7  13       4423.52       4126.18       201.21 o                         
   2   7  13         72.72         62.75        49.24 o                         
   3   7  13       1544.84       1636.23        84.85 o                         
   4   7  13         19.05         25.65        35.31 o                         
  -6   8  13        671.84        565.12       154.31 o                         
  -5   8  13       1125.60        997.80        63.57 o                         
  -4   8  13        304.41        278.11        69.97 o                         
  -3   8  13        359.55        314.60        37.33 o                         
  -2   8  13       2192.75       2091.04        79.84 o                         
  -1   8  13       2290.90       2262.83        80.22 o                         
   0   8  13        468.72        457.11        45.60 o                         
   1   8  13        724.25        558.81        72.68 o                         
   2   8  13       2031.86       2061.02       158.16 o                         
   3   8  13       1900.24       2055.59        89.33 o                         
   4   8  13         81.49        114.65        40.44 o                         
  -5   9  13         58.98        114.58        35.13 o                         
  -4   9  13       2247.06       2432.69        94.19 o                         
  -3   9  13        297.61        295.95        41.54 o                         
  -2   9  13        660.17        603.25        78.23 o                         
  -1   9  13          3.75        -21.34        23.81 o                         
   0   9  13       3486.09       3592.04        99.88 o                         
   1   9  13        272.87        195.14        55.31 o                         
   2   9  13        170.34        194.12        47.61 o                         
   3   9  13        272.49        378.43        65.76 o                         
   4   9  13       2898.48       2974.69       110.46 o                         
  -5  10  13         29.55        -36.62        40.10 o                         
  -4  10  13        560.69        545.36        48.23 o                         
  -3  10  13          0.86          6.98        27.19 o                         
  -2  10  13       2496.03       2671.39        90.57 o                         
  -1  10  13         98.12         87.27        29.53 o                         
   0  10  13        303.62        317.07        52.10 o                         
   1  10  13          3.97         54.28        43.73 o                         
   2  10  13       4859.62       5147.37       188.43 o                         
   3  10  13        329.92        305.25        44.71 o                         
   4  10  13        153.20        206.18        52.34 o                         
  -5  11  13         87.65         52.88        64.01 o                         
  -4  11  13       1159.51       1114.86        73.87 o                         
  -3  11  13       1461.04       1422.08        78.10 o                         
  -2  11  13        416.83        395.99        45.48 o                         
  -1  11  13         57.87         69.69        29.31 o                         
   0  11  13       2860.84       3110.76       114.35 o                         
   1  11  13        693.70        786.05        86.25 o                         
   2  11  13        105.04         65.71        37.31 o                         
   3  11  13        331.29        377.35        59.25 o                         
   4  11  13       1623.20       1830.91       147.62 o                         
  -4  12  13          6.57         -9.32        28.98 o                         
  -3  12  13        422.68        378.24        46.77 o                         
  -2  12  13        862.47        855.37        61.34 o                         
  -1  12  13       3170.88       3346.62        99.58 o                         
   0  12  13        430.18        442.81        54.37 o                         
   1  12  13        985.62       1093.88       120.26 o                         
   2  12  13        403.66        516.58        60.26 o                         
   3  12  13       2198.07       2213.53       111.68 o                         
   4  12  13          0.41        -62.29        62.29 o                         
  -4  13  13         65.69         71.24        32.54 o                         
  -3  13  13       1728.29       1683.37        84.06 o                         
  -2  13  13         56.71        105.30        34.50 o                         
  -1  13  13        774.63        823.36       140.89 o                         
   0  13  13         57.59          1.51        31.32 o                         
   1  13  13       2481.31       2432.41       135.07 o                         
   2  13  13         53.09        106.48        40.61 o                         
   3  13  13        663.72        685.96       145.78 o                         
  -4  14  13        175.49         73.06        56.46 o                         
  -3  14  13        271.50        287.63        44.61 o                         
  -2  14  13        223.60        225.32        40.56 o                         
  -1  14  13       2032.25       2152.06       102.11 o                         
   0  14  13        167.37         98.01        38.55 o                         
   1  14  13        289.55        339.81        67.17 o                         
   2  14  13        808.26        688.04        68.53 o                         
   3  14  13       1032.31       1005.30       150.75 o                         
  -3  15  13        649.78        719.69        65.47 o                         
  -2  15  13        251.92        274.33        47.10 o                         
  -1  15  13        215.60        252.39        49.81 o                         
   0  15  13       2350.62       2442.96       107.64 o                         
   1  15  13        741.47        907.08        95.80 o                         
   2  15  13        277.58        347.44        66.68 o                         
  -3  16  13          0.17        -34.19        42.59 o                         
  -2  16  13       2881.97       3083.26       129.22 o                         
  -1  16  13          7.31        -35.36        35.36 o                         
   0  16  13        382.26        401.98        55.93 o                         
   1  16  13          3.12        -30.74        32.39 o                         
   2  16  13       2267.44       2552.39       202.74 o                         
  -3  17  13        355.52        395.30        93.32 o                         
  -2  17  13         84.43        146.96        79.94 o                         
  -1  17  13         60.03         74.03        48.92 o                         
   0  17  13        925.87       1041.43       142.39 o                         
   1  17  13        557.24        433.64        71.79 o                         
   2  17  13         11.43        -56.96       103.74 o                         
  -2  18  13        620.69        542.38       107.77 o                         
  -1  18  13        826.34        678.81       123.75 o                         
   0  18  13        131.96        144.71        81.00 o                         
   1  18  13         91.17        146.61        69.87 o                         
  -4   0  14       3575.31       3801.57       177.34 o                         
  -2   0  14        164.86        176.16        70.97 o                         
   0   0  14       3974.35       3981.53       313.47 o                         
   2   0  14         52.85         79.03        51.39 o                         
  -5   1  14        388.61        395.30        49.39 o                         
  -4   1  14        119.49        110.98        34.96 o                         
  -3   1  14         51.96         43.74        27.78 o                         
  -2   1  14       3211.64       3038.47        94.29 o                         
  -1   1  14        392.42        375.12        48.29 o                         
   0   1  14          1.89        -25.62        25.62 o                         
   1   1  14        258.30        314.44        50.90 o                         
   2   1  14       3652.74       3845.80       113.40 o                         
   3   1  14        928.71        839.34        76.58 o                         
  -5   2  14        340.82        365.78        48.69 o                         
  -4   2  14        638.97        652.95        72.29 o                         
  -3   2  14       1474.24       1454.02        68.16 o                         
  -2   2  14          3.64          7.07        26.06 o                         
  -1   2  14       1171.37       1223.79        68.62 o                         
   0   2  14       1968.33       1991.29        79.50 o                         
   1   2  14       2012.72       1973.53        82.50 o                         
   2   2  14         92.27        109.47        35.84 o                         
   3   2  14       1495.92       1459.48       142.92 o                         
  -5   3  14       1471.05       1376.86        84.08 o                         
  -4   3  14          4.48         62.62        30.66 o                         
  -3   3  14        907.95        945.02        57.32 o                         
  -2   3  14         45.21          6.65        26.67 o                         
  -1   3  14       3228.45       3152.62       111.04 o                         
   0   3  14        103.91         87.21        32.66 o                         
   1   3  14       1747.76       1698.10        83.44 o                         
   2   3  14         12.98        -21.57        28.81 o                         
   3   3  14       1269.74       1142.35        88.90 o                         
  -5   4  14        412.49        354.18        55.94 o                         
  -4   4  14        415.48        382.16        41.95 o                         
  -3   4  14       1232.21       1148.39        61.58 o                         
  -2   4  14         70.95         76.00        31.10 o                         
  -1   4  14       2348.94       2460.71       100.11 o                         
   0   4  14        813.97        840.01        76.40 o                         
   1   4  14       2522.30       2690.75        93.00 o                         
   2   4  14          2.73          5.67        37.65 o                         
   3   4  14       1028.72       1121.60       101.99 o                         
   4   4  14         99.71        131.57        87.04 o                         
  -5   5  14        450.26        395.99       109.72 o                         
  -4   5  14         10.03         18.15        28.03 o                         
  -3   5  14        537.56        565.20        46.43 o                         
  -2   5  14       2191.42       2360.64        86.67 o                         
  -1   5  14       1523.14       1564.99        95.65 o                         
   0   5  14        199.68        128.90        42.58 o                         
   1   5  14        503.31        583.01        56.77 o                         
   2   5  14       1954.85       1931.21       104.15 o                         
   3   5  14        403.14        493.36        63.97 o                         
   4   5  14         31.34        -44.65        73.78 o                         
  -5   6  14        146.13        113.70        72.79 o                         
  -4   6  14       1658.81       1621.44        82.21 o                         
  -3   6  14        148.58        161.44        32.64 o                         
  -2   6  14        136.74        127.04        33.89 o                         
  -1   6  14        100.39        106.77        32.24 o                         
   0   6  14       4926.45       4863.79       139.45 o                         
   1   6  14        148.66        170.67        38.49 o                         
   2   6  14          3.39         27.57        38.99 o                         
   3   6  14         65.83         79.15        64.61 o                         
   4   6  14       2885.81       3290.06       243.95 o                         
  -5   7  14         35.32         -6.40        38.61 o                         
  -4   7  14         60.79         43.48        29.85 o                         
  -3   7  14        152.98         92.25        36.87 o                         
  -2   7  14       2804.79       2953.98       128.04 o                         
  -1   7  14        490.46        547.81        50.26 o                         
   0   7  14         45.41         57.65        36.80 o                         
   1   7  14         70.04         80.13        50.62 o                         
   2   7  14       3137.69       3146.50       121.56 o                         
   3   7  14          5.44          9.53        40.19 o                         
  -5   8  14        258.93        298.77        75.97 o                         
  -4   8  14       1002.64        909.07        60.04 o                         
  -3   8  14        734.68        651.50        56.76 o                         
  -2   8  14         34.02         36.11        28.96 o                         
  -1   8  14        696.28        717.32        69.35 o                         
   0   8  14       1753.90       1596.52        88.52 o                         
   1   8  14       1108.33        984.60        96.22 o                         
   2   8  14          0.36         56.14        42.90 o                         
   3   8  14        506.77        352.80        59.96 o                         
   4   8  14       1165.92        919.33       160.11 o                         
  -4   9  14         12.80         22.95        34.41 o                         
  -3   9  14        756.09        722.60        61.03 o                         
  -2   9  14        232.90        190.12        38.96 o                         
  -1   9  14       2267.99       2264.62        86.34 o                         
   0   9  14         13.47         25.05        46.03 o                         
   1   9  14       1232.49       1187.98       105.18 o                         
   2   9  14        422.97        355.07        69.47 o                         
   3   9  14       1995.50       1884.71       132.43 o                         
  -4  10  14         52.30         53.51        33.35 o                         
  -3  10  14       1657.62       1914.52        89.54 o                         
  -2  10  14         55.64         71.32        34.13 o                         
  -1  10  14       1320.13       1353.37        93.59 o                         
   0  10  14          9.04        -16.65        40.42 o                         
   1  10  14       1983.75       2241.78       130.48 o                         
   2  10  14          1.27         10.56        47.22 o                         
  -4  11  14         14.48         13.83        48.89 o                         
  -3  11  14        269.86        184.34        54.73 o                         
  -2  11  14        679.75        620.79        56.58 o                         
  -1  11  14        914.94        899.21        63.03 o                         
   0  11  14         39.58         22.25        45.91 o                         
   1  11  14        655.97        656.85        84.03 o                         
   2  11  14       1554.47       1468.56       121.79 o                         
  -4  12  14       1362.65       1499.37       155.49 o                         
  -3  12  14        208.82        201.32        42.61 o                         
  -2  12  14        261.16        257.21        40.64 o                         
  -1  12  14        248.05        292.94        53.15 o                         
   0  12  14       1864.05       1884.46       131.75 o                         
   1  12  14        173.27        231.44        61.06 o                         
  -3  13  14         50.66        103.83        74.61 o                         
  -2  13  14       3446.59       3834.32       116.00 o                         
  -1  13  14         32.78         -8.35        34.77 o                         
   0  13  14         11.97         54.70        41.11 o                         
   1  13  14         10.32         49.49        88.58 o                         
  -3  14  14        286.13        251.52       117.06 o                         
  -2  14  14         40.13         44.71        47.86 o                         
  -1  14  14        309.87        260.52        63.50 o                         
   0  14  14       1916.81       2254.75       125.08 o                         
  -2  15  14        415.90        249.52       114.75 o                         
  -1  15  14       1023.14       1102.34       122.89 o                         
   0  15  14        126.84        229.03        82.07 o                         
   0  16  14          0.78         17.53        58.15 o                         
  -3   0  15       1323.99       1216.29       102.19 o                         
  -1   0  15        811.22        654.79        77.82 o                         
   1   0  15       4797.61       5110.62       186.31 o                         
  -4   1  15        765.15        717.98        69.99 o                         
  -3   1  15        800.65        804.52        60.99 o                         
  -2   1  15          2.51         14.11        34.98 o                         
  -1   1  15       1529.33       1557.28        81.15 o                         
   0   1  15        520.95        514.48        74.56 o                         
   1   1  15       1445.41       1421.06       130.78 o                         
   2   1  15        113.39        116.95        39.50 o                         
   3   1  15       1119.78       1124.56       172.19 o                         
  -4   2  15          0.62         -0.93        35.00 o                         
  -3   2  15        486.92        412.90        47.81 o                         
  -2   2  15       1156.00       1024.41        79.09 o                         
  -1   2  15        437.22        492.52        67.52 o                         
   0   2  15          3.06        -16.22        31.57 o                         
   1   2  15        292.21        296.46        45.46 o                         
   2   2  15       2190.14       2326.21        96.24 o                         
   3   2  15        173.19         94.39        65.92 o                         
  -4   3  15       2194.73       2202.08       129.94 o                         
  -3   3  15         28.82         24.25        32.93 o                         
  -2   3  15          4.66         18.55        36.84 o                         
  -1   3  15         76.11         50.05        43.41 o                         
   0   3  15       4120.49       4191.23       115.44 o                         
   1   3  15          5.33          2.33        30.84 o                         
   2   3  15        142.28        209.29        52.21 o                         
   3   3  15          5.34         33.29        55.41 o                         
  -4   4  15          0.56          0.45        39.22 o                         
  -3   4  15        199.69        145.24        39.72 o                         
  -2   4  15       2912.98       3167.74       104.93 o                         
  -1   4  15        244.66        205.21        45.45 o                         
   0   4  15        127.20        123.77        42.11 o                         
   1   4  15        611.17        530.71        53.89 o                         
   2   4  15       1866.45       1972.62       114.77 o                         
   3   4  15         48.67        -14.30        51.02 o                         
  -4   5  15        527.75        365.06        88.03 o                         
  -3   5  15        397.29        340.27        47.19 o                         
  -2   5  15         65.39        100.81        42.92 o                         
  -1   5  15       1021.39       1092.63        80.73 o                         
   0   5  15       1862.76       1688.35       122.26 o                         
   1   5  15        617.82        610.65        58.65 o                         
   2   5  15          1.81         13.51        62.13 o                         
   3   5  15        430.92        281.13        80.85 o                         
  -4   6  15          1.43         47.48        45.64 o                         
  -3   6  15       1245.71       1176.15        86.11 o                         
  -2   6  15         49.31         85.37        35.08 o                         
  -1   6  15       1692.99       1666.27        93.79 o                         
   0   6  15         72.37        136.38        41.57 o                         
   1   6  15       1470.09       1335.99       216.54 o                         
   2   6  15        158.24        101.42        45.60 o                         
   3   6  15        677.79        486.84       129.79 o                         
  -4   7  15         72.65        110.28        53.60 o                         
  -3   7  15        928.40        890.20        67.13 o                         
  -2   7  15         33.27         65.12        33.26 o                         
  -1   7  15       1453.72       1613.90       117.13 o                         
   0   7  15        422.47        313.45        77.94 o                         
   1   7  15        949.04        912.99        96.21 o                         
   2   7  15         21.37         17.41        72.24 o                         
  -3   8  15        310.51        374.79        59.96 o                         
  -2   8  15        982.73        903.40        67.05 o                         
  -1   8  15        434.18        367.12        55.83 o                         
   0   8  15          5.58          7.49        54.38 o                         
   1   8  15       1573.78       1573.47       193.39 o                         
  -3   9  15        117.73         94.53        46.63 o                         
  -2   9  15          5.47        -29.17        29.17 o                         
  -1   9  15        300.71        355.90        54.16 o                         
   0   9  15       2429.83       2605.25       214.82 o                         
   1   9  15         53.83         68.17        59.65 o                         
  -2  10  15       2051.24       2034.56        93.91 o                         
  -1  10  15        156.09         78.39        36.78 o                         
   0  10  15         69.33         98.98        67.32 o                         
  -2  11  15         12.03          1.05        42.99 o                         
  -1  11  15        352.38        342.48        96.28 o                         
  -2  12  15        483.65        477.55        78.25 o                         
  -1  12  15        476.56        510.05       106.70 o                         
  -2  13  15         18.09         63.00        74.25 o                         
  -1  13  15       1394.08       1791.05       195.04 o                         
  -2   0  16        174.15        144.12        90.24 o                         
   0   0  16       3093.53       2943.46       145.64 o                         
   2   0  16        427.44        536.34       112.98 o                         
  -2   1  16       1520.88       1348.34       127.53 o                         
  -1   1  16          4.92         12.83        39.17 o                         
   0   1  16         63.99         99.73        35.68 o                         
   1   1  16       1326.55       1456.37        84.28 o                         
   2   1  16       1301.47       1378.43       120.68 o                         
  -3   2  16        544.55        668.62       122.69 o                         
  -2   2  16        260.92        290.93        69.19 o                         
  -1   2  16        770.18        726.35        72.22 o                         
   0   2  16        542.60        518.07        53.45 o                         
   1   2  16        170.41        149.85        42.09 o                         
  -3   3  16       1511.86       1713.00       185.81 o                         
  -2   3  16          1.68         43.71        52.07 o                         
  -1   3  16        273.65        183.88        49.26 o                         
   0   3  16         48.66        140.57        45.19 o                         
   1   3  16       2600.78       2747.04       109.04 o                         
  -3   4  16        404.92        369.74       100.01 o                         
  -2   4  16        113.74        199.33       111.32 o                         
  -1   4  16       1236.95       1232.13       111.31 o                         
   0   4  16        471.04        451.44        62.08 o                         
   1   4  16        640.51        676.54       105.46 o                         
  -3   5  16        732.58        792.22       107.11 o                         
  -2   5  16        943.03       1066.39       153.95 o                         
  -1   5  16        515.00        586.73        88.23 o                         
   0   5  16         10.92         -8.59        80.53 o                         
  -3   6  16          0.80        136.42       109.54 o                         
  -2   6  16        298.71        313.11       100.07 o                         
  -1   6  16        318.72        306.61        89.59 o                         
   0   6  16       2228.57       2357.11       182.73 o                         
  -1   7  16        126.36        153.24        78.16 o                         
   0   7  16        371.00        223.58       107.65 o                         
  -2   8  16         16.95        -21.79        80.65 o                         
  -1   8  16        499.77        415.31        96.40 o                         
  -2   9  16        222.49        259.23       107.41 o                         
  -1   9  16        378.40        428.93        98.53 o                         
                                                                                
